# Supplementary material for: Novel imaging biomarkers for mapping the impact of mild mitochondrial uncoupling in the outer retina in vivo
Source: PLoS One. 2020 Jan 10;15(1):e0226840. doi: 10.1371/journal.pone.0226840 (PMC6953833; doi:10.1371/journal.pone.0226840)
Supplement: S1 Fig — (ZIP) [file pone.0226840.s001.zip › figure2_figure6_data.txt]

strain	treat	adapted	Estimate	StdErr	DF	tValue	Probt	Lower	Upper
B6	DNP	dark	53.1267	0.3732	37.2	142.36	<.0001	52.3707	53.8827
B6	DNP	light	54.89	0.4288	34.6	128.02	<.0001	54.0192	55.7608
B6	baseline	dark	53.79	0.3624	34.6	148.44	<.0001	53.054	54.526
B6	baseline	light	58.906	0.4288	34.6	137.38	<.0001	58.0352	59.7768
S6	DNP	dark	50.055	0.4288	34.6	116.74	<.0001	49.1842	50.9258
S6	DNP	light	50.6048	0.4288	34.6	118.02	<.0001	49.7339	51.4756
S6	baseline	dark	51.974	0.4288	34.6	121.22	<.0001	51.1032	52.8448
S6	baseline	light	52.8156	0.4288	34.6	123.18	<.0001	51.9448	53.6864
