# Supplementary material for: Novel imaging biomarkers for mapping the impact of mild mitochondrial uncoupling in the outer retina in vivo
Source: PLoS One. 2020 Jan 10;15(1):e0226840. doi: 10.1371/journal.pone.0226840 (PMC6953833; doi:10.1371/journal.pone.0226840)
Supplement: S1 Fig — (ZIP) [file pone.0226840.s001.zip › Figure2_figure6_data_description.txt]

Variable Description

strain: mouse strain (B6/S6)
treat: treatment (DNP/baseline)
adapted: mouse adaptation  (dark/light)
Estimate: estimated mean
StdErr: standard error
DF: degrees of dreedom
tvalue: t value
Probt: Pr > |t|
Lower: lower 95% confidence interval
Upper: upper 95% confidence interval
