# Supplementary material for: Novel imaging biomarkers for mapping the impact of mild mitochondrial uncoupling in the outer retina in vivo
Source: PLoS One. 2020 Jan 10;15(1):e0226840. doi: 10.1371/journal.pone.0226840 (PMC6953833; doi:10.1371/journal.pone.0226840)
Supplement: S2 Fig — (ZIP) [file pone.0226840.s002.zip › figure3_figure5_data.txt]

strain	dose	side	depth	Estimate	StdErr	DF	tValue	Probt	lcl	ucl
B6	0mg	L	0	0.5278	0.02542	40.3	20.76	<.0001	0.47645289	0.579182642
B6	0mg	L	4	0.5488	0.02325	39.3	23.61	<.0001	0.501828834	0.595848366
B6	0mg	L	8	0.568	0.02142	39.2	26.52	<.0001	0.52473713	0.611361956
B6	0mg	L	12	0.5836	0.01992	39.8	29.29	<.0001	0.543369224	0.623912186
B6	0mg	L	16	0.5938	0.01871	40.4	31.74	<.0001	0.556008006	0.631596383
B6	0mg	L	20	0.5975	0.01775	40.2	33.65	<.0001	0.561591772	0.633349309
B6	0mg	L	24	0.5966	0.01719	39.8	34.71	<.0001	0.561826374	0.631309519
B6	0mg	L	28	0.5938	0.01704	40.1	34.85	<.0001	0.559331718	0.628194348
B6	0mg	L	32	0.5917	0.01714	40.4	34.52	<.0001	0.557088214	0.626360634
B6	0mg	L	36	0.5925	0.01728	39.9	34.29	<.0001	0.557592266	0.62745368
B6	0mg	L	40	0.5958	0.0174	39.4	34.25	<.0001	0.560656914	0.631020018
B6	0mg	L	44	0.6008	0.01748	39.5	34.36	<.0001	0.565406952	0.636098886
B6	0mg	L	48	0.6063	0.01748	40.2	34.68	<.0001	0.571021604	0.641675095
B6	0mg	L	52	0.6118	0.01738	40.3	35.21	<.0001	0.576670819	0.646888819
B6	0mg	L	56	0.6179	0.01745	39.6	35.41	<.0001	0.582605599	0.653159175
B6	0mg	L	60	0.6272	0.01807	39	34.71	<.0001	0.590627836	0.663714396
B6	0mg	L	64	0.6422	0.01933	39.1	33.23	<.0001	0.603142068	0.681326152
B6	0mg	L	68	0.6657	0.02135	39.3	31.17	<.0001	0.622480829	0.708838118
B6	0mg	L	72	0.6988	0.02466	39.2	28.34	<.0001	0.648927917	0.748674533
B6	0mg	L	76	0.7381	0.02936	39	25.14	<.0001	0.678685312	0.797468753
B6	0mg	L	80	0.7787	0.03456	39	22.53	<.0001	0.708762711	0.848578245
B6	0mg	L	84	0.8158	0.03891	39	20.97	<.0001	0.737069911	0.894460378
B6	0mg	L	88	0.8457	0.04149	39	20.38	<.0001	0.76176754	0.929620093
B6	0mg	L	92	0.8694	0.04295	39	20.24	<.0001	0.782512012	0.956260168
B6	0mg	L	96	0.8889	0.04433	39	20.05	<.0001	0.799261412	0.978580117
B6	0mg	L	100	0.9064	0.04645	39	19.51	<.0001	0.812430959	1.000322321
B6	5mg	L	0	0.5092	0.02412	40.3	21.12	<.0001	0.460510414	0.55796824
B6	5mg	L	4	0.5264	0.02205	39.3	23.87	<.0001	0.481827172	0.571021889
B6	5mg	L	8	0.5428	0.02032	39.2	26.72	<.0001	0.501757017	0.583936444
B6	5mg	L	12	0.5577	0.0189	39.8	29.51	<.0001	0.519538154	0.595947695
B6	5mg	L	16	0.5704	0.01775	40.4	32.14	<.0001	0.53449552	0.6062047
B6	5mg	L	20	0.5801	0.01684	40.2	34.44	<.0001	0.546078484	0.614153479
B6	5mg	L	24	0.5873	0.01631	39.8	36.02	<.0001	0.554372436	0.620289624
B6	5mg	L	28	0.5925	0.01616	40.1	36.66	<.0001	0.559832406	0.625160478
B6	5mg	L	32	0.5961	0.01626	40.4	36.66	<.0001	0.563255234	0.628971582
B6	5mg	L	36	0.5987	0.01639	39.9	36.52	<.0001	0.565570875	0.631845766
B6	5mg	L	40	0.6009	0.01651	39.4	36.41	<.0001	0.567533023	0.634283786
B6	5mg	L	44	0.6034	0.01658	39.5	36.38	<.0001	0.569834761	0.636897416
B6	5mg	L	48	0.6067	0.01658	40.2	36.58	<.0001	0.573220686	0.640246917
B6	5mg	L	52	0.6117	0.01648	40.3	37.11	<.0001	0.578359242	0.644972742
B6	5mg	L	56	0.6189	0.01655	39.6	37.39	<.0001	0.585397287	0.652329775
B6	5mg	L	60	0.6291	0.01714	39	36.7	<.0001	0.594405761	0.663741658
B6	5mg	L	64	0.643	0.01834	39.1	35.07	<.0001	0.605959869	0.680131813
B6	5mg	L	68	0.6615	0.02026	39.3	32.66	<.0001	0.620566395	0.702492075
B6	5mg	L	72	0.6849	0.0234	39.2	29.28	<.0001	0.6376215	0.732248959
B6	5mg	L	76	0.7123	0.02786	39	25.57	<.0001	0.655980163	0.768666366
B6	5mg	L	80	0.7424	0.03279	39	22.64	<.0001	0.676096109	0.808733505
B6	5mg	L	84	0.7739	0.03691	39	20.97	<.0001	0.699276785	0.84858586
B6	5mg	L	88	0.8058	0.03936	39	20.47	<.0001	0.7261844	0.885418131
B6	5mg	L	92	0.8378	0.04074	39	20.56	<.0001	0.75536752	0.920194558
B6	5mg	L	96	0.8698	0.04205	39	20.69	<.0001	0.784777781	0.954890282
B6	5mg	L	100	0.9019	0.04406	39	20.47	<.0001	0.812800535	0.991046735
B6	10mg	L	0	0.5244	0.03411	40.3	15.37	<.0001	0.455447854	0.593274039
B6	10mg	L	4	0.5343	0.03119	39.3	17.13	<.0001	0.471250572	0.597390955
B6	10mg	L	8	0.5433	0.02873	39.2	18.91	<.0001	0.485140648	0.601359964
B6	10mg	L	12	0.5501	0.02673	39.8	20.58	<.0001	0.49608954	0.604149056
B6	10mg	L	16	0.5539	0.0251	40.4	22.07	<.0001	0.503191368	0.604603562
B6	10mg	L	20	0.5541	0.02382	40.2	23.26	<.0001	0.505959622	0.602232234
B6	10mg	L	24	0.5524	0.02306	39.8	23.96	<.0001	0.505780894	0.599001893
B6	10mg	L	28	0.551	0.02286	40.1	24.11	<.0001	0.504807984	0.597195946
B6	10mg	L	32	0.5521	0.023	40.4	24.01	<.0001	0.505677153	0.598614336
B6	10mg	L	36	0.5575	0.02319	39.9	24.04	<.0001	0.51061774	0.604344836
B6	10mg	L	40	0.5664	0.02334	39.4	24.27	<.0001	0.519228948	0.613628974
B6	10mg	L	44	0.5778	0.02345	39.5	24.64	<.0001	0.53042905	0.625270113
B6	10mg	L	48	0.5906	0.02345	40.2	25.18	<.0001	0.543209203	0.637998732
B6	10mg	L	52	0.6036	0.02331	40.3	25.89	<.0001	0.556511717	0.650717512
B6	10mg	L	56	0.6172	0.02341	39.6	26.37	<.0001	0.569894172	0.664551022
B6	10mg	L	60	0.6332	0.02424	39	26.12	<.0001	0.584159685	0.682215449
B6	10mg	L	64	0.6533	0.02593	39.1	25.19	<.0001	0.600883358	0.705778354
B6	10mg	L	68	0.6795	0.02865	39.3	23.72	<.0001	0.621543568	0.737404021
B6	10mg	L	72	0.7125	0.03309	39.2	21.53	<.0001	0.645555158	0.779378641
B6	10mg	L	76	0.7493	0.0394	39	19.02	<.0001	0.669596211	0.828958655
B6	10mg	L	80	0.7859	0.04637	39	16.95	<.0001	0.692112951	0.879690736
B6	10mg	L	84	0.8183	0.0522	39	15.68	<.0001	0.712758984	0.923914177
B6	10mg	L	88	0.8436	0.05567	39	15.15	<.0001	0.730991325	0.956182144
B6	10mg	L	92	0.8627	0.05762	39	14.97	<.0001	0.746141502	0.979242438
B6	10mg	L	96	0.8777	0.05947	39	14.76	<.0001	0.75741276	0.997988426
B6	10mg	L	100	0.8907	0.06231	39	14.29	<.0001	0.764621707	1.016700111
S6	0mg	L	0	0.556	0.02882	40.3	19.29	<.0001	0.497752423	0.614236057
S6	0mg	L	4	0.5686	0.02636	39.3	21.57	<.0001	0.515307259	0.621916028
S6	0mg	L	8	0.58	0.02428	39.2	23.88	<.0001	0.530843809	0.629066186
S6	0mg	L	12	0.5888	0.02259	39.8	26.06	<.0001	0.543088486	0.634412023
S6	0mg	L	16	0.5937	0.02121	40.4	27.99	<.0001	0.550870788	0.636575943
S6	0mg	L	20	0.5942	0.02013	40.2	29.51	<.0001	0.553498038	0.634862006
S6	0mg	L	24	0.5917	0.01949	39.8	30.36	<.0001	0.552351871	0.631137891
S6	0mg	L	28	0.5886	0.01932	40.1	30.47	<.0001	0.549582853	0.627661825
S6	0mg	L	32	0.587	0.01944	40.4	30.2	<.0001	0.54774727	0.626286319
S6	0mg	L	36	0.5886	0.01959	39.9	30.04	<.0001	0.548972681	0.628179297
S6	0mg	L	40	0.5927	0.01973	39.4	30.05	<.0001	0.552831663	0.632610434
S6	0mg	L	44	0.5983	0.01982	39.5	30.18	<.0001	0.558238939	0.638393949
S6	0mg	L	48	0.6042	0.01982	40.2	30.48	<.0001	0.564170209	0.644283084
S6	0mg	L	52	0.6094	0.0197	40.3	30.93	<.0001	0.569596002	0.649215149
S6	0mg	L	56	0.6149	0.01978	39.6	31.08	<.0001	0.574864597	0.654864322
S6	0mg	L	60	0.6237	0.02049	39	30.44	<.0001	0.582235742	0.665107931
S6	0mg	L	64	0.639	0.02192	39.1	29.16	<.0001	0.594659424	0.683311963
S6	0mg	L	68	0.664	0.02421	39.3	27.42	<.0001	0.615004008	0.712924024
S6	0mg	L	72	0.7003	0.02796	39.2	25.04	<.0001	0.64372382	0.756825033
S6	0mg	L	76	0.7436	0.03329	39	22.33	<.0001	0.676280493	0.810965674
S6	0mg	L	80	0.7882	0.03919	39	20.11	<.0001	0.708960179	0.867491386
S6	0mg	L	84	0.8283	0.04411	39	18.78	<.0001	0.739069547	0.917527091
S6	0mg	L	88	0.8595	0.04705	39	18.27	<.0001	0.764290486	0.954610085
S6	0mg	L	92	0.8829	0.0487	39	18.13	<.0001	0.784364163	0.98136879
S6	0mg	L	96	0.9011	0.05026	39	17.93	<.0001	0.799464641	1.002786325
S6	0mg	L	100	0.9168	0.05266	39	17.41	<.0001	0.810284361	1.023327433
S6	5mg	L	0	0.5781	0.02696	40.3	21.44	<.0001	0.523580082	0.632541228
S6	5mg	L	4	0.5905	0.02466	39.3	23.95	<.0001	0.540614537	0.640337208
S6	5mg	L	8	0.6008	0.02272	39.2	26.45	<.0001	0.554903633	0.646783203
S6	5mg	L	12	0.6071	0.02113	39.8	28.73	<.0001	0.564401165	0.649830074
S6	5mg	L	16	0.6072	0.01984	40.4	30.61	<.0001	0.56715794	0.647331668
S6	5mg	L	20	0.6002	0.01883	40.2	31.87	<.0001	0.562151857	0.638262116
S6	5mg	L	24	0.5891	0.01823	39.8	32.31	<.0001	0.552224093	0.625921756
S6	5mg	L	28	0.5779	0.01807	40.1	31.98	<.0001	0.541417337	0.614456788
S6	5mg	L	32	0.5709	0.01818	40.4	31.4	<.0001	0.534156778	0.607630912
S6	5mg	L	36	0.5709	0.01833	39.9	31.15	<.0001	0.533873849	0.607972526
S6	5mg	L	40	0.5765	0.01845	39.4	31.24	<.0001	0.539231722	0.613862067
S6	5mg	L	44	0.5852	0.01854	39.5	31.56	<.0001	0.547682928	0.622661551
S6	5mg	L	48	0.5942	0.01854	40.2	32.05	<.0001	0.556737662	0.631675336
S6	5mg	L	52	0.6012	0.01843	40.3	32.62	<.0001	0.563954652	0.638430839
S6	5mg	L	56	0.6068	0.01851	39.6	32.79	<.0001	0.569380999	0.64421382
S6	5mg	L	60	0.6148	0.01916	39	32.08	<.0001	0.576050337	0.65357022
S6	5mg	L	64	0.6292	0.0205	39.1	30.69	<.0001	0.587693589	0.670620286
S6	5mg	L	68	0.6538	0.02265	39.3	28.87	<.0001	0.607965184	0.699560762
S6	5mg	L	72	0.6908	0.02616	39.2	26.41	<.0001	0.637943601	0.743740154
S6	5mg	L	76	0.7358	0.03114	39	23.62	<.0001	0.672765362	0.79875219
S6	5mg	L	80	0.7822	0.03666	39	21.34	<.0001	0.708020224	0.856313182
S6	5mg	L	84	0.8237	0.04127	39	19.96	<.0001	0.740252445	0.907184939
S6	5mg	L	88	0.8556	0.04401	39	19.44	<.0001	0.766578075	0.944606706
S6	5mg	L	92	0.8791	0.04555	39	19.3	<.0001	0.786922823	0.971204999
S6	5mg	L	96	0.8969	0.04701	39	19.08	<.0001	0.801838202	0.992029755
S6	5mg	L	100	0.912	0.04926	39	18.51	<.0001	0.812360637	1.011646002
S6	10mg	L	0	0.4519	0.03113	40.3	14.51	<.0001	0.388982643	0.514800338
S6	10mg	L	4	0.4818	0.02847	39.3	16.92	<.0001	0.424207506	0.539357423
S6	10mg	L	8	0.5093	0.02623	39.2	19.42	<.0001	0.456282076	0.562375279
S6	10mg	L	12	0.5322	0.0244	39.8	21.81	<.0001	0.482863177	0.581507556
S6	10mg	L	16	0.548	0.02291	40.4	23.92	<.0001	0.50171963	0.594295914
S6	10mg	L	20	0.5553	0.02175	40.2	25.54	<.0001	0.511394186	0.599278723
S6	10mg	L	24	0.5563	0.02105	39.8	26.43	<.0001	0.513703873	0.598802673
S6	10mg	L	28	0.5537	0.02087	40.1	26.54	<.0001	0.511556241	0.595894572
S6	10mg	L	32	0.5507	0.02099	40.4	26.23	<.0001	0.508300175	0.593139901
S6	10mg	L	36	0.5496	0.02117	39.9	25.97	<.0001	0.506820546	0.592381444
S6	10mg	L	40	0.5503	0.02131	39.4	25.83	<.0001	0.50723105	0.593406355
S6	10mg	L	44	0.5522	0.02141	39.5	25.79	<.0001	0.508931233	0.59550923
S6	10mg	L	48	0.5547	0.02141	40.2	25.91	<.0001	0.511387176	0.597918134
S6	10mg	L	52	0.557	0.02128	40.3	26.18	<.0001	0.514011161	0.600009151
S6	10mg	L	56	0.5598	0.02137	39.6	26.19	<.0001	0.5165657	0.602975311
S6	10mg	L	60	0.5645	0.02213	39	25.51	<.0001	0.519738911	0.609251207
S6	10mg	L	64	0.5728	0.02367	39.1	24.2	<.0001	0.524914482	0.62067009
S6	10mg	L	68	0.5863	0.02615	39.3	22.42	<.0001	0.533387816	0.63915349
S6	10mg	L	72	0.606	0.0302	39.2	20.06	<.0001	0.544910505	0.667074224
S6	10mg	L	76	0.6308	0.03596	39	17.54	<.0001	0.558095679	0.703573434
S6	10mg	L	80	0.6591	0.04233	39	15.57	<.0001	0.573510571	0.744745626
S6	10mg	L	84	0.6892	0.04765	39	14.46	<.0001	0.59282463	0.785583096
S6	10mg	L	88	0.7197	0.05082	39	14.16	<.0001	0.616880548	0.822451842
S6	10mg	L	92	0.7502	0.0526	39	14.26	<.0001	0.643817265	0.856609428
S6	10mg	L	96	0.7808	0.05429	39	14.38	<.0001	0.671009312	0.890624776
S6	10mg	L	100	0.8114	0.05688	39	14.26	<.0001	0.696391129	0.9265069
B6	0mg	R	0	0.545	0.03269	39.8	16.67	<.0001	0.47892856	0.611076793
B6	0mg	R	4	0.5687	0.0303	39.2	18.77	<.0001	0.507411164	0.629958507
B6	0mg	R	8	0.5898	0.02813	39.1	20.97	<.0001	0.532955838	0.646737893
B6	0mg	R	12	0.606	0.02616	39.5	23.16	<.0001	0.553077318	0.658859958
B6	0mg	R	16	0.6145	0.02433	39.8	25.26	<.0001	0.565354974	0.663705071
B6	0mg	R	20	0.6142	0.02262	39.7	27.15	<.0001	0.568434008	0.659875721
B6	0mg	R	24	0.608	0.02113	39.6	28.78	<.0001	0.565323607	0.650762183
B6	0mg	R	28	0.6005	0.01995	39.8	30.1	<.0001	0.560213724	0.640861916
B6	0mg	R	32	0.596	0.01905	40.1	31.29	<.0001	0.557493009	0.634473681
B6	0mg	R	36	0.5974	0.01837	39.8	32.51	<.0001	0.560239727	0.634521875
B6	0mg	R	40	0.6024	0.01808	39.3	33.32	<.0001	0.565805338	0.638918704
B6	0mg	R	44	0.6072	0.01841	39.5	32.98	<.0001	0.569987671	0.644445253
B6	0mg	R	48	0.6082	0.01962	39.9	31	<.0001	0.568580992	0.647886175
B6	0mg	R	52	0.6019	0.02191	39.8	27.47	<.0001	0.557628002	0.646205813
B6	0mg	R	56	0.5897	0.02533	39.3	23.28	<.0001	0.538466878	0.640920047
B6	0mg	R	60	0.5779	0.02948	39	19.6	<.0001	0.518282061	0.637545494
B6	0mg	R	64	0.5731	0.03382	39	16.95	<.0001	0.504747053	0.641537846
B6	0mg	R	68	0.5819	0.03809	39.1	15.28	<.0001	0.504903151	0.658984999
B6	0mg	R	72	0.6085	0.04274	39.1	14.24	<.0001	0.522015672	0.694896446
B6	0mg	R	76	0.6471	0.04815	39	13.44	<.0001	0.549724843	0.744489254
B6	0mg	R	80	0.6899	0.0535	39	12.9	<.0001	0.581689205	0.798107793
B6	0mg	R	84	0.7288	0.05726	39	12.73	<.0001	0.613009684	0.84465405
B6	0mg	R	88	0.7577	0.05857	39	12.94	<.0001	0.639266102	0.876205349
B6	0mg	R	92	0.7777	0.05889	39	13.21	<.0001	0.658633355	0.896860874
B6	0mg	R	96	0.7918	0.06039	39	13.11	<.0001	0.669674813	0.913985566
B6	0mg	R	100	0.8029	0.06456	39	12.44	<.0001	0.672361487	0.933536731
B6	5mg	R	0	0.4348	0.03101	39.8	14.02	<.0001	0.37215417	0.497520966
B6	5mg	R	4	0.4582	0.02874	39.2	15.94	<.0001	0.400106952	0.516365527
B6	5mg	R	8	0.4805	0.02669	39.1	18.01	<.0001	0.426502469	0.534445595
B6	5mg	R	12	0.5004	0.02482	39.5	20.16	<.0001	0.450212935	0.550567197
B6	5mg	R	16	0.5168	0.02308	39.8	22.39	<.0001	0.470171892	0.563475034
B6	5mg	R	20	0.5289	0.02146	39.7	24.65	<.0001	0.485538254	0.572287491
B6	5mg	R	24	0.537	0.02005	39.6	26.79	<.0001	0.496467989	0.577522139
B6	5mg	R	28	0.5417	0.01892	39.8	28.62	<.0001	0.503451511	0.579961161
B6	5mg	R	32	0.5437	0.01807	40.1	30.09	<.0001	0.507167787	0.580198187
B6	5mg	R	36	0.5437	0.01743	39.8	31.19	<.0001	0.508459055	0.578929377
B6	5mg	R	40	0.543	0.01715	39.3	31.66	<.0001	0.508360108	0.577721536
B6	5mg	R	44	0.5432	0.01747	39.5	31.09	<.0001	0.507838196	0.578474814
B6	5mg	R	48	0.5455	0.01861	39.9	29.31	<.0001	0.507857209	0.58309272
B6	5mg	R	52	0.5514	0.02079	39.8	26.53	<.0001	0.509365384	0.593397786
B6	5mg	R	56	0.5612	0.02403	39.3	23.35	<.0001	0.512552598	0.60974841
B6	5mg	R	60	0.5739	0.02797	39	20.52	<.0001	0.517372862	0.630516362
B6	5mg	R	64	0.5889	0.03208	39	18.36	<.0001	0.523992754	0.653764216
B6	5mg	R	68	0.6051	0.03614	39.1	16.74	<.0001	0.531979093	0.678154301
B6	5mg	R	72	0.6219	0.04054	39.1	15.34	<.0001	0.539876466	0.703885849
B6	5mg	R	76	0.6397	0.04567	39	14.01	<.0001	0.54733814	0.732108062
B6	5mg	R	80	0.6593	0.05075	39	12.99	<.0001	0.556594704	0.76190749
B6	5mg	R	84	0.6811	0.05432	39	12.54	<.0001	0.571245117	0.791002311
B6	5mg	R	88	0.7058	0.05557	39	12.7	<.0001	0.59337443	0.818154823
B6	5mg	R	92	0.7327	0.05587	39	13.11	<.0001	0.61965664	0.845659221
B6	5mg	R	96	0.7611	0.05729	39	13.28	<.0001	0.645166045	0.876939614
B6	5mg	R	100	0.7902	0.06125	39	12.9	<.0001	0.666312317	0.914084735
B6	10mg	R	0	0.5616	0.04385	39.8	12.81	<.0001	0.472981682	0.650277111
B6	10mg	R	4	0.5613	0.04065	39.2	13.81	<.0001	0.479075995	0.643490443
B6	10mg	R	8	0.5612	0.03774	39.1	14.87	<.0001	0.484869324	0.637523955
B6	10mg	R	12	0.5616	0.0351	39.5	16	<.0001	0.490668071	0.632590442
B6	10mg	R	16	0.5628	0.03264	39.8	17.24	<.0001	0.496865373	0.628815961
B6	10mg	R	20	0.5649	0.03034	39.7	18.62	<.0001	0.503598983	0.626280937
B6	10mg	R	24	0.5674	0.02835	39.6	20.02	<.0001	0.510120246	0.624748124
B6	10mg	R	28	0.5697	0.02676	39.8	21.29	<.0001	0.515579383	0.62378038
B6	10mg	R	32	0.571	0.02555	40.1	22.35	<.0001	0.519393284	0.622673893
B6	10mg	R	36	0.571	0.02465	39.8	23.17	<.0001	0.521214783	0.620874895
B6	10mg	R	40	0.57	0.02425	39.3	23.5	<.0001	0.520989198	0.619081084
B6	10mg	R	44	0.5685	0.0247	39.5	23.01	<.0001	0.518571358	0.618466635
B6	10mg	R	48	0.567	0.02632	39.9	21.54	<.0001	0.513811354	0.62021046
B6	10mg	R	52	0.5661	0.0294	39.8	19.26	<.0001	0.506630404	0.625470199
B6	10mg	R	56	0.5667	0.03399	39.3	16.68	<.0001	0.498022131	0.635477781
B6	10mg	R	60	0.5708	0.03955	39	14.43	<.0001	0.490791461	0.650800516
B6	10mg	R	64	0.5799	0.04537	39	12.78	<.0001	0.488137185	0.671661711
B6	10mg	R	68	0.5958	0.05111	39.1	11.66	<.0001	0.492409912	0.699132851
B6	10mg	R	72	0.6191	0.05734	39.1	10.8	<.0001	0.503101225	0.735045542
B6	10mg	R	76	0.6463	0.06459	39	10.01	<.0001	0.515617135	0.776921337
B6	10mg	R	80	0.6728	0.07177	39	9.37	<.0001	0.527595151	0.817951382
B6	10mg	R	84	0.694	0.07682	39	9.03	<.0001	0.538607942	0.849391663
B6	10mg	R	88	0.7065	0.07858	39	8.99	<.0001	0.54759462	0.865482212
B6	10mg	R	92	0.7117	0.07901	39	9.01	<.0001	0.55187165	0.871487661
B6	10mg	R	96	0.7119	0.08103	39	8.79	<.0001	0.548000613	0.875778011
B6	10mg	R	100	0.7096	0.08662	39	8.19	<.0001	0.534431598	0.884834756
S6	0mg	R	0	0.4641	0.03706	39.8	12.52	<.0001	0.389183375	0.539025427
S6	0mg	R	4	0.4905	0.03435	39.2	14.28	<.0001	0.421030033	0.559985548
S6	0mg	R	8	0.515	0.03189	39.1	16.15	<.0001	0.450497185	0.579514036
S6	0mg	R	12	0.5357	0.02966	39.5	18.06	<.0001	0.475718928	0.595665652
S6	0mg	R	16	0.5507	0.02759	39.8	19.96	<.0001	0.494902724	0.606421797
S6	0mg	R	20	0.5587	0.02565	39.7	21.79	<.0001	0.506852061	0.610537429
S6	0mg	R	24	0.5613	0.02396	39.6	23.43	<.0001	0.512868999	0.609747299
S6	0mg	R	28	0.5607	0.02262	39.8	24.79	<.0001	0.514982219	0.606429123
S6	0mg	R	32	0.5591	0.0216	40.1	25.89	<.0001	0.515446109	0.602734913
S6	0mg	R	36	0.5582	0.02083	39.8	26.79	<.0001	0.516073488	0.60030227
S6	0mg	R	40	0.5578	0.0205	39.3	27.21	<.0001	0.516359573	0.599262507
S6	0mg	R	44	0.5573	0.02088	39.5	26.69	<.0001	0.515081807	0.599508731
S6	0mg	R	48	0.556	0.02225	39.9	24.99	<.0001	0.5110138	0.600937886
S6	0mg	R	52	0.5533	0.02484	39.8	22.27	<.0001	0.503061305	0.603500412
S6	0mg	R	56	0.5508	0.02872	39.3	19.17	<.0001	0.49268678	0.608859846
S6	0mg	R	60	0.5522	0.03343	39	16.52	<.0001	0.484533756	0.619768448
S6	0mg	R	64	0.5612	0.03834	39	14.64	<.0001	0.483650401	0.638759483
S6	0mg	R	68	0.5817	0.04319	39.1	13.47	<.0001	0.494368043	0.669083057
S6	0mg	R	72	0.6154	0.04846	39.1	12.7	<.0001	0.517405741	0.713435958
S6	0mg	R	76	0.6557	0.05459	39	12.01	<.0001	0.545246031	0.766089142
S6	0mg	R	80	0.6938	0.06066	39	11.44	<.0001	0.571061644	0.816457787
S6	0mg	R	84	0.721	0.06493	39	11.1	<.0001	0.589660987	0.85232139
S6	0mg	R	88	0.7309	0.06641	39	11.01	<.0001	0.596590136	0.865254356
S6	0mg	R	92	0.7262	0.06677	39	10.88	<.0001	0.591115856	0.861240697
S6	0mg	R	96	0.7117	0.06848	39	10.39	<.0001	0.57313989	0.850162022
S6	0mg	R	100	0.6922	0.07321	39	9.46	<.0001	0.544160003	0.840303916
S6	5mg	R	0	0.4649	0.03467	39.8	13.41	<.0001	0.394820014	0.534984329
S6	5mg	R	4	0.5025	0.03213	39.2	15.64	<.0001	0.437528511	0.567509502
S6	5mg	R	8	0.5373	0.02983	39.1	18.01	<.0001	0.476927351	0.597611364
S6	5mg	R	12	0.5663	0.02775	39.5	20.41	<.0001	0.510187042	0.622386436
S6	5mg	R	16	0.5867	0.0258	39.8	22.74	<.0001	0.534546661	0.638862673
S6	5mg	R	20	0.5967	0.02399	39.7	24.88	<.0001	0.548250926	0.645239471
S6	5mg	R	24	0.599	0.02241	39.6	26.73	<.0001	0.553673927	0.644295178
S6	5mg	R	28	0.5971	0.02116	39.8	28.22	<.0001	0.554317326	0.639857653
S6	5mg	R	32	0.5947	0.0202	40.1	29.44	<.0001	0.553893572	0.635543967
S6	5mg	R	36	0.5946	0.01949	39.8	30.51	<.0001	0.555190111	0.633978286
S6	5mg	R	40	0.5956	0.01917	39.3	31.06	<.0001	0.556779539	0.634327981
S6	5mg	R	44	0.5955	0.01953	39.5	30.49	<.0001	0.556051408	0.635025558
S6	5mg	R	48	0.5924	0.02081	39.9	28.47	<.0001	0.550391506	0.634507288
S6	5mg	R	52	0.5843	0.02324	39.8	25.14	<.0001	0.537373384	0.63132423
S6	5mg	R	56	0.5728	0.02687	39.3	21.32	<.0001	0.5184445	0.62711231
S6	5mg	R	60	0.5628	0.03127	39	18	<.0001	0.499510392	0.626008136
S6	5mg	R	64	0.5595	0.03587	39	15.6	<.0001	0.486919554	0.632007918
S6	5mg	R	68	0.5681	0.0404	39.1	14.06	<.0001	0.486349953	0.649778391
S6	5mg	R	72	0.5916	0.04533	39.1	13.05	<.0001	0.499904054	0.683271879
S6	5mg	R	76	0.6245	0.05107	39	12.23	<.0001	0.521193241	0.727772115
S6	5mg	R	80	0.6591	0.05674	39	11.61	<.0001	0.544277695	0.773824124
S6	5mg	R	84	0.6876	0.06074	39	11.32	<.0001	0.564747416	0.810443108
S6	5mg	R	88	0.7043	0.06212	39	11.34	<.0001	0.578617041	0.829928872
S6	5mg	R	92	0.7107	0.06246	39	11.38	<.0001	0.584320492	0.836998895
S6	5mg	R	96	0.7102	0.06406	39	11.09	<.0001	0.580620446	0.839751137
S6	5mg	R	100	0.7063	0.06848	39	10.31	<.0001	0.567772577	0.844790565
S6	10mg	R	0	0.5292	0.04003	39.8	13.22	<.0001	0.448281832	0.610129694
S6	10mg	R	4	0.5568	0.03711	39.2	15	<.0001	0.481728986	0.631818178
S6	10mg	R	8	0.5821	0.03445	39.1	16.9	<.0001	0.51245987	0.651813854
S6	10mg	R	12	0.6031	0.03204	39.5	18.82	<.0001	0.538312663	0.667869462
S6	10mg	R	16	0.6174	0.0298	39.8	20.72	<.0001	0.557204725	0.677658564
S6	10mg	R	20	0.6237	0.0277	39.7	22.52	<.0001	0.567685985	0.679678768
S6	10mg	R	24	0.6233	0.02588	39.6	24.09	<.0001	0.570960034	0.675600496
S6	10mg	R	28	0.6184	0.02443	39.8	25.31	<.0001	0.569003851	0.667777397
S6	10mg	R	32	0.6112	0.02333	40.1	26.2	<.0001	0.56403784	0.658319696
S6	10mg	R	36	0.6035	0.0225	39.8	26.82	<.0001	0.558050623	0.649027431
S6	10mg	R	40	0.5963	0.02214	39.3	26.93	<.0001	0.551509186	0.641054414
S6	10mg	R	44	0.5899	0.02255	39.5	26.16	<.0001	0.544350752	0.635542249
S6	10mg	R	48	0.5851	0.02403	39.9	24.35	<.0001	0.536508216	0.633636868
S6	10mg	R	52	0.5822	0.02683	39.8	21.7	<.0001	0.527944781	0.636430165
S6	10mg	R	56	0.5815	0.03102	39.3	18.74	<.0001	0.518806275	0.644285509
S6	10mg	R	60	0.5831	0.03611	39	16.15	<.0001	0.510095682	0.656163229
S6	10mg	R	64	0.5869	0.04141	39	14.17	<.0001	0.503140897	0.670675002
S6	10mg	R	68	0.5929	0.04665	39.1	12.71	<.0001	0.498495534	0.687206791
S6	10mg	R	72	0.6009	0.05234	39.1	11.48	<.0001	0.49499928	0.706734442
S6	10mg	R	76	0.6106	0.05897	39	10.36	<.0001	0.491346222	0.729883246
S6	10mg	R	80	0.6217	0.06552	39	9.49	<.0001	0.489163528	0.75422137
S6	10mg	R	84	0.6337	0.07013	39	9.04	<.0001	0.491844915	0.775550437
S6	10mg	R	88	0.6463	0.07173	39	9.01	<.0001	0.501178057	0.791368453
S6	10mg	R	92	0.6592	0.07212	39	9.14	<.0001	0.513358646	0.805126791
S6	10mg	R	96	0.6725	0.07397	39	9.09	<.0001	0.522865582	0.822083962
S6	10mg	R	100	0.6858	0.07907	39	8.67	<.0001	0.525901733	0.845774507
