# Supplementary material for: Novel imaging biomarkers for mapping the impact of mild mitochondrial uncoupling in the outer retina in vivo
Source: PLoS One. 2020 Jan 10;15(1):e0226840. doi: 10.1371/journal.pone.0226840 (PMC6953833; doi:10.1371/journal.pone.0226840)
Supplement: S2 Fig — (ZIP) [file pone.0226840.s002.zip › Figure3_figure5_data_description.txt]

Variable Description

strain: mouse strain (B6/S6)
dose: DNP dose (0mg/5mg/10mg)
side: side of eye (L=inferior/R=superior)
depth: retinal depth (% thickness)
Estimate: estimated mean R1
StdErr: standard error
DF: degrees of dreedom
tvalue: t value
Probt: Pr > |t|
Lower: lower 95% confidence interval
Upper: upper 95% confidence interval
