# Supplementary material for: Novel imaging biomarkers for mapping the impact of mild mitochondrial uncoupling in the outer retina in vivo
Source: PLoS One. 2020 Jan 10;15(1):e0226840. doi: 10.1371/journal.pone.0226840 (PMC6953833; doi:10.1371/journal.pone.0226840)
Supplement: S1 Data and Code — (ZIP) [file pone.0226840.s003.zip]

Archive with 5 entries (5 files):
- Novel_Imaging_Biomarkers_models.sas
- Novel_Imaging_Biomarkers_MRI_raw_data.txt
- Novel_Imaging_Biomarkers_MRI_raw_data_description.txt
- Novel_Imaging_Biomarkers_OCT_raw_data.txt
- Novel_Imaging_Biomarkers_OCT_raw_data_description.txt
