# Supplementary material for: Novel imaging biomarkers for mapping the impact of mild mitochondrial uncoupling in the outer retina in vivo
Source: PLoS One. 2020 Jan 10;15(1):e0226840. doi: 10.1371/journal.pone.0226840 (PMC6953833; doi:10.1371/journal.pone.0226840)
Supplement: S1 Data and Code — (ZIP) [file pone.0226840.s003.zip › Novel_Imaging_Biomarkers_models.sas]

 /***********************************************************************************************************************/
/*																														*/
/*		Novel Imaging Biomarkers for Mapping the Impact of Mild Mitochondrial Uncoupling in the Outer Retina In Vivo	*/																										*/	  
/* 					Run the following code to produce the estimates used to create figures 2,3,4 and 5 					*/		
/* 																														*/
/************************************************************************************************************************/

* insert name of directory containing Novel_Imaging_Biomarkers_MRI_raw_data.txt and Novel_Imaging_Biomarkers_OCT_raw_data.txt;
%let dir1=;


/****************************** MRI data ******************************/

proc import datafile="&dir1/Novel_Imaging_Biomarkers_MRI_raw_data.txt"
	out=analyze_mri
	dbms = dlm
	replace;
	delimiter='09'x;
run;


ods output estimates=estimates_all;
proc mixed data=analyze_mri;
	class mouse dose(ref="0mg") strain;
	model t1=dose|right|depthc|strain dose|right|depth1|strain dose|right|depth2|strain 
	    	 dose|right|depth3|strain dose|right|depth4|strain dose|right|depth5|strain/ddfm=kr;
	random int depthc|right depth2|right depth5|right depth4|right/ subject=mouse(dose*strain) type=un;
	/* Mean Curves */
	estimate "B6, 10mg, L, -50" int 1 dose 1 0 0 right 0 right*dose 0 0 0 strain 1 0 dose*strain 1 0 0 0 0 0 right*strain 0 0 right*dose*strain 0 0 0 0 0 0 depthc -50 depthc*dose -50 0 0 right*depthc 0 right*depthc*dose 0 0 0 depthc*strain -50 0 depthc*dose*strain -50 0 0 0 0 0 right*depthc*strain 0 0 right*depthc*dose*strain 0 0 0 0 0 0 depth1 0 depth1*dose 0 0 0 right*depth1 0 right*depth1*dose 0 0 0 depth1*strain 0 0 depth1*dose*strain 0 0 0 0 0 0 right*depth1*strain 0 0 right*depth1*dose*strain 0 0 0 0 0 0 depth2 0 depth2*dose 0 0 0 right*depth2 0 right*depth2*dose 0 0 0 depth2*strain 0 0 depth2*dose*strain 0 0 0 0 0 0 right*depth2*strain 0 0 right*depth2*dose*strain 0 0 0 0 0 0 depth3 0 depth3*dose 0 0 0 right*depth3 0 right*depth3*dose 0 0 0 depth3*strain 0 0 depth3*dose*strain 0 0 0 0 0 0 right*depth3*strain 0 0 right*depth3*dose*strain 0 0 0 0 0 0 depth4 0 depth4*dose 0 0 0 right*depth4 0 right*depth4*dose 0 0 0 depth4*strain 0 0 depth4*dose*strain 0 0 0 0 0 0 right*depth4*strain 0 0 right*depth4*dose*strain 0 0 0 0 0 0 depth5 0 depth5*dose 0 0 0 right*depth5 0 right*depth5*dose 0 0 0 depth5*strain 0 0 depth5*dose*strain 0 0 0 0 0 0 right*depth5*strain 0 0 right*depth5*dose*strain 0 0 0 0 0 0;
	estimate "B6, 10mg, L, -46" int 1 dose 1 0 0 right 0 right*dose 0 0 0 strain 1 0 dose*strain 1 0 0 0 0 0 right*strain 0 0 right*dose*strain 0 0 0 0 0 0 depthc -46 depthc*dose -46 0 0 right*depthc 0 right*depthc*dose 0 0 0 depthc*strain -46 0 depthc*dose*strain -46 0 0 0 0 0 right*depthc*strain 0 0 right*depthc*dose*strain 0 0 0 0 0 0 depth1 0.0064 depth1*dose 0.0064 0 0 right*depth1 0 right*depth1*dose 0 0 0 depth1*strain 0.0064 0 depth1*dose*strain 0.0064 0 0 0 0 0 right*depth1*strain 0 0 right*depth1*dose*strain 0 0 0 0 0 0 depth2 0 depth2*dose 0 0 0 right*depth2 0 right*depth2*dose 0 0 0 depth2*strain 0 0 depth2*dose*strain 0 0 0 0 0 0 right*depth2*strain 0 0 right*depth2*dose*strain 0 0 0 0 0 0 depth3 0 depth3*dose 0 0 0 right*depth3 0 right*depth3*dose 0 0 0 depth3*strain 0 0 depth3*dose*strain 0 0 0 0 0 0 right*depth3*strain 0 0 right*depth3*dose*strain 0 0 0 0 0 0 depth4 0 depth4*dose 0 0 0 right*depth4 0 right*depth4*dose 0 0 0 depth4*strain 0 0 depth4*dose*strain 0 0 0 0 0 0 right*depth4*strain 0 0 right*depth4*dose*strain 0 0 0 0 0 0 depth5 0 depth5*dose 0 0 0 right*depth5 0 right*depth5*dose 0 0 0 depth5*strain 0 0 depth5*dose*strain 0 0 0 0 0 0 right*depth5*strain 0 0 right*depth5*dose*strain 0 0 0 0 0 0;
	estimate "B6, 10mg, L, -42" int 1 dose 1 0 0 right 0 right*dose 0 0 0 strain 1 0 dose*strain 1 0 0 0 0 0 right*strain 0 0 right*dose*strain 0 0 0 0 0 0 depthc -42 depthc*dose -42 0 0 right*depthc 0 right*depthc*dose 0 0 0 depthc*strain -42 0 depthc*dose*strain -42 0 0 0 0 0 right*depthc*strain 0 0 right*depthc*dose*strain 0 0 0 0 0 0 depth1 0.0512 depth1*dose 0.0512 0 0 right*depth1 0 right*depth1*dose 0 0 0 depth1*strain 0.0512 0 depth1*dose*strain 0.0512 0 0 0 0 0 right*depth1*strain 0 0 right*depth1*dose*strain 0 0 0 0 0 0 depth2 0 depth2*dose 0 0 0 right*depth2 0 right*depth2*dose 0 0 0 depth2*strain 0 0 depth2*dose*strain 0 0 0 0 0 0 right*depth2*strain 0 0 right*depth2*dose*strain 0 0 0 0 0 0 depth3 0 depth3*dose 0 0 0 right*depth3 0 right*depth3*dose 0 0 0 depth3*strain 0 0 depth3*dose*strain 0 0 0 0 0 0 right*depth3*strain 0 0 right*depth3*dose*strain 0 0 0 0 0 0 depth4 0 depth4*dose 0 0 0 right*depth4 0 right*depth4*dose 0 0 0 depth4*strain 0 0 depth4*dose*strain 0 0 0 0 0 0 right*depth4*strain 0 0 right*depth4*dose*strain 0 0 0 0 0 0 depth5 0 depth5*dose 0 0 0 right*depth5 0 right*depth5*dose 0 0 0 depth5*strain 0 0 depth5*dose*strain 0 0 0 0 0 0 right*depth5*strain 0 0 right*depth5*dose*strain 0 0 0 0 0 0;
	estimate "B6, 10mg, L, -38" int 1 dose 1 0 0 right 0 right*dose 0 0 0 strain 1 0 dose*strain 1 0 0 0 0 0 right*strain 0 0 right*dose*strain 0 0 0 0 0 0 depthc -38 depthc*dose -38 0 0 right*depthc 0 right*depthc*dose 0 0 0 depthc*strain -38 0 depthc*dose*strain -38 0 0 0 0 0 right*depthc*strain 0 0 right*depthc*dose*strain 0 0 0 0 0 0 depth1 0.1728 depth1*dose 0.1728 0 0 right*depth1 0 right*depth1*dose 0 0 0 depth1*strain 0.1728 0 depth1*dose*strain 0.1728 0 0 0 0 0 right*depth1*strain 0 0 right*depth1*dose*strain 0 0 0 0 0 0 depth2 0 depth2*dose 0 0 0 right*depth2 0 right*depth2*dose 0 0 0 depth2*strain 0 0 depth2*dose*strain 0 0 0 0 0 0 right*depth2*strain 0 0 right*depth2*dose*strain 0 0 0 0 0 0 depth3 0 depth3*dose 0 0 0 right*depth3 0 right*depth3*dose 0 0 0 depth3*strain 0 0 depth3*dose*strain 0 0 0 0 0 0 right*depth3*strain 0 0 right*depth3*dose*strain 0 0 0 0 0 0 depth4 0 depth4*dose 0 0 0 right*depth4 0 right*depth4*dose 0 0 0 depth4*strain 0 0 depth4*dose*strain 0 0 0 0 0 0 right*depth4*strain 0 0 right*depth4*dose*strain 0 0 0 0 0 0 depth5 0 depth5*dose 0 0 0 right*depth5 0 right*depth5*dose 0 0 0 depth5*strain 0 0 depth5*dose*strain 0 0 0 0 0 0 right*depth5*strain 0 0 right*depth5*dose*strain 0 0 0 0 0 0;
	estimate "B6, 10mg, L, -34" int 1 dose 1 0 0 right 0 right*dose 0 0 0 strain 1 0 dose*strain 1 0 0 0 0 0 right*strain 0 0 right*dose*strain 0 0 0 0 0 0 depthc -34 depthc*dose -34 0 0 right*depthc 0 right*depthc*dose 0 0 0 depthc*strain -34 0 depthc*dose*strain -34 0 0 0 0 0 right*depthc*strain 0 0 right*depthc*dose*strain 0 0 0 0 0 0 depth1 0.4096 depth1*dose 0.4096 0 0 right*depth1 0 right*depth1*dose 0 0 0 depth1*strain 0.4096 0 depth1*dose*strain 0.4096 0 0 0 0 0 right*depth1*strain 0 0 right*depth1*dose*strain 0 0 0 0 0 0 depth2 0 depth2*dose 0 0 0 right*depth2 0 right*depth2*dose 0 0 0 depth2*strain 0 0 depth2*dose*strain 0 0 0 0 0 0 right*depth2*strain 0 0 right*depth2*dose*strain 0 0 0 0 0 0 depth3 0 depth3*dose 0 0 0 right*depth3 0 right*depth3*dose 0 0 0 depth3*strain 0 0 depth3*dose*strain 0 0 0 0 0 0 right*depth3*strain 0 0 right*depth3*dose*strain 0 0 0 0 0 0 depth4 0 depth4*dose 0 0 0 right*depth4 0 right*depth4*dose 0 0 0 depth4*strain 0 0 depth4*dose*strain 0 0 0 0 0 0 right*depth4*strain 0 0 right*depth4*dose*strain 0 0 0 0 0 0 depth5 0 depth5*dose 0 0 0 right*depth5 0 right*depth5*dose 0 0 0 depth5*strain 0 0 depth5*dose*strain 0 0 0 0 0 0 right*depth5*strain 0 0 right*depth5*dose*strain 0 0 0 0 0 0;
	estimate "B6, 10mg, L, -30" int 1 dose 1 0 0 right 0 right*dose 0 0 0 strain 1 0 dose*strain 1 0 0 0 0 0 right*strain 0 0 right*dose*strain 0 0 0 0 0 0 depthc -30 depthc*dose -30 0 0 right*depthc 0 right*depthc*dose 0 0 0 depthc*strain -30 0 depthc*dose*strain -30 0 0 0 0 0 right*depthc*strain 0 0 right*depthc*dose*strain 0 0 0 0 0 0 depth1 0.8 depth1*dose 0.8 0 0 right*depth1 0 right*depth1*dose 0 0 0 depth1*strain 0.8 0 depth1*dose*strain 0.8 0 0 0 0 0 right*depth1*strain 0 0 right*depth1*dose*strain 0 0 0 0 0 0 depth2 0.0064 depth2*dose 0.0064 0 0 right*depth2 0 right*depth2*dose 0 0 0 depth2*strain 0.0064 0 depth2*dose*strain 0.0064 0 0 0 0 0 right*depth2*strain 0 0 right*depth2*dose*strain 0 0 0 0 0 0 depth3 0 depth3*dose 0 0 0 right*depth3 0 right*depth3*dose 0 0 0 depth3*strain 0 0 depth3*dose*strain 0 0 0 0 0 0 right*depth3*strain 0 0 right*depth3*dose*strain 0 0 0 0 0 0 depth4 0 depth4*dose 0 0 0 right*depth4 0 right*depth4*dose 0 0 0 depth4*strain 0 0 depth4*dose*strain 0 0 0 0 0 0 right*depth4*strain 0 0 right*depth4*dose*strain 0 0 0 0 0 0 depth5 0 depth5*dose 0 0 0 right*depth5 0 right*depth5*dose 0 0 0 depth5*strain 0 0 depth5*dose*strain 0 0 0 0 0 0 right*depth5*strain 0 0 right*depth5*dose*strain 0 0 0 0 0 0;
	estimate "B6, 10mg, L, -26" int 1 dose 1 0 0 right 0 right*dose 0 0 0 strain 1 0 dose*strain 1 0 0 0 0 0 right*strain 0 0 right*dose*strain 0 0 0 0 0 0 depthc -26 depthc*dose -26 0 0 right*depthc 0 right*depthc*dose 0 0 0 depthc*strain -26 0 depthc*dose*strain -26 0 0 0 0 0 right*depthc*strain 0 0 right*depthc*dose*strain 0 0 0 0 0 0 depth1 1.3824 depth1*dose 1.3824 0 0 right*depth1 0 right*depth1*dose 0 0 0 depth1*strain 1.3824 0 depth1*dose*strain 1.3824 0 0 0 0 0 right*depth1*strain 0 0 right*depth1*dose*strain 0 0 0 0 0 0 depth2 0.0512 depth2*dose 0.0512 0 0 right*depth2 0 right*depth2*dose 0 0 0 depth2*strain 0.0512 0 depth2*dose*strain 0.0512 0 0 0 0 0 right*depth2*strain 0 0 right*depth2*dose*strain 0 0 0 0 0 0 depth3 0 depth3*dose 0 0 0 right*depth3 0 right*depth3*dose 0 0 0 depth3*strain 0 0 depth3*dose*strain 0 0 0 0 0 0 right*depth3*strain 0 0 right*depth3*dose*strain 0 0 0 0 0 0 depth4 0 depth4*dose 0 0 0 right*depth4 0 right*depth4*dose 0 0 0 depth4*strain 0 0 depth4*dose*strain 0 0 0 0 0 0 right*depth4*strain 0 0 right*depth4*dose*strain 0 0 0 0 0 0 depth5 0 depth5*dose 0 0 0 right*depth5 0 right*depth5*dose 0 0 0 depth5*strain 0 0 depth5*dose*strain 0 0 0 0 0 0 right*depth5*strain 0 0 right*depth5*dose*strain 0 0 0 0 0 0;
	estimate "B6, 10mg, L, -22" int 1 dose 1 0 0 right 0 right*dose 0 0 0 strain 1 0 dose*strain 1 0 0 0 0 0 right*strain 0 0 right*dose*strain 0 0 0 0 0 0 depthc -22 depthc*dose -22 0 0 right*depthc 0 right*depthc*dose 0 0 0 depthc*strain -22 0 depthc*dose*strain -22 0 0 0 0 0 right*depthc*strain 0 0 right*depthc*dose*strain 0 0 0 0 0 0 depth1 2.1952 depth1*dose 2.1952 0 0 right*depth1 0 right*depth1*dose 0 0 0 depth1*strain 2.1952 0 depth1*dose*strain 2.1952 0 0 0 0 0 right*depth1*strain 0 0 right*depth1*dose*strain 0 0 0 0 0 0 depth2 0.1728 depth2*dose 0.1728 0 0 right*depth2 0 right*depth2*dose 0 0 0 depth2*strain 0.1728 0 depth2*dose*strain 0.1728 0 0 0 0 0 right*depth2*strain 0 0 right*depth2*dose*strain 0 0 0 0 0 0 depth3 0 depth3*dose 0 0 0 right*depth3 0 right*depth3*dose 0 0 0 depth3*strain 0 0 depth3*dose*strain 0 0 0 0 0 0 right*depth3*strain 0 0 right*depth3*dose*strain 0 0 0 0 0 0 depth4 0 depth4*dose 0 0 0 right*depth4 0 right*depth4*dose 0 0 0 depth4*strain 0 0 depth4*dose*strain 0 0 0 0 0 0 right*depth4*strain 0 0 right*depth4*dose*strain 0 0 0 0 0 0 depth5 0 depth5*dose 0 0 0 right*depth5 0 right*depth5*dose 0 0 0 depth5*strain 0 0 depth5*dose*strain 0 0 0 0 0 0 right*depth5*strain 0 0 right*depth5*dose*strain 0 0 0 0 0 0;
	estimate "B6, 10mg, L, -18" int 1 dose 1 0 0 right 0 right*dose 0 0 0 strain 1 0 dose*strain 1 0 0 0 0 0 right*strain 0 0 right*dose*strain 0 0 0 0 0 0 depthc -18 depthc*dose -18 0 0 right*depthc 0 right*depthc*dose 0 0 0 depthc*strain -18 0 depthc*dose*strain -18 0 0 0 0 0 right*depthc*strain 0 0 right*depthc*dose*strain 0 0 0 0 0 0 depth1 3.2768 depth1*dose 3.2768 0 0 right*depth1 0 right*depth1*dose 0 0 0 depth1*strain 3.2768 0 depth1*dose*strain 3.2768 0 0 0 0 0 right*depth1*strain 0 0 right*depth1*dose*strain 0 0 0 0 0 0 depth2 0.4096 depth2*dose 0.4096 0 0 right*depth2 0 right*depth2*dose 0 0 0 depth2*strain 0.4096 0 depth2*dose*strain 0.4096 0 0 0 0 0 right*depth2*strain 0 0 right*depth2*dose*strain 0 0 0 0 0 0 depth3 0 depth3*dose 0 0 0 right*depth3 0 right*depth3*dose 0 0 0 depth3*strain 0 0 depth3*dose*strain 0 0 0 0 0 0 right*depth3*strain 0 0 right*depth3*dose*strain 0 0 0 0 0 0 depth4 0 depth4*dose 0 0 0 right*depth4 0 right*depth4*dose 0 0 0 depth4*strain 0 0 depth4*dose*strain 0 0 0 0 0 0 right*depth4*strain 0 0 right*depth4*dose*strain 0 0 0 0 0 0 depth5 0 depth5*dose 0 0 0 right*depth5 0 right*depth5*dose 0 0 0 depth5*strain 0 0 depth5*dose*strain 0 0 0 0 0 0 right*depth5*strain 0 0 right*depth5*dose*strain 0 0 0 0 0 0;
	estimate "B6, 10mg, L, -14" int 1 dose 1 0 0 right 0 right*dose 0 0 0 strain 1 0 dose*strain 1 0 0 0 0 0 right*strain 0 0 right*dose*strain 0 0 0 0 0 0 depthc -14 depthc*dose -14 0 0 right*depthc 0 right*depthc*dose 0 0 0 depthc*strain -14 0 depthc*dose*strain -14 0 0 0 0 0 right*depthc*strain 0 0 right*depthc*dose*strain 0 0 0 0 0 0 depth1 4.6656 depth1*dose 4.6656 0 0 right*depth1 0 right*depth1*dose 0 0 0 depth1*strain 4.6656 0 depth1*dose*strain 4.6656 0 0 0 0 0 right*depth1*strain 0 0 right*depth1*dose*strain 0 0 0 0 0 0 depth2 0.8 depth2*dose 0.8 0 0 right*depth2 0 right*depth2*dose 0 0 0 depth2*strain 0.8 0 depth2*dose*strain 0.8 0 0 0 0 0 right*depth2*strain 0 0 right*depth2*dose*strain 0 0 0 0 0 0 depth3 0.0064 depth3*dose 0.0064 0 0 right*depth3 0 right*depth3*dose 0 0 0 depth3*strain 0.0064 0 depth3*dose*strain 0.0064 0 0 0 0 0 right*depth3*strain 0 0 right*depth3*dose*strain 0 0 0 0 0 0 depth4 0 depth4*dose 0 0 0 right*depth4 0 right*depth4*dose 0 0 0 depth4*strain 0 0 depth4*dose*strain 0 0 0 0 0 0 right*depth4*strain 0 0 right*depth4*dose*strain 0 0 0 0 0 0 depth5 0 depth5*dose 0 0 0 right*depth5 0 right*depth5*dose 0 0 0 depth5*strain 0 0 depth5*dose*strain 0 0 0 0 0 0 right*depth5*strain 0 0 right*depth5*dose*strain 0 0 0 0 0 0;
	estimate "B6, 10mg, L, -10" int 1 dose 1 0 0 right 0 right*dose 0 0 0 strain 1 0 dose*strain 1 0 0 0 0 0 right*strain 0 0 right*dose*strain 0 0 0 0 0 0 depthc -10 depthc*dose -10 0 0 right*depthc 0 right*depthc*dose 0 0 0 depthc*strain -10 0 depthc*dose*strain -10 0 0 0 0 0 right*depthc*strain 0 0 right*depthc*dose*strain 0 0 0 0 0 0 depth1 6.4 depth1*dose 6.4 0 0 right*depth1 0 right*depth1*dose 0 0 0 depth1*strain 6.4 0 depth1*dose*strain 6.4 0 0 0 0 0 right*depth1*strain 0 0 right*depth1*dose*strain 0 0 0 0 0 0 depth2 1.3824 depth2*dose 1.3824 0 0 right*depth2 0 right*depth2*dose 0 0 0 depth2*strain 1.3824 0 depth2*dose*strain 1.3824 0 0 0 0 0 right*depth2*strain 0 0 right*depth2*dose*strain 0 0 0 0 0 0 depth3 0.0512 depth3*dose 0.0512 0 0 right*depth3 0 right*depth3*dose 0 0 0 depth3*strain 0.0512 0 depth3*dose*strain 0.0512 0 0 0 0 0 right*depth3*strain 0 0 right*depth3*dose*strain 0 0 0 0 0 0 depth4 0 depth4*dose 0 0 0 right*depth4 0 right*depth4*dose 0 0 0 depth4*strain 0 0 depth4*dose*strain 0 0 0 0 0 0 right*depth4*strain 0 0 right*depth4*dose*strain 0 0 0 0 0 0 depth5 0 depth5*dose 0 0 0 right*depth5 0 right*depth5*dose 0 0 0 depth5*strain 0 0 depth5*dose*strain 0 0 0 0 0 0 right*depth5*strain 0 0 right*depth5*dose*strain 0 0 0 0 0 0;
	estimate "B6, 10mg, L, -6" int 1 dose 1 0 0 right 0 right*dose 0 0 0 strain 1 0 dose*strain 1 0 0 0 0 0 right*strain 0 0 right*dose*strain 0 0 0 0 0 0 depthc -6 depthc*dose -6 0 0 right*depthc 0 right*depthc*dose 0 0 0 depthc*strain -6 0 depthc*dose*strain -6 0 0 0 0 0 right*depthc*strain 0 0 right*depthc*dose*strain 0 0 0 0 0 0 depth1 8.5184 depth1*dose 8.5184 0 0 right*depth1 0 right*depth1*dose 0 0 0 depth1*strain 8.5184 0 depth1*dose*strain 8.5184 0 0 0 0 0 right*depth1*strain 0 0 right*depth1*dose*strain 0 0 0 0 0 0 depth2 2.1952 depth2*dose 2.1952 0 0 right*depth2 0 right*depth2*dose 0 0 0 depth2*strain 2.1952 0 depth2*dose*strain 2.1952 0 0 0 0 0 right*depth2*strain 0 0 right*depth2*dose*strain 0 0 0 0 0 0 depth3 0.1728 depth3*dose 0.1728 0 0 right*depth3 0 right*depth3*dose 0 0 0 depth3*strain 0.1728 0 depth3*dose*strain 0.1728 0 0 0 0 0 right*depth3*strain 0 0 right*depth3*dose*strain 0 0 0 0 0 0 depth4 0 depth4*dose 0 0 0 right*depth4 0 right*depth4*dose 0 0 0 depth4*strain 0 0 depth4*dose*strain 0 0 0 0 0 0 right*depth4*strain 0 0 right*depth4*dose*strain 0 0 0 0 0 0 depth5 0 depth5*dose 0 0 0 right*depth5 0 right*depth5*dose 0 0 0 depth5*strain 0 0 depth5*dose*strain 0 0 0 0 0 0 right*depth5*strain 0 0 right*depth5*dose*strain 0 0 0 0 0 0;
	estimate "B6, 10mg, L, -2" int 1 dose 1 0 0 right 0 right*dose 0 0 0 strain 1 0 dose*strain 1 0 0 0 0 0 right*strain 0 0 right*dose*strain 0 0 0 0 0 0 depthc -2 depthc*dose -2 0 0 right*depthc 0 right*depthc*dose 0 0 0 depthc*strain -2 0 depthc*dose*strain -2 0 0 0 0 0 right*depthc*strain 0 0 right*depthc*dose*strain 0 0 0 0 0 0 depth1 11.0592 depth1*dose 11.0592 0 0 right*depth1 0 right*depth1*dose 0 0 0 depth1*strain 11.0592 0 depth1*dose*strain 11.0592 0 0 0 0 0 right*depth1*strain 0 0 right*depth1*dose*strain 0 0 0 0 0 0 depth2 3.2768 depth2*dose 3.2768 0 0 right*depth2 0 right*depth2*dose 0 0 0 depth2*strain 3.2768 0 depth2*dose*strain 3.2768 0 0 0 0 0 right*depth2*strain 0 0 right*depth2*dose*strain 0 0 0 0 0 0 depth3 0.4096 depth3*dose 0.4096 0 0 right*depth3 0 right*depth3*dose 0 0 0 depth3*strain 0.4096 0 depth3*dose*strain 0.4096 0 0 0 0 0 right*depth3*strain 0 0 right*depth3*dose*strain 0 0 0 0 0 0 depth4 0 depth4*dose 0 0 0 right*depth4 0 right*depth4*dose 0 0 0 depth4*strain 0 0 depth4*dose*strain 0 0 0 0 0 0 right*depth4*strain 0 0 right*depth4*dose*strain 0 0 0 0 0 0 depth5 0 depth5*dose 0 0 0 right*depth5 0 right*depth5*dose 0 0 0 depth5*strain 0 0 depth5*dose*strain 0 0 0 0 0 0 right*depth5*strain 0 0 right*depth5*dose*strain 0 0 0 0 0 0;
	estimate "B6, 10mg, L, 2" int 1 dose 1 0 0 right 0 right*dose 0 0 0 strain 1 0 dose*strain 1 0 0 0 0 0 right*strain 0 0 right*dose*strain 0 0 0 0 0 0 depthc 2 depthc*dose 2 0 0 right*depthc 0 right*depthc*dose 0 0 0 depthc*strain 2 0 depthc*dose*strain 2 0 0 0 0 0 right*depthc*strain 0 0 right*depthc*dose*strain 0 0 0 0 0 0 depth1 14.0608 depth1*dose 14.0608 0 0 right*depth1 0 right*depth1*dose 0 0 0 depth1*strain 14.0608 0 depth1*dose*strain 14.0608 0 0 0 0 0 right*depth1*strain 0 0 right*depth1*dose*strain 0 0 0 0 0 0 depth2 4.6656 depth2*dose 4.6656 0 0 right*depth2 0 right*depth2*dose 0 0 0 depth2*strain 4.6656 0 depth2*dose*strain 4.6656 0 0 0 0 0 right*depth2*strain 0 0 right*depth2*dose*strain 0 0 0 0 0 0 depth3 0.8 depth3*dose 0.8 0 0 right*depth3 0 right*depth3*dose 0 0 0 depth3*strain 0.8 0 depth3*dose*strain 0.8 0 0 0 0 0 right*depth3*strain 0 0 right*depth3*dose*strain 0 0 0 0 0 0 depth4 8e-04 depth4*dose 8e-04 0 0 right*depth4 0 right*depth4*dose 0 0 0 depth4*strain 8e-04 0 depth4*dose*strain 8e-04 0 0 0 0 0 right*depth4*strain 0 0 right*depth4*dose*strain 0 0 0 0 0 0 depth5 0 depth5*dose 0 0 0 right*depth5 0 right*depth5*dose 0 0 0 depth5*strain 0 0 depth5*dose*strain 0 0 0 0 0 0 right*depth5*strain 0 0 right*depth5*dose*strain 0 0 0 0 0 0;
	estimate "B6, 10mg, L, 6" int 1 dose 1 0 0 right 0 right*dose 0 0 0 strain 1 0 dose*strain 1 0 0 0 0 0 right*strain 0 0 right*dose*strain 0 0 0 0 0 0 depthc 6 depthc*dose 6 0 0 right*depthc 0 right*depthc*dose 0 0 0 depthc*strain 6 0 depthc*dose*strain 6 0 0 0 0 0 right*depthc*strain 0 0 right*depthc*dose*strain 0 0 0 0 0 0 depth1 17.5616 depth1*dose 17.5616 0 0 right*depth1 0 right*depth1*dose 0 0 0 depth1*strain 17.5616 0 depth1*dose*strain 17.5616 0 0 0 0 0 right*depth1*strain 0 0 right*depth1*dose*strain 0 0 0 0 0 0 depth2 6.4 depth2*dose 6.4 0 0 right*depth2 0 right*depth2*dose 0 0 0 depth2*strain 6.4 0 depth2*dose*strain 6.4 0 0 0 0 0 right*depth2*strain 0 0 right*depth2*dose*strain 0 0 0 0 0 0 depth3 1.3824 depth3*dose 1.3824 0 0 right*depth3 0 right*depth3*dose 0 0 0 depth3*strain 1.3824 0 depth3*dose*strain 1.3824 0 0 0 0 0 right*depth3*strain 0 0 right*depth3*dose*strain 0 0 0 0 0 0 depth4 0.0216 depth4*dose 0.0216 0 0 right*depth4 0 right*depth4*dose 0 0 0 depth4*strain 0.0216 0 depth4*dose*strain 0.0216 0 0 0 0 0 right*depth4*strain 0 0 right*depth4*dose*strain 0 0 0 0 0 0 depth5 0 depth5*dose 0 0 0 right*depth5 0 right*depth5*dose 0 0 0 depth5*strain 0 0 depth5*dose*strain 0 0 0 0 0 0 right*depth5*strain 0 0 right*depth5*dose*strain 0 0 0 0 0 0;
	estimate "B6, 10mg, L, 10" int 1 dose 1 0 0 right 0 right*dose 0 0 0 strain 1 0 dose*strain 1 0 0 0 0 0 right*strain 0 0 right*dose*strain 0 0 0 0 0 0 depthc 10 depthc*dose 10 0 0 right*depthc 0 right*depthc*dose 0 0 0 depthc*strain 10 0 depthc*dose*strain 10 0 0 0 0 0 right*depthc*strain 0 0 right*depthc*dose*strain 0 0 0 0 0 0 depth1 21.6 depth1*dose 21.6 0 0 right*depth1 0 right*depth1*dose 0 0 0 depth1*strain 21.6 0 depth1*dose*strain 21.6 0 0 0 0 0 right*depth1*strain 0 0 right*depth1*dose*strain 0 0 0 0 0 0 depth2 8.5184 depth2*dose 8.5184 0 0 right*depth2 0 right*depth2*dose 0 0 0 depth2*strain 8.5184 0 depth2*dose*strain 8.5184 0 0 0 0 0 right*depth2*strain 0 0 right*depth2*dose*strain 0 0 0 0 0 0 depth3 2.1952 depth3*dose 2.1952 0 0 right*depth3 0 right*depth3*dose 0 0 0 depth3*strain 2.1952 0 depth3*dose*strain 2.1952 0 0 0 0 0 right*depth3*strain 0 0 right*depth3*dose*strain 0 0 0 0 0 0 depth4 0.1 depth4*dose 0.1 0 0 right*depth4 0 right*depth4*dose 0 0 0 depth4*strain 0.1 0 depth4*dose*strain 0.1 0 0 0 0 0 right*depth4*strain 0 0 right*depth4*dose*strain 0 0 0 0 0 0 depth5 0 depth5*dose 0 0 0 right*depth5 0 right*depth5*dose 0 0 0 depth5*strain 0 0 depth5*dose*strain 0 0 0 0 0 0 right*depth5*strain 0 0 right*depth5*dose*strain 0 0 0 0 0 0;
	estimate "B6, 10mg, L, 14" int 1 dose 1 0 0 right 0 right*dose 0 0 0 strain 1 0 dose*strain 1 0 0 0 0 0 right*strain 0 0 right*dose*strain 0 0 0 0 0 0 depthc 14 depthc*dose 14 0 0 right*depthc 0 right*depthc*dose 0 0 0 depthc*strain 14 0 depthc*dose*strain 14 0 0 0 0 0 right*depthc*strain 0 0 right*depthc*dose*strain 0 0 0 0 0 0 depth1 26.2144 depth1*dose 26.2144 0 0 right*depth1 0 right*depth1*dose 0 0 0 depth1*strain 26.2144 0 depth1*dose*strain 26.2144 0 0 0 0 0 right*depth1*strain 0 0 right*depth1*dose*strain 0 0 0 0 0 0 depth2 11.0592 depth2*dose 11.0592 0 0 right*depth2 0 right*depth2*dose 0 0 0 depth2*strain 11.0592 0 depth2*dose*strain 11.0592 0 0 0 0 0 right*depth2*strain 0 0 right*depth2*dose*strain 0 0 0 0 0 0 depth3 3.2768 depth3*dose 3.2768 0 0 right*depth3 0 right*depth3*dose 0 0 0 depth3*strain 3.2768 0 depth3*dose*strain 3.2768 0 0 0 0 0 right*depth3*strain 0 0 right*depth3*dose*strain 0 0 0 0 0 0 depth4 0.2744 depth4*dose 0.2744 0 0 right*depth4 0 right*depth4*dose 0 0 0 depth4*strain 0.2744 0 depth4*dose*strain 0.2744 0 0 0 0 0 right*depth4*strain 0 0 right*depth4*dose*strain 0 0 0 0 0 0 depth5 0 depth5*dose 0 0 0 right*depth5 0 right*depth5*dose 0 0 0 depth5*strain 0 0 depth5*dose*strain 0 0 0 0 0 0 right*depth5*strain 0 0 right*depth5*dose*strain 0 0 0 0 0 0;
	estimate "B6, 10mg, L, 18" int 1 dose 1 0 0 right 0 right*dose 0 0 0 strain 1 0 dose*strain 1 0 0 0 0 0 right*strain 0 0 right*dose*strain 0 0 0 0 0 0 depthc 18 depthc*dose 18 0 0 right*depthc 0 right*depthc*dose 0 0 0 depthc*strain 18 0 depthc*dose*strain 18 0 0 0 0 0 right*depthc*strain 0 0 right*depthc*dose*strain 0 0 0 0 0 0 depth1 31.4432 depth1*dose 31.4432 0 0 right*depth1 0 right*depth1*dose 0 0 0 depth1*strain 31.4432 0 depth1*dose*strain 31.4432 0 0 0 0 0 right*depth1*strain 0 0 right*depth1*dose*strain 0 0 0 0 0 0 depth2 14.0608 depth2*dose 14.0608 0 0 right*depth2 0 right*depth2*dose 0 0 0 depth2*strain 14.0608 0 depth2*dose*strain 14.0608 0 0 0 0 0 right*depth2*strain 0 0 right*depth2*dose*strain 0 0 0 0 0 0 depth3 4.6656 depth3*dose 4.6656 0 0 right*depth3 0 right*depth3*dose 0 0 0 depth3*strain 4.6656 0 depth3*dose*strain 4.6656 0 0 0 0 0 right*depth3*strain 0 0 right*depth3*dose*strain 0 0 0 0 0 0 depth4 0.5832 depth4*dose 0.5832 0 0 right*depth4 0 right*depth4*dose 0 0 0 depth4*strain 0.5832 0 depth4*dose*strain 0.5832 0 0 0 0 0 right*depth4*strain 0 0 right*depth4*dose*strain 0 0 0 0 0 0 depth5 0 depth5*dose 0 0 0 right*depth5 0 right*depth5*dose 0 0 0 depth5*strain 0 0 depth5*dose*strain 0 0 0 0 0 0 right*depth5*strain 0 0 right*depth5*dose*strain 0 0 0 0 0 0;
	estimate "B6, 10mg, L, 22" int 1 dose 1 0 0 right 0 right*dose 0 0 0 strain 1 0 dose*strain 1 0 0 0 0 0 right*strain 0 0 right*dose*strain 0 0 0 0 0 0 depthc 22 depthc*dose 22 0 0 right*depthc 0 right*depthc*dose 0 0 0 depthc*strain 22 0 depthc*dose*strain 22 0 0 0 0 0 right*depthc*strain 0 0 right*depthc*dose*strain 0 0 0 0 0 0 depth1 37.3248 depth1*dose 37.3248 0 0 right*depth1 0 right*depth1*dose 0 0 0 depth1*strain 37.3248 0 depth1*dose*strain 37.3248 0 0 0 0 0 right*depth1*strain 0 0 right*depth1*dose*strain 0 0 0 0 0 0 depth2 17.5616 depth2*dose 17.5616 0 0 right*depth2 0 right*depth2*dose 0 0 0 depth2*strain 17.5616 0 depth2*dose*strain 17.5616 0 0 0 0 0 right*depth2*strain 0 0 right*depth2*dose*strain 0 0 0 0 0 0 depth3 6.4 depth3*dose 6.4 0 0 right*depth3 0 right*depth3*dose 0 0 0 depth3*strain 6.4 0 depth3*dose*strain 6.4 0 0 0 0 0 right*depth3*strain 0 0 right*depth3*dose*strain 0 0 0 0 0 0 depth4 1.0648 depth4*dose 1.0648 0 0 right*depth4 0 right*depth4*dose 0 0 0 depth4*strain 1.0648 0 depth4*dose*strain 1.0648 0 0 0 0 0 right*depth4*strain 0 0 right*depth4*dose*strain 0 0 0 0 0 0 depth5 0.0064 depth5*dose 0.0064 0 0 right*depth5 0 right*depth5*dose 0 0 0 depth5*strain 0.0064 0 depth5*dose*strain 0.0064 0 0 0 0 0 right*depth5*strain 0 0 right*depth5*dose*strain 0 0 0 0 0 0;
	estimate "B6, 10mg, L, 26" int 1 dose 1 0 0 right 0 right*dose 0 0 0 strain 1 0 dose*strain 1 0 0 0 0 0 right*strain 0 0 right*dose*strain 0 0 0 0 0 0 depthc 26 depthc*dose 26 0 0 right*depthc 0 right*depthc*dose 0 0 0 depthc*strain 26 0 depthc*dose*strain 26 0 0 0 0 0 right*depthc*strain 0 0 right*depthc*dose*strain 0 0 0 0 0 0 depth1 43.8976 depth1*dose 43.8976 0 0 right*depth1 0 right*depth1*dose 0 0 0 depth1*strain 43.8976 0 depth1*dose*strain 43.8976 0 0 0 0 0 right*depth1*strain 0 0 right*depth1*dose*strain 0 0 0 0 0 0 depth2 21.6 depth2*dose 21.6 0 0 right*depth2 0 right*depth2*dose 0 0 0 depth2*strain 21.6 0 depth2*dose*strain 21.6 0 0 0 0 0 right*depth2*strain 0 0 right*depth2*dose*strain 0 0 0 0 0 0 depth3 8.5184 depth3*dose 8.5184 0 0 right*depth3 0 right*depth3*dose 0 0 0 depth3*strain 8.5184 0 depth3*dose*strain 8.5184 0 0 0 0 0 right*depth3*strain 0 0 right*depth3*dose*strain 0 0 0 0 0 0 depth4 1.7576 depth4*dose 1.7576 0 0 right*depth4 0 right*depth4*dose 0 0 0 depth4*strain 1.7576 0 depth4*dose*strain 1.7576 0 0 0 0 0 right*depth4*strain 0 0 right*depth4*dose*strain 0 0 0 0 0 0 depth5 0.0512 depth5*dose 0.0512 0 0 right*depth5 0 right*depth5*dose 0 0 0 depth5*strain 0.0512 0 depth5*dose*strain 0.0512 0 0 0 0 0 right*depth5*strain 0 0 right*depth5*dose*strain 0 0 0 0 0 0;
	estimate "B6, 10mg, L, 30" int 1 dose 1 0 0 right 0 right*dose 0 0 0 strain 1 0 dose*strain 1 0 0 0 0 0 right*strain 0 0 right*dose*strain 0 0 0 0 0 0 depthc 30 depthc*dose 30 0 0 right*depthc 0 right*depthc*dose 0 0 0 depthc*strain 30 0 depthc*dose*strain 30 0 0 0 0 0 right*depthc*strain 0 0 right*depthc*dose*strain 0 0 0 0 0 0 depth1 51.2 depth1*dose 51.2 0 0 right*depth1 0 right*depth1*dose 0 0 0 depth1*strain 51.2 0 depth1*dose*strain 51.2 0 0 0 0 0 right*depth1*strain 0 0 right*depth1*dose*strain 0 0 0 0 0 0 depth2 26.2144 depth2*dose 26.2144 0 0 right*depth2 0 right*depth2*dose 0 0 0 depth2*strain 26.2144 0 depth2*dose*strain 26.2144 0 0 0 0 0 right*depth2*strain 0 0 right*depth2*dose*strain 0 0 0 0 0 0 depth3 11.0592 depth3*dose 11.0592 0 0 right*depth3 0 right*depth3*dose 0 0 0 depth3*strain 11.0592 0 depth3*dose*strain 11.0592 0 0 0 0 0 right*depth3*strain 0 0 right*depth3*dose*strain 0 0 0 0 0 0 depth4 2.7 depth4*dose 2.7 0 0 right*depth4 0 right*depth4*dose 0 0 0 depth4*strain 2.7 0 depth4*dose*strain 2.7 0 0 0 0 0 right*depth4*strain 0 0 right*depth4*dose*strain 0 0 0 0 0 0 depth5 0.1728 depth5*dose 0.1728 0 0 right*depth5 0 right*depth5*dose 0 0 0 depth5*strain 0.1728 0 depth5*dose*strain 0.1728 0 0 0 0 0 right*depth5*strain 0 0 right*depth5*dose*strain 0 0 0 0 0 0;
	estimate "B6, 10mg, L, 34" int 1 dose 1 0 0 right 0 right*dose 0 0 0 strain 1 0 dose*strain 1 0 0 0 0 0 right*strain 0 0 right*dose*strain 0 0 0 0 0 0 depthc 34 depthc*dose 34 0 0 right*depthc 0 right*depthc*dose 0 0 0 depthc*strain 34 0 depthc*dose*strain 34 0 0 0 0 0 right*depthc*strain 0 0 right*depthc*dose*strain 0 0 0 0 0 0 depth1 59.2704 depth1*dose 59.2704 0 0 right*depth1 0 right*depth1*dose 0 0 0 depth1*strain 59.2704 0 depth1*dose*strain 59.2704 0 0 0 0 0 right*depth1*strain 0 0 right*depth1*dose*strain 0 0 0 0 0 0 depth2 31.4432 depth2*dose 31.4432 0 0 right*depth2 0 right*depth2*dose 0 0 0 depth2*strain 31.4432 0 depth2*dose*strain 31.4432 0 0 0 0 0 right*depth2*strain 0 0 right*depth2*dose*strain 0 0 0 0 0 0 depth3 14.0608 depth3*dose 14.0608 0 0 right*depth3 0 right*depth3*dose 0 0 0 depth3*strain 14.0608 0 depth3*dose*strain 14.0608 0 0 0 0 0 right*depth3*strain 0 0 right*depth3*dose*strain 0 0 0 0 0 0 depth4 3.9304 depth4*dose 3.9304 0 0 right*depth4 0 right*depth4*dose 0 0 0 depth4*strain 3.9304 0 depth4*dose*strain 3.9304 0 0 0 0 0 right*depth4*strain 0 0 right*depth4*dose*strain 0 0 0 0 0 0 depth5 0.4096 depth5*dose 0.4096 0 0 right*depth5 0 right*depth5*dose 0 0 0 depth5*strain 0.4096 0 depth5*dose*strain 0.4096 0 0 0 0 0 right*depth5*strain 0 0 right*depth5*dose*strain 0 0 0 0 0 0;
	estimate "B6, 10mg, L, 38" int 1 dose 1 0 0 right 0 right*dose 0 0 0 strain 1 0 dose*strain 1 0 0 0 0 0 right*strain 0 0 right*dose*strain 0 0 0 0 0 0 depthc 38 depthc*dose 38 0 0 right*depthc 0 right*depthc*dose 0 0 0 depthc*strain 38 0 depthc*dose*strain 38 0 0 0 0 0 right*depthc*strain 0 0 right*depthc*dose*strain 0 0 0 0 0 0 depth1 68.1072 depth1*dose 68.1072 0 0 right*depth1 0 right*depth1*dose 0 0 0 depth1*strain 68.1072 0 depth1*dose*strain 68.1072 0 0 0 0 0 right*depth1*strain 0 0 right*depth1*dose*strain 0 0 0 0 0 0 depth2 37.2912 depth2*dose 37.2912 0 0 right*depth2 0 right*depth2*dose 0 0 0 depth2*strain 37.2912 0 depth2*dose*strain 37.2912 0 0 0 0 0 right*depth2*strain 0 0 right*depth2*dose*strain 0 0 0 0 0 0 depth3 17.5344 depth3*dose 17.5344 0 0 right*depth3 0 right*depth3*dose 0 0 0 depth3*strain 17.5344 0 depth3*dose*strain 17.5344 0 0 0 0 0 right*depth3*strain 0 0 right*depth3*dose*strain 0 0 0 0 0 0 depth4 5.4672 depth4*dose 5.4672 0 0 right*depth4 0 right*depth4*dose 0 0 0 depth4*strain 5.4672 0 depth4*dose*strain 5.4672 0 0 0 0 0 right*depth4*strain 0 0 right*depth4*dose*strain 0 0 0 0 0 0 depth5 0.7872 depth5*dose 0.7872 0 0 right*depth5 0 right*depth5*dose 0 0 0 depth5*strain 0.7872 0 depth5*dose*strain 0.7872 0 0 0 0 0 right*depth5*strain 0 0 right*depth5*dose*strain 0 0 0 0 0 0;
	estimate "B6, 10mg, L, 42" int 1 dose 1 0 0 right 0 right*dose 0 0 0 strain 1 0 dose*strain 1 0 0 0 0 0 right*strain 0 0 right*dose*strain 0 0 0 0 0 0 depthc 42 depthc*dose 42 0 0 right*depthc 0 right*depthc*dose 0 0 0 depthc*strain 42 0 depthc*dose*strain 42 0 0 0 0 0 right*depthc*strain 0 0 right*depthc*dose*strain 0 0 0 0 0 0 depth1 77.5488 depth1*dose 77.5488 0 0 right*depth1 0 right*depth1*dose 0 0 0 depth1*strain 77.5488 0 depth1*dose*strain 77.5488 0 0 0 0 0 right*depth1*strain 0 0 right*depth1*dose*strain 0 0 0 0 0 0 depth2 43.6288 depth2*dose 43.6288 0 0 right*depth2 0 right*depth2*dose 0 0 0 depth2*strain 43.6288 0 depth2*dose*strain 43.6288 0 0 0 0 0 right*depth2*strain 0 0 right*depth2*dose*strain 0 0 0 0 0 0 depth3 21.3824 depth3*dose 21.3824 0 0 right*depth3 0 right*depth3*dose 0 0 0 depth3*strain 21.3824 0 depth3*dose*strain 21.3824 0 0 0 0 0 right*depth3*strain 0 0 right*depth3*dose*strain 0 0 0 0 0 0 depth4 7.2488 depth4*dose 7.2488 0 0 right*depth4 0 right*depth4*dose 0 0 0 depth4*strain 7.2488 0 depth4*dose*strain 7.2488 0 0 0 0 0 right*depth4*strain 0 0 right*depth4*dose*strain 0 0 0 0 0 0 depth5 1.28 depth5*dose 1.28 0 0 right*depth5 0 right*depth5*dose 0 0 0 depth5*strain 1.28 0 depth5*dose*strain 1.28 0 0 0 0 0 right*depth5*strain 0 0 right*depth5*dose*strain 0 0 0 0 0 0;
	estimate "B6, 10mg, L, 46" int 1 dose 1 0 0 right 0 right*dose 0 0 0 strain 1 0 dose*strain 1 0 0 0 0 0 right*strain 0 0 right*dose*strain 0 0 0 0 0 0 depthc 46 depthc*dose 46 0 0 right*depthc 0 right*depthc*dose 0 0 0 depthc*strain 46 0 depthc*dose*strain 46 0 0 0 0 0 right*depthc*strain 0 0 right*depthc*dose*strain 0 0 0 0 0 0 depth1 87.3936 depth1*dose 87.3936 0 0 right*depth1 0 right*depth1*dose 0 0 0 depth1*strain 87.3936 0 depth1*dose*strain 87.3936 0 0 0 0 0 right*depth1*strain 0 0 right*depth1*dose*strain 0 0 0 0 0 0 depth2 50.2928 depth2*dose 50.2928 0 0 right*depth2 0 right*depth2*dose 0 0 0 depth2*strain 50.2928 0 depth2*dose*strain 50.2928 0 0 0 0 0 right*depth2*strain 0 0 right*depth2*dose*strain 0 0 0 0 0 0 depth3 25.48 depth3*dose 25.48 0 0 right*depth3 0 right*depth3*dose 0 0 0 depth3*strain 25.48 0 depth3*dose*strain 25.48 0 0 0 0 0 right*depth3*strain 0 0 right*depth3*dose*strain 0 0 0 0 0 0 depth4 9.1936 depth4*dose 9.1936 0 0 right*depth4 0 right*depth4*dose 0 0 0 depth4*strain 9.1936 0 depth4*dose*strain 9.1936 0 0 0 0 0 right*depth4*strain 0 0 right*depth4*dose*strain 0 0 0 0 0 0 depth5 1.8496 depth5*dose 1.8496 0 0 right*depth5 0 right*depth5*dose 0 0 0 depth5*strain 1.8496 0 depth5*dose*strain 1.8496 0 0 0 0 0 right*depth5*strain 0 0 right*depth5*dose*strain 0 0 0 0 0 0;
	estimate "B6, 10mg, L, 50" int 1 dose 1 0 0 right 0 right*dose 0 0 0 strain 1 0 dose*strain 1 0 0 0 0 0 right*strain 0 0 right*dose*strain 0 0 0 0 0 0 depthc 50 depthc*dose 50 0 0 right*depthc 0 right*depthc*dose 0 0 0 depthc*strain 50 0 depthc*dose*strain 50 0 0 0 0 0 right*depthc*strain 0 0 right*depthc*dose*strain 0 0 0 0 0 0 depth1 97.44 depth1*dose 97.44 0 0 right*depth1 0 right*depth1*dose 0 0 0 depth1*strain 97.44 0 depth1*dose*strain 97.44 0 0 0 0 0 right*depth1*strain 0 0 right*depth1*dose*strain 0 0 0 0 0 0 depth2 57.12 depth2*dose 57.12 0 0 right*depth2 0 right*depth2*dose 0 0 0 depth2*strain 57.12 0 depth2*dose*strain 57.12 0 0 0 0 0 right*depth2*strain 0 0 right*depth2*dose*strain 0 0 0 0 0 0 depth3 29.7024 depth3*dose 29.7024 0 0 right*depth3 0 right*depth3*dose 0 0 0 depth3*strain 29.7024 0 depth3*dose*strain 29.7024 0 0 0 0 0 right*depth3*strain 0 0 right*depth3*dose*strain 0 0 0 0 0 0 depth4 11.22 depth4*dose 11.22 0 0 right*depth4 0 right*depth4*dose 0 0 0 depth4*strain 11.22 0 depth4*dose*strain 11.22 0 0 0 0 0 right*depth4*strain 0 0 right*depth4*dose*strain 0 0 0 0 0 0 depth5 2.4576 depth5*dose 2.4576 0 0 right*depth5 0 right*depth5*dose 0 0 0 depth5*strain 2.4576 0 depth5*dose*strain 2.4576 0 0 0 0 0 right*depth5*strain 0 0 right*depth5*dose*strain 0 0 0 0 0 0;
	estimate "S6, 10mg, L, -50" int 1 dose 1 0 0 right 0 right*dose 0 0 0 strain 0 1 dose*strain 0 1 0 0 0 0 right*strain 0 0 right*dose*strain 0 0 0 0 0 0 depthc -50 depthc*dose -50 0 0 right*depthc 0 right*depthc*dose 0 0 0 depthc*strain 0 -50 depthc*dose*strain 0 -50 0 0 0 0 right*depthc*strain 0 0 right*depthc*dose*strain 0 0 0 0 0 0 depth1 0 depth1*dose 0 0 0 right*depth1 0 right*depth1*dose 0 0 0 depth1*strain 0 0 depth1*dose*strain 0 0 0 0 0 0 right*depth1*strain 0 0 right*depth1*dose*strain 0 0 0 0 0 0 depth2 0 depth2*dose 0 0 0 right*depth2 0 right*depth2*dose 0 0 0 depth2*strain 0 0 depth2*dose*strain 0 0 0 0 0 0 right*depth2*strain 0 0 right*depth2*dose*strain 0 0 0 0 0 0 depth3 0 depth3*dose 0 0 0 right*depth3 0 right*depth3*dose 0 0 0 depth3*strain 0 0 depth3*dose*strain 0 0 0 0 0 0 right*depth3*strain 0 0 right*depth3*dose*strain 0 0 0 0 0 0 depth4 0 depth4*dose 0 0 0 right*depth4 0 right*depth4*dose 0 0 0 depth4*strain 0 0 depth4*dose*strain 0 0 0 0 0 0 right*depth4*strain 0 0 right*depth4*dose*strain 0 0 0 0 0 0 depth5 0 depth5*dose 0 0 0 right*depth5 0 right*depth5*dose 0 0 0 depth5*strain 0 0 depth5*dose*strain 0 0 0 0 0 0 right*depth5*strain 0 0 right*depth5*dose*strain 0 0 0 0 0 0;
	estimate "S6, 10mg, L, -46" int 1 dose 1 0 0 right 0 right*dose 0 0 0 strain 0 1 dose*strain 0 1 0 0 0 0 right*strain 0 0 right*dose*strain 0 0 0 0 0 0 depthc -46 depthc*dose -46 0 0 right*depthc 0 right*depthc*dose 0 0 0 depthc*strain 0 -46 depthc*dose*strain 0 -46 0 0 0 0 right*depthc*strain 0 0 right*depthc*dose*strain 0 0 0 0 0 0 depth1 0.0064 depth1*dose 0.0064 0 0 right*depth1 0 right*depth1*dose 0 0 0 depth1*strain 0 0.0064 depth1*dose*strain 0 0.0064 0 0 0 0 right*depth1*strain 0 0 right*depth1*dose*strain 0 0 0 0 0 0 depth2 0 depth2*dose 0 0 0 right*depth2 0 right*depth2*dose 0 0 0 depth2*strain 0 0 depth2*dose*strain 0 0 0 0 0 0 right*depth2*strain 0 0 right*depth2*dose*strain 0 0 0 0 0 0 depth3 0 depth3*dose 0 0 0 right*depth3 0 right*depth3*dose 0 0 0 depth3*strain 0 0 depth3*dose*strain 0 0 0 0 0 0 right*depth3*strain 0 0 right*depth3*dose*strain 0 0 0 0 0 0 depth4 0 depth4*dose 0 0 0 right*depth4 0 right*depth4*dose 0 0 0 depth4*strain 0 0 depth4*dose*strain 0 0 0 0 0 0 right*depth4*strain 0 0 right*depth4*dose*strain 0 0 0 0 0 0 depth5 0 depth5*dose 0 0 0 right*depth5 0 right*depth5*dose 0 0 0 depth5*strain 0 0 depth5*dose*strain 0 0 0 0 0 0 right*depth5*strain 0 0 right*depth5*dose*strain 0 0 0 0 0 0;
	estimate "S6, 10mg, L, -42" int 1 dose 1 0 0 right 0 right*dose 0 0 0 strain 0 1 dose*strain 0 1 0 0 0 0 right*strain 0 0 right*dose*strain 0 0 0 0 0 0 depthc -42 depthc*dose -42 0 0 right*depthc 0 right*depthc*dose 0 0 0 depthc*strain 0 -42 depthc*dose*strain 0 -42 0 0 0 0 right*depthc*strain 0 0 right*depthc*dose*strain 0 0 0 0 0 0 depth1 0.0512 depth1*dose 0.0512 0 0 right*depth1 0 right*depth1*dose 0 0 0 depth1*strain 0 0.0512 depth1*dose*strain 0 0.0512 0 0 0 0 right*depth1*strain 0 0 right*depth1*dose*strain 0 0 0 0 0 0 depth2 0 depth2*dose 0 0 0 right*depth2 0 right*depth2*dose 0 0 0 depth2*strain 0 0 depth2*dose*strain 0 0 0 0 0 0 right*depth2*strain 0 0 right*depth2*dose*strain 0 0 0 0 0 0 depth3 0 depth3*dose 0 0 0 right*depth3 0 right*depth3*dose 0 0 0 depth3*strain 0 0 depth3*dose*strain 0 0 0 0 0 0 right*depth3*strain 0 0 right*depth3*dose*strain 0 0 0 0 0 0 depth4 0 depth4*dose 0 0 0 right*depth4 0 right*depth4*dose 0 0 0 depth4*strain 0 0 depth4*dose*strain 0 0 0 0 0 0 right*depth4*strain 0 0 right*depth4*dose*strain 0 0 0 0 0 0 depth5 0 depth5*dose 0 0 0 right*depth5 0 right*depth5*dose 0 0 0 depth5*strain 0 0 depth5*dose*strain 0 0 0 0 0 0 right*depth5*strain 0 0 right*depth5*dose*strain 0 0 0 0 0 0;
	estimate "S6, 10mg, L, -38" int 1 dose 1 0 0 right 0 right*dose 0 0 0 strain 0 1 dose*strain 0 1 0 0 0 0 right*strain 0 0 right*dose*strain 0 0 0 0 0 0 depthc -38 depthc*dose -38 0 0 right*depthc 0 right*depthc*dose 0 0 0 depthc*strain 0 -38 depthc*dose*strain 0 -38 0 0 0 0 right*depthc*strain 0 0 right*depthc*dose*strain 0 0 0 0 0 0 depth1 0.1728 depth1*dose 0.1728 0 0 right*depth1 0 right*depth1*dose 0 0 0 depth1*strain 0 0.1728 depth1*dose*strain 0 0.1728 0 0 0 0 right*depth1*strain 0 0 right*depth1*dose*strain 0 0 0 0 0 0 depth2 0 depth2*dose 0 0 0 right*depth2 0 right*depth2*dose 0 0 0 depth2*strain 0 0 depth2*dose*strain 0 0 0 0 0 0 right*depth2*strain 0 0 right*depth2*dose*strain 0 0 0 0 0 0 depth3 0 depth3*dose 0 0 0 right*depth3 0 right*depth3*dose 0 0 0 depth3*strain 0 0 depth3*dose*strain 0 0 0 0 0 0 right*depth3*strain 0 0 right*depth3*dose*strain 0 0 0 0 0 0 depth4 0 depth4*dose 0 0 0 right*depth4 0 right*depth4*dose 0 0 0 depth4*strain 0 0 depth4*dose*strain 0 0 0 0 0 0 right*depth4*strain 0 0 right*depth4*dose*strain 0 0 0 0 0 0 depth5 0 depth5*dose 0 0 0 right*depth5 0 right*depth5*dose 0 0 0 depth5*strain 0 0 depth5*dose*strain 0 0 0 0 0 0 right*depth5*strain 0 0 right*depth5*dose*strain 0 0 0 0 0 0;
	estimate "S6, 10mg, L, -34" int 1 dose 1 0 0 right 0 right*dose 0 0 0 strain 0 1 dose*strain 0 1 0 0 0 0 right*strain 0 0 right*dose*strain 0 0 0 0 0 0 depthc -34 depthc*dose -34 0 0 right*depthc 0 right*depthc*dose 0 0 0 depthc*strain 0 -34 depthc*dose*strain 0 -34 0 0 0 0 right*depthc*strain 0 0 right*depthc*dose*strain 0 0 0 0 0 0 depth1 0.4096 depth1*dose 0.4096 0 0 right*depth1 0 right*depth1*dose 0 0 0 depth1*strain 0 0.4096 depth1*dose*strain 0 0.4096 0 0 0 0 right*depth1*strain 0 0 right*depth1*dose*strain 0 0 0 0 0 0 depth2 0 depth2*dose 0 0 0 right*depth2 0 right*depth2*dose 0 0 0 depth2*strain 0 0 depth2*dose*strain 0 0 0 0 0 0 right*depth2*strain 0 0 right*depth2*dose*strain 0 0 0 0 0 0 depth3 0 depth3*dose 0 0 0 right*depth3 0 right*depth3*dose 0 0 0 depth3*strain 0 0 depth3*dose*strain 0 0 0 0 0 0 right*depth3*strain 0 0 right*depth3*dose*strain 0 0 0 0 0 0 depth4 0 depth4*dose 0 0 0 right*depth4 0 right*depth4*dose 0 0 0 depth4*strain 0 0 depth4*dose*strain 0 0 0 0 0 0 right*depth4*strain 0 0 right*depth4*dose*strain 0 0 0 0 0 0 depth5 0 depth5*dose 0 0 0 right*depth5 0 right*depth5*dose 0 0 0 depth5*strain 0 0 depth5*dose*strain 0 0 0 0 0 0 right*depth5*strain 0 0 right*depth5*dose*strain 0 0 0 0 0 0;
	estimate "S6, 10mg, L, -30" int 1 dose 1 0 0 right 0 right*dose 0 0 0 strain 0 1 dose*strain 0 1 0 0 0 0 right*strain 0 0 right*dose*strain 0 0 0 0 0 0 depthc -30 depthc*dose -30 0 0 right*depthc 0 right*depthc*dose 0 0 0 depthc*strain 0 -30 depthc*dose*strain 0 -30 0 0 0 0 right*depthc*strain 0 0 right*depthc*dose*strain 0 0 0 0 0 0 depth1 0.8 depth1*dose 0.8 0 0 right*depth1 0 right*depth1*dose 0 0 0 depth1*strain 0 0.8 depth1*dose*strain 0 0.8 0 0 0 0 right*depth1*strain 0 0 right*depth1*dose*strain 0 0 0 0 0 0 depth2 0.0064 depth2*dose 0.0064 0 0 right*depth2 0 right*depth2*dose 0 0 0 depth2*strain 0 0.0064 depth2*dose*strain 0 0.0064 0 0 0 0 right*depth2*strain 0 0 right*depth2*dose*strain 0 0 0 0 0 0 depth3 0 depth3*dose 0 0 0 right*depth3 0 right*depth3*dose 0 0 0 depth3*strain 0 0 depth3*dose*strain 0 0 0 0 0 0 right*depth3*strain 0 0 right*depth3*dose*strain 0 0 0 0 0 0 depth4 0 depth4*dose 0 0 0 right*depth4 0 right*depth4*dose 0 0 0 depth4*strain 0 0 depth4*dose*strain 0 0 0 0 0 0 right*depth4*strain 0 0 right*depth4*dose*strain 0 0 0 0 0 0 depth5 0 depth5*dose 0 0 0 right*depth5 0 right*depth5*dose 0 0 0 depth5*strain 0 0 depth5*dose*strain 0 0 0 0 0 0 right*depth5*strain 0 0 right*depth5*dose*strain 0 0 0 0 0 0;
	estimate "S6, 10mg, L, -26" int 1 dose 1 0 0 right 0 right*dose 0 0 0 strain 0 1 dose*strain 0 1 0 0 0 0 right*strain 0 0 right*dose*strain 0 0 0 0 0 0 depthc -26 depthc*dose -26 0 0 right*depthc 0 right*depthc*dose 0 0 0 depthc*strain 0 -26 depthc*dose*strain 0 -26 0 0 0 0 right*depthc*strain 0 0 right*depthc*dose*strain 0 0 0 0 0 0 depth1 1.3824 depth1*dose 1.3824 0 0 right*depth1 0 right*depth1*dose 0 0 0 depth1*strain 0 1.3824 depth1*dose*strain 0 1.3824 0 0 0 0 right*depth1*strain 0 0 right*depth1*dose*strain 0 0 0 0 0 0 depth2 0.0512 depth2*dose 0.0512 0 0 right*depth2 0 right*depth2*dose 0 0 0 depth2*strain 0 0.0512 depth2*dose*strain 0 0.0512 0 0 0 0 right*depth2*strain 0 0 right*depth2*dose*strain 0 0 0 0 0 0 depth3 0 depth3*dose 0 0 0 right*depth3 0 right*depth3*dose 0 0 0 depth3*strain 0 0 depth3*dose*strain 0 0 0 0 0 0 right*depth3*strain 0 0 right*depth3*dose*strain 0 0 0 0 0 0 depth4 0 depth4*dose 0 0 0 right*depth4 0 right*depth4*dose 0 0 0 depth4*strain 0 0 depth4*dose*strain 0 0 0 0 0 0 right*depth4*strain 0 0 right*depth4*dose*strain 0 0 0 0 0 0 depth5 0 depth5*dose 0 0 0 right*depth5 0 right*depth5*dose 0 0 0 depth5*strain 0 0 depth5*dose*strain 0 0 0 0 0 0 right*depth5*strain 0 0 right*depth5*dose*strain 0 0 0 0 0 0;
	estimate "S6, 10mg, L, -22" int 1 dose 1 0 0 right 0 right*dose 0 0 0 strain 0 1 dose*strain 0 1 0 0 0 0 right*strain 0 0 right*dose*strain 0 0 0 0 0 0 depthc -22 depthc*dose -22 0 0 right*depthc 0 right*depthc*dose 0 0 0 depthc*strain 0 -22 depthc*dose*strain 0 -22 0 0 0 0 right*depthc*strain 0 0 right*depthc*dose*strain 0 0 0 0 0 0 depth1 2.1952 depth1*dose 2.1952 0 0 right*depth1 0 right*depth1*dose 0 0 0 depth1*strain 0 2.1952 depth1*dose*strain 0 2.1952 0 0 0 0 right*depth1*strain 0 0 right*depth1*dose*strain 0 0 0 0 0 0 depth2 0.1728 depth2*dose 0.1728 0 0 right*depth2 0 right*depth2*dose 0 0 0 depth2*strain 0 0.1728 depth2*dose*strain 0 0.1728 0 0 0 0 right*depth2*strain 0 0 right*depth2*dose*strain 0 0 0 0 0 0 depth3 0 depth3*dose 0 0 0 right*depth3 0 right*depth3*dose 0 0 0 depth3*strain 0 0 depth3*dose*strain 0 0 0 0 0 0 right*depth3*strain 0 0 right*depth3*dose*strain 0 0 0 0 0 0 depth4 0 depth4*dose 0 0 0 right*depth4 0 right*depth4*dose 0 0 0 depth4*strain 0 0 depth4*dose*strain 0 0 0 0 0 0 right*depth4*strain 0 0 right*depth4*dose*strain 0 0 0 0 0 0 depth5 0 depth5*dose 0 0 0 right*depth5 0 right*depth5*dose 0 0 0 depth5*strain 0 0 depth5*dose*strain 0 0 0 0 0 0 right*depth5*strain 0 0 right*depth5*dose*strain 0 0 0 0 0 0;
	estimate "S6, 10mg, L, -18" int 1 dose 1 0 0 right 0 right*dose 0 0 0 strain 0 1 dose*strain 0 1 0 0 0 0 right*strain 0 0 right*dose*strain 0 0 0 0 0 0 depthc -18 depthc*dose -18 0 0 right*depthc 0 right*depthc*dose 0 0 0 depthc*strain 0 -18 depthc*dose*strain 0 -18 0 0 0 0 right*depthc*strain 0 0 right*depthc*dose*strain 0 0 0 0 0 0 depth1 3.2768 depth1*dose 3.2768 0 0 right*depth1 0 right*depth1*dose 0 0 0 depth1*strain 0 3.2768 depth1*dose*strain 0 3.2768 0 0 0 0 right*depth1*strain 0 0 right*depth1*dose*strain 0 0 0 0 0 0 depth2 0.4096 depth2*dose 0.4096 0 0 right*depth2 0 right*depth2*dose 0 0 0 depth2*strain 0 0.4096 depth2*dose*strain 0 0.4096 0 0 0 0 right*depth2*strain 0 0 right*depth2*dose*strain 0 0 0 0 0 0 depth3 0 depth3*dose 0 0 0 right*depth3 0 right*depth3*dose 0 0 0 depth3*strain 0 0 depth3*dose*strain 0 0 0 0 0 0 right*depth3*strain 0 0 right*depth3*dose*strain 0 0 0 0 0 0 depth4 0 depth4*dose 0 0 0 right*depth4 0 right*depth4*dose 0 0 0 depth4*strain 0 0 depth4*dose*strain 0 0 0 0 0 0 right*depth4*strain 0 0 right*depth4*dose*strain 0 0 0 0 0 0 depth5 0 depth5*dose 0 0 0 right*depth5 0 right*depth5*dose 0 0 0 depth5*strain 0 0 depth5*dose*strain 0 0 0 0 0 0 right*depth5*strain 0 0 right*depth5*dose*strain 0 0 0 0 0 0;
	estimate "S6, 10mg, L, -14" int 1 dose 1 0 0 right 0 right*dose 0 0 0 strain 0 1 dose*strain 0 1 0 0 0 0 right*strain 0 0 right*dose*strain 0 0 0 0 0 0 depthc -14 depthc*dose -14 0 0 right*depthc 0 right*depthc*dose 0 0 0 depthc*strain 0 -14 depthc*dose*strain 0 -14 0 0 0 0 right*depthc*strain 0 0 right*depthc*dose*strain 0 0 0 0 0 0 depth1 4.6656 depth1*dose 4.6656 0 0 right*depth1 0 right*depth1*dose 0 0 0 depth1*strain 0 4.6656 depth1*dose*strain 0 4.6656 0 0 0 0 right*depth1*strain 0 0 right*depth1*dose*strain 0 0 0 0 0 0 depth2 0.8 depth2*dose 0.8 0 0 right*depth2 0 right*depth2*dose 0 0 0 depth2*strain 0 0.8 depth2*dose*strain 0 0.8 0 0 0 0 right*depth2*strain 0 0 right*depth2*dose*strain 0 0 0 0 0 0 depth3 0.0064 depth3*dose 0.0064 0 0 right*depth3 0 right*depth3*dose 0 0 0 depth3*strain 0 0.0064 depth3*dose*strain 0 0.0064 0 0 0 0 right*depth3*strain 0 0 right*depth3*dose*strain 0 0 0 0 0 0 depth4 0 depth4*dose 0 0 0 right*depth4 0 right*depth4*dose 0 0 0 depth4*strain 0 0 depth4*dose*strain 0 0 0 0 0 0 right*depth4*strain 0 0 right*depth4*dose*strain 0 0 0 0 0 0 depth5 0 depth5*dose 0 0 0 right*depth5 0 right*depth5*dose 0 0 0 depth5*strain 0 0 depth5*dose*strain 0 0 0 0 0 0 right*depth5*strain 0 0 right*depth5*dose*strain 0 0 0 0 0 0;
	estimate "S6, 10mg, L, -10" int 1 dose 1 0 0 right 0 right*dose 0 0 0 strain 0 1 dose*strain 0 1 0 0 0 0 right*strain 0 0 right*dose*strain 0 0 0 0 0 0 depthc -10 depthc*dose -10 0 0 right*depthc 0 right*depthc*dose 0 0 0 depthc*strain 0 -10 depthc*dose*strain 0 -10 0 0 0 0 right*depthc*strain 0 0 right*depthc*dose*strain 0 0 0 0 0 0 depth1 6.4 depth1*dose 6.4 0 0 right*depth1 0 right*depth1*dose 0 0 0 depth1*strain 0 6.4 depth1*dose*strain 0 6.4 0 0 0 0 right*depth1*strain 0 0 right*depth1*dose*strain 0 0 0 0 0 0 depth2 1.3824 depth2*dose 1.3824 0 0 right*depth2 0 right*depth2*dose 0 0 0 depth2*strain 0 1.3824 depth2*dose*strain 0 1.3824 0 0 0 0 right*depth2*strain 0 0 right*depth2*dose*strain 0 0 0 0 0 0 depth3 0.0512 depth3*dose 0.0512 0 0 right*depth3 0 right*depth3*dose 0 0 0 depth3*strain 0 0.0512 depth3*dose*strain 0 0.0512 0 0 0 0 right*depth3*strain 0 0 right*depth3*dose*strain 0 0 0 0 0 0 depth4 0 depth4*dose 0 0 0 right*depth4 0 right*depth4*dose 0 0 0 depth4*strain 0 0 depth4*dose*strain 0 0 0 0 0 0 right*depth4*strain 0 0 right*depth4*dose*strain 0 0 0 0 0 0 depth5 0 depth5*dose 0 0 0 right*depth5 0 right*depth5*dose 0 0 0 depth5*strain 0 0 depth5*dose*strain 0 0 0 0 0 0 right*depth5*strain 0 0 right*depth5*dose*strain 0 0 0 0 0 0;
	estimate "S6, 10mg, L, -6" int 1 dose 1 0 0 right 0 right*dose 0 0 0 strain 0 1 dose*strain 0 1 0 0 0 0 right*strain 0 0 right*dose*strain 0 0 0 0 0 0 depthc -6 depthc*dose -6 0 0 right*depthc 0 right*depthc*dose 0 0 0 depthc*strain 0 -6 depthc*dose*strain 0 -6 0 0 0 0 right*depthc*strain 0 0 right*depthc*dose*strain 0 0 0 0 0 0 depth1 8.5184 depth1*dose 8.5184 0 0 right*depth1 0 right*depth1*dose 0 0 0 depth1*strain 0 8.5184 depth1*dose*strain 0 8.5184 0 0 0 0 right*depth1*strain 0 0 right*depth1*dose*strain 0 0 0 0 0 0 depth2 2.1952 depth2*dose 2.1952 0 0 right*depth2 0 right*depth2*dose 0 0 0 depth2*strain 0 2.1952 depth2*dose*strain 0 2.1952 0 0 0 0 right*depth2*strain 0 0 right*depth2*dose*strain 0 0 0 0 0 0 depth3 0.1728 depth3*dose 0.1728 0 0 right*depth3 0 right*depth3*dose 0 0 0 depth3*strain 0 0.1728 depth3*dose*strain 0 0.1728 0 0 0 0 right*depth3*strain 0 0 right*depth3*dose*strain 0 0 0 0 0 0 depth4 0 depth4*dose 0 0 0 right*depth4 0 right*depth4*dose 0 0 0 depth4*strain 0 0 depth4*dose*strain 0 0 0 0 0 0 right*depth4*strain 0 0 right*depth4*dose*strain 0 0 0 0 0 0 depth5 0 depth5*dose 0 0 0 right*depth5 0 right*depth5*dose 0 0 0 depth5*strain 0 0 depth5*dose*strain 0 0 0 0 0 0 right*depth5*strain 0 0 right*depth5*dose*strain 0 0 0 0 0 0;
	estimate "S6, 10mg, L, -2" int 1 dose 1 0 0 right 0 right*dose 0 0 0 strain 0 1 dose*strain 0 1 0 0 0 0 right*strain 0 0 right*dose*strain 0 0 0 0 0 0 depthc -2 depthc*dose -2 0 0 right*depthc 0 right*depthc*dose 0 0 0 depthc*strain 0 -2 depthc*dose*strain 0 -2 0 0 0 0 right*depthc*strain 0 0 right*depthc*dose*strain 0 0 0 0 0 0 depth1 11.0592 depth1*dose 11.0592 0 0 right*depth1 0 right*depth1*dose 0 0 0 depth1*strain 0 11.0592 depth1*dose*strain 0 11.0592 0 0 0 0 right*depth1*strain 0 0 right*depth1*dose*strain 0 0 0 0 0 0 depth2 3.2768 depth2*dose 3.2768 0 0 right*depth2 0 right*depth2*dose 0 0 0 depth2*strain 0 3.2768 depth2*dose*strain 0 3.2768 0 0 0 0 right*depth2*strain 0 0 right*depth2*dose*strain 0 0 0 0 0 0 depth3 0.4096 depth3*dose 0.4096 0 0 right*depth3 0 right*depth3*dose 0 0 0 depth3*strain 0 0.4096 depth3*dose*strain 0 0.4096 0 0 0 0 right*depth3*strain 0 0 right*depth3*dose*strain 0 0 0 0 0 0 depth4 0 depth4*dose 0 0 0 right*depth4 0 right*depth4*dose 0 0 0 depth4*strain 0 0 depth4*dose*strain 0 0 0 0 0 0 right*depth4*strain 0 0 right*depth4*dose*strain 0 0 0 0 0 0 depth5 0 depth5*dose 0 0 0 right*depth5 0 right*depth5*dose 0 0 0 depth5*strain 0 0 depth5*dose*strain 0 0 0 0 0 0 right*depth5*strain 0 0 right*depth5*dose*strain 0 0 0 0 0 0;
	estimate "S6, 10mg, L, 2" int 1 dose 1 0 0 right 0 right*dose 0 0 0 strain 0 1 dose*strain 0 1 0 0 0 0 right*strain 0 0 right*dose*strain 0 0 0 0 0 0 depthc 2 depthc*dose 2 0 0 right*depthc 0 right*depthc*dose 0 0 0 depthc*strain 0 2 depthc*dose*strain 0 2 0 0 0 0 right*depthc*strain 0 0 right*depthc*dose*strain 0 0 0 0 0 0 depth1 14.0608 depth1*dose 14.0608 0 0 right*depth1 0 right*depth1*dose 0 0 0 depth1*strain 0 14.0608 depth1*dose*strain 0 14.0608 0 0 0 0 right*depth1*strain 0 0 right*depth1*dose*strain 0 0 0 0 0 0 depth2 4.6656 depth2*dose 4.6656 0 0 right*depth2 0 right*depth2*dose 0 0 0 depth2*strain 0 4.6656 depth2*dose*strain 0 4.6656 0 0 0 0 right*depth2*strain 0 0 right*depth2*dose*strain 0 0 0 0 0 0 depth3 0.8 depth3*dose 0.8 0 0 right*depth3 0 right*depth3*dose 0 0 0 depth3*strain 0 0.8 depth3*dose*strain 0 0.8 0 0 0 0 right*depth3*strain 0 0 right*depth3*dose*strain 0 0 0 0 0 0 depth4 8e-04 depth4*dose 8e-04 0 0 right*depth4 0 right*depth4*dose 0 0 0 depth4*strain 0 8e-04 depth4*dose*strain 0 8e-04 0 0 0 0 right*depth4*strain 0 0 right*depth4*dose*strain 0 0 0 0 0 0 depth5 0 depth5*dose 0 0 0 right*depth5 0 right*depth5*dose 0 0 0 depth5*strain 0 0 depth5*dose*strain 0 0 0 0 0 0 right*depth5*strain 0 0 right*depth5*dose*strain 0 0 0 0 0 0;
	estimate "S6, 10mg, L, 6" int 1 dose 1 0 0 right 0 right*dose 0 0 0 strain 0 1 dose*strain 0 1 0 0 0 0 right*strain 0 0 right*dose*strain 0 0 0 0 0 0 depthc 6 depthc*dose 6 0 0 right*depthc 0 right*depthc*dose 0 0 0 depthc*strain 0 6 depthc*dose*strain 0 6 0 0 0 0 right*depthc*strain 0 0 right*depthc*dose*strain 0 0 0 0 0 0 depth1 17.5616 depth1*dose 17.5616 0 0 right*depth1 0 right*depth1*dose 0 0 0 depth1*strain 0 17.5616 depth1*dose*strain 0 17.5616 0 0 0 0 right*depth1*strain 0 0 right*depth1*dose*strain 0 0 0 0 0 0 depth2 6.4 depth2*dose 6.4 0 0 right*depth2 0 right*depth2*dose 0 0 0 depth2*strain 0 6.4 depth2*dose*strain 0 6.4 0 0 0 0 right*depth2*strain 0 0 right*depth2*dose*strain 0 0 0 0 0 0 depth3 1.3824 depth3*dose 1.3824 0 0 right*depth3 0 right*depth3*dose 0 0 0 depth3*strain 0 1.3824 depth3*dose*strain 0 1.3824 0 0 0 0 right*depth3*strain 0 0 right*depth3*dose*strain 0 0 0 0 0 0 depth4 0.0216 depth4*dose 0.0216 0 0 right*depth4 0 right*depth4*dose 0 0 0 depth4*strain 0 0.0216 depth4*dose*strain 0 0.0216 0 0 0 0 right*depth4*strain 0 0 right*depth4*dose*strain 0 0 0 0 0 0 depth5 0 depth5*dose 0 0 0 right*depth5 0 right*depth5*dose 0 0 0 depth5*strain 0 0 depth5*dose*strain 0 0 0 0 0 0 right*depth5*strain 0 0 right*depth5*dose*strain 0 0 0 0 0 0;
	estimate "S6, 10mg, L, 10" int 1 dose 1 0 0 right 0 right*dose 0 0 0 strain 0 1 dose*strain 0 1 0 0 0 0 right*strain 0 0 right*dose*strain 0 0 0 0 0 0 depthc 10 depthc*dose 10 0 0 right*depthc 0 right*depthc*dose 0 0 0 depthc*strain 0 10 depthc*dose*strain 0 10 0 0 0 0 right*depthc*strain 0 0 right*depthc*dose*strain 0 0 0 0 0 0 depth1 21.6 depth1*dose 21.6 0 0 right*depth1 0 right*depth1*dose 0 0 0 depth1*strain 0 21.6 depth1*dose*strain 0 21.6 0 0 0 0 right*depth1*strain 0 0 right*depth1*dose*strain 0 0 0 0 0 0 depth2 8.5184 depth2*dose 8.5184 0 0 right*depth2 0 right*depth2*dose 0 0 0 depth2*strain 0 8.5184 depth2*dose*strain 0 8.5184 0 0 0 0 right*depth2*strain 0 0 right*depth2*dose*strain 0 0 0 0 0 0 depth3 2.1952 depth3*dose 2.1952 0 0 right*depth3 0 right*depth3*dose 0 0 0 depth3*strain 0 2.1952 depth3*dose*strain 0 2.1952 0 0 0 0 right*depth3*strain 0 0 right*depth3*dose*strain 0 0 0 0 0 0 depth4 0.1 depth4*dose 0.1 0 0 right*depth4 0 right*depth4*dose 0 0 0 depth4*strain 0 0.1 depth4*dose*strain 0 0.1 0 0 0 0 right*depth4*strain 0 0 right*depth4*dose*strain 0 0 0 0 0 0 depth5 0 depth5*dose 0 0 0 right*depth5 0 right*depth5*dose 0 0 0 depth5*strain 0 0 depth5*dose*strain 0 0 0 0 0 0 right*depth5*strain 0 0 right*depth5*dose*strain 0 0 0 0 0 0;
	estimate "S6, 10mg, L, 14" int 1 dose 1 0 0 right 0 right*dose 0 0 0 strain 0 1 dose*strain 0 1 0 0 0 0 right*strain 0 0 right*dose*strain 0 0 0 0 0 0 depthc 14 depthc*dose 14 0 0 right*depthc 0 right*depthc*dose 0 0 0 depthc*strain 0 14 depthc*dose*strain 0 14 0 0 0 0 right*depthc*strain 0 0 right*depthc*dose*strain 0 0 0 0 0 0 depth1 26.2144 depth1*dose 26.2144 0 0 right*depth1 0 right*depth1*dose 0 0 0 depth1*strain 0 26.2144 depth1*dose*strain 0 26.2144 0 0 0 0 right*depth1*strain 0 0 right*depth1*dose*strain 0 0 0 0 0 0 depth2 11.0592 depth2*dose 11.0592 0 0 right*depth2 0 right*depth2*dose 0 0 0 depth2*strain 0 11.0592 depth2*dose*strain 0 11.0592 0 0 0 0 right*depth2*strain 0 0 right*depth2*dose*strain 0 0 0 0 0 0 depth3 3.2768 depth3*dose 3.2768 0 0 right*depth3 0 right*depth3*dose 0 0 0 depth3*strain 0 3.2768 depth3*dose*strain 0 3.2768 0 0 0 0 right*depth3*strain 0 0 right*depth3*dose*strain 0 0 0 0 0 0 depth4 0.2744 depth4*dose 0.2744 0 0 right*depth4 0 right*depth4*dose 0 0 0 depth4*strain 0 0.2744 depth4*dose*strain 0 0.2744 0 0 0 0 right*depth4*strain 0 0 right*depth4*dose*strain 0 0 0 0 0 0 depth5 0 depth5*dose 0 0 0 right*depth5 0 right*depth5*dose 0 0 0 depth5*strain 0 0 depth5*dose*strain 0 0 0 0 0 0 right*depth5*strain 0 0 right*depth5*dose*strain 0 0 0 0 0 0;
	estimate "S6, 10mg, L, 18" int 1 dose 1 0 0 right 0 right*dose 0 0 0 strain 0 1 dose*strain 0 1 0 0 0 0 right*strain 0 0 right*dose*strain 0 0 0 0 0 0 depthc 18 depthc*dose 18 0 0 right*depthc 0 right*depthc*dose 0 0 0 depthc*strain 0 18 depthc*dose*strain 0 18 0 0 0 0 right*depthc*strain 0 0 right*depthc*dose*strain 0 0 0 0 0 0 depth1 31.4432 depth1*dose 31.4432 0 0 right*depth1 0 right*depth1*dose 0 0 0 depth1*strain 0 31.4432 depth1*dose*strain 0 31.4432 0 0 0 0 right*depth1*strain 0 0 right*depth1*dose*strain 0 0 0 0 0 0 depth2 14.0608 depth2*dose 14.0608 0 0 right*depth2 0 right*depth2*dose 0 0 0 depth2*strain 0 14.0608 depth2*dose*strain 0 14.0608 0 0 0 0 right*depth2*strain 0 0 right*depth2*dose*strain 0 0 0 0 0 0 depth3 4.6656 depth3*dose 4.6656 0 0 right*depth3 0 right*depth3*dose 0 0 0 depth3*strain 0 4.6656 depth3*dose*strain 0 4.6656 0 0 0 0 right*depth3*strain 0 0 right*depth3*dose*strain 0 0 0 0 0 0 depth4 0.5832 depth4*dose 0.5832 0 0 right*depth4 0 right*depth4*dose 0 0 0 depth4*strain 0 0.5832 depth4*dose*strain 0 0.5832 0 0 0 0 right*depth4*strain 0 0 right*depth4*dose*strain 0 0 0 0 0 0 depth5 0 depth5*dose 0 0 0 right*depth5 0 right*depth5*dose 0 0 0 depth5*strain 0 0 depth5*dose*strain 0 0 0 0 0 0 right*depth5*strain 0 0 right*depth5*dose*strain 0 0 0 0 0 0;
	estimate "S6, 10mg, L, 22" int 1 dose 1 0 0 right 0 right*dose 0 0 0 strain 0 1 dose*strain 0 1 0 0 0 0 right*strain 0 0 right*dose*strain 0 0 0 0 0 0 depthc 22 depthc*dose 22 0 0 right*depthc 0 right*depthc*dose 0 0 0 depthc*strain 0 22 depthc*dose*strain 0 22 0 0 0 0 right*depthc*strain 0 0 right*depthc*dose*strain 0 0 0 0 0 0 depth1 37.3248 depth1*dose 37.3248 0 0 right*depth1 0 right*depth1*dose 0 0 0 depth1*strain 0 37.3248 depth1*dose*strain 0 37.3248 0 0 0 0 right*depth1*strain 0 0 right*depth1*dose*strain 0 0 0 0 0 0 depth2 17.5616 depth2*dose 17.5616 0 0 right*depth2 0 right*depth2*dose 0 0 0 depth2*strain 0 17.5616 depth2*dose*strain 0 17.5616 0 0 0 0 right*depth2*strain 0 0 right*depth2*dose*strain 0 0 0 0 0 0 depth3 6.4 depth3*dose 6.4 0 0 right*depth3 0 right*depth3*dose 0 0 0 depth3*strain 0 6.4 depth3*dose*strain 0 6.4 0 0 0 0 right*depth3*strain 0 0 right*depth3*dose*strain 0 0 0 0 0 0 depth4 1.0648 depth4*dose 1.0648 0 0 right*depth4 0 right*depth4*dose 0 0 0 depth4*strain 0 1.0648 depth4*dose*strain 0 1.0648 0 0 0 0 right*depth4*strain 0 0 right*depth4*dose*strain 0 0 0 0 0 0 depth5 0.0064 depth5*dose 0.0064 0 0 right*depth5 0 right*depth5*dose 0 0 0 depth5*strain 0 0.0064 depth5*dose*strain 0 0.0064 0 0 0 0 right*depth5*strain 0 0 right*depth5*dose*strain 0 0 0 0 0 0;
	estimate "S6, 10mg, L, 26" int 1 dose 1 0 0 right 0 right*dose 0 0 0 strain 0 1 dose*strain 0 1 0 0 0 0 right*strain 0 0 right*dose*strain 0 0 0 0 0 0 depthc 26 depthc*dose 26 0 0 right*depthc 0 right*depthc*dose 0 0 0 depthc*strain 0 26 depthc*dose*strain 0 26 0 0 0 0 right*depthc*strain 0 0 right*depthc*dose*strain 0 0 0 0 0 0 depth1 43.8976 depth1*dose 43.8976 0 0 right*depth1 0 right*depth1*dose 0 0 0 depth1*strain 0 43.8976 depth1*dose*strain 0 43.8976 0 0 0 0 right*depth1*strain 0 0 right*depth1*dose*strain 0 0 0 0 0 0 depth2 21.6 depth2*dose 21.6 0 0 right*depth2 0 right*depth2*dose 0 0 0 depth2*strain 0 21.6 depth2*dose*strain 0 21.6 0 0 0 0 right*depth2*strain 0 0 right*depth2*dose*strain 0 0 0 0 0 0 depth3 8.5184 depth3*dose 8.5184 0 0 right*depth3 0 right*depth3*dose 0 0 0 depth3*strain 0 8.5184 depth3*dose*strain 0 8.5184 0 0 0 0 right*depth3*strain 0 0 right*depth3*dose*strain 0 0 0 0 0 0 depth4 1.7576 depth4*dose 1.7576 0 0 right*depth4 0 right*depth4*dose 0 0 0 depth4*strain 0 1.7576 depth4*dose*strain 0 1.7576 0 0 0 0 right*depth4*strain 0 0 right*depth4*dose*strain 0 0 0 0 0 0 depth5 0.0512 depth5*dose 0.0512 0 0 right*depth5 0 right*depth5*dose 0 0 0 depth5*strain 0 0.0512 depth5*dose*strain 0 0.0512 0 0 0 0 right*depth5*strain 0 0 right*depth5*dose*strain 0 0 0 0 0 0;
	estimate "S6, 10mg, L, 30" int 1 dose 1 0 0 right 0 right*dose 0 0 0 strain 0 1 dose*strain 0 1 0 0 0 0 right*strain 0 0 right*dose*strain 0 0 0 0 0 0 depthc 30 depthc*dose 30 0 0 right*depthc 0 right*depthc*dose 0 0 0 depthc*strain 0 30 depthc*dose*strain 0 30 0 0 0 0 right*depthc*strain 0 0 right*depthc*dose*strain 0 0 0 0 0 0 depth1 51.2 depth1*dose 51.2 0 0 right*depth1 0 right*depth1*dose 0 0 0 depth1*strain 0 51.2 depth1*dose*strain 0 51.2 0 0 0 0 right*depth1*strain 0 0 right*depth1*dose*strain 0 0 0 0 0 0 depth2 26.2144 depth2*dose 26.2144 0 0 right*depth2 0 right*depth2*dose 0 0 0 depth2*strain 0 26.2144 depth2*dose*strain 0 26.2144 0 0 0 0 right*depth2*strain 0 0 right*depth2*dose*strain 0 0 0 0 0 0 depth3 11.0592 depth3*dose 11.0592 0 0 right*depth3 0 right*depth3*dose 0 0 0 depth3*strain 0 11.0592 depth3*dose*strain 0 11.0592 0 0 0 0 right*depth3*strain 0 0 right*depth3*dose*strain 0 0 0 0 0 0 depth4 2.7 depth4*dose 2.7 0 0 right*depth4 0 right*depth4*dose 0 0 0 depth4*strain 0 2.7 depth4*dose*strain 0 2.7 0 0 0 0 right*depth4*strain 0 0 right*depth4*dose*strain 0 0 0 0 0 0 depth5 0.1728 depth5*dose 0.1728 0 0 right*depth5 0 right*depth5*dose 0 0 0 depth5*strain 0 0.1728 depth5*dose*strain 0 0.1728 0 0 0 0 right*depth5*strain 0 0 right*depth5*dose*strain 0 0 0 0 0 0;
	estimate "S6, 10mg, L, 34" int 1 dose 1 0 0 right 0 right*dose 0 0 0 strain 0 1 dose*strain 0 1 0 0 0 0 right*strain 0 0 right*dose*strain 0 0 0 0 0 0 depthc 34 depthc*dose 34 0 0 right*depthc 0 right*depthc*dose 0 0 0 depthc*strain 0 34 depthc*dose*strain 0 34 0 0 0 0 right*depthc*strain 0 0 right*depthc*dose*strain 0 0 0 0 0 0 depth1 59.2704 depth1*dose 59.2704 0 0 right*depth1 0 right*depth1*dose 0 0 0 depth1*strain 0 59.2704 depth1*dose*strain 0 59.2704 0 0 0 0 right*depth1*strain 0 0 right*depth1*dose*strain 0 0 0 0 0 0 depth2 31.4432 depth2*dose 31.4432 0 0 right*depth2 0 right*depth2*dose 0 0 0 depth2*strain 0 31.4432 depth2*dose*strain 0 31.4432 0 0 0 0 right*depth2*strain 0 0 right*depth2*dose*strain 0 0 0 0 0 0 depth3 14.0608 depth3*dose 14.0608 0 0 right*depth3 0 right*depth3*dose 0 0 0 depth3*strain 0 14.0608 depth3*dose*strain 0 14.0608 0 0 0 0 right*depth3*strain 0 0 right*depth3*dose*strain 0 0 0 0 0 0 depth4 3.9304 depth4*dose 3.9304 0 0 right*depth4 0 right*depth4*dose 0 0 0 depth4*strain 0 3.9304 depth4*dose*strain 0 3.9304 0 0 0 0 right*depth4*strain 0 0 right*depth4*dose*strain 0 0 0 0 0 0 depth5 0.4096 depth5*dose 0.4096 0 0 right*depth5 0 right*depth5*dose 0 0 0 depth5*strain 0 0.4096 depth5*dose*strain 0 0.4096 0 0 0 0 right*depth5*strain 0 0 right*depth5*dose*strain 0 0 0 0 0 0;
	estimate "S6, 10mg, L, 38" int 1 dose 1 0 0 right 0 right*dose 0 0 0 strain 0 1 dose*strain 0 1 0 0 0 0 right*strain 0 0 right*dose*strain 0 0 0 0 0 0 depthc 38 depthc*dose 38 0 0 right*depthc 0 right*depthc*dose 0 0 0 depthc*strain 0 38 depthc*dose*strain 0 38 0 0 0 0 right*depthc*strain 0 0 right*depthc*dose*strain 0 0 0 0 0 0 depth1 68.1072 depth1*dose 68.1072 0 0 right*depth1 0 right*depth1*dose 0 0 0 depth1*strain 0 68.1072 depth1*dose*strain 0 68.1072 0 0 0 0 right*depth1*strain 0 0 right*depth1*dose*strain 0 0 0 0 0 0 depth2 37.2912 depth2*dose 37.2912 0 0 right*depth2 0 right*depth2*dose 0 0 0 depth2*strain 0 37.2912 depth2*dose*strain 0 37.2912 0 0 0 0 right*depth2*strain 0 0 right*depth2*dose*strain 0 0 0 0 0 0 depth3 17.5344 depth3*dose 17.5344 0 0 right*depth3 0 right*depth3*dose 0 0 0 depth3*strain 0 17.5344 depth3*dose*strain 0 17.5344 0 0 0 0 right*depth3*strain 0 0 right*depth3*dose*strain 0 0 0 0 0 0 depth4 5.4672 depth4*dose 5.4672 0 0 right*depth4 0 right*depth4*dose 0 0 0 depth4*strain 0 5.4672 depth4*dose*strain 0 5.4672 0 0 0 0 right*depth4*strain 0 0 right*depth4*dose*strain 0 0 0 0 0 0 depth5 0.7872 depth5*dose 0.7872 0 0 right*depth5 0 right*depth5*dose 0 0 0 depth5*strain 0 0.7872 depth5*dose*strain 0 0.7872 0 0 0 0 right*depth5*strain 0 0 right*depth5*dose*strain 0 0 0 0 0 0;
	estimate "S6, 10mg, L, 42" int 1 dose 1 0 0 right 0 right*dose 0 0 0 strain 0 1 dose*strain 0 1 0 0 0 0 right*strain 0 0 right*dose*strain 0 0 0 0 0 0 depthc 42 depthc*dose 42 0 0 right*depthc 0 right*depthc*dose 0 0 0 depthc*strain 0 42 depthc*dose*strain 0 42 0 0 0 0 right*depthc*strain 0 0 right*depthc*dose*strain 0 0 0 0 0 0 depth1 77.5488 depth1*dose 77.5488 0 0 right*depth1 0 right*depth1*dose 0 0 0 depth1*strain 0 77.5488 depth1*dose*strain 0 77.5488 0 0 0 0 right*depth1*strain 0 0 right*depth1*dose*strain 0 0 0 0 0 0 depth2 43.6288 depth2*dose 43.6288 0 0 right*depth2 0 right*depth2*dose 0 0 0 depth2*strain 0 43.6288 depth2*dose*strain 0 43.6288 0 0 0 0 right*depth2*strain 0 0 right*depth2*dose*strain 0 0 0 0 0 0 depth3 21.3824 depth3*dose 21.3824 0 0 right*depth3 0 right*depth3*dose 0 0 0 depth3*strain 0 21.3824 depth3*dose*strain 0 21.3824 0 0 0 0 right*depth3*strain 0 0 right*depth3*dose*strain 0 0 0 0 0 0 depth4 7.2488 depth4*dose 7.2488 0 0 right*depth4 0 right*depth4*dose 0 0 0 depth4*strain 0 7.2488 depth4*dose*strain 0 7.2488 0 0 0 0 right*depth4*strain 0 0 right*depth4*dose*strain 0 0 0 0 0 0 depth5 1.28 depth5*dose 1.28 0 0 right*depth5 0 right*depth5*dose 0 0 0 depth5*strain 0 1.28 depth5*dose*strain 0 1.28 0 0 0 0 right*depth5*strain 0 0 right*depth5*dose*strain 0 0 0 0 0 0;
	estimate "S6, 10mg, L, 46" int 1 dose 1 0 0 right 0 right*dose 0 0 0 strain 0 1 dose*strain 0 1 0 0 0 0 right*strain 0 0 right*dose*strain 0 0 0 0 0 0 depthc 46 depthc*dose 46 0 0 right*depthc 0 right*depthc*dose 0 0 0 depthc*strain 0 46 depthc*dose*strain 0 46 0 0 0 0 right*depthc*strain 0 0 right*depthc*dose*strain 0 0 0 0 0 0 depth1 87.3936 depth1*dose 87.3936 0 0 right*depth1 0 right*depth1*dose 0 0 0 depth1*strain 0 87.3936 depth1*dose*strain 0 87.3936 0 0 0 0 right*depth1*strain 0 0 right*depth1*dose*strain 0 0 0 0 0 0 depth2 50.2928 depth2*dose 50.2928 0 0 right*depth2 0 right*depth2*dose 0 0 0 depth2*strain 0 50.2928 depth2*dose*strain 0 50.2928 0 0 0 0 right*depth2*strain 0 0 right*depth2*dose*strain 0 0 0 0 0 0 depth3 25.48 depth3*dose 25.48 0 0 right*depth3 0 right*depth3*dose 0 0 0 depth3*strain 0 25.48 depth3*dose*strain 0 25.48 0 0 0 0 right*depth3*strain 0 0 right*depth3*dose*strain 0 0 0 0 0 0 depth4 9.1936 depth4*dose 9.1936 0 0 right*depth4 0 right*depth4*dose 0 0 0 depth4*strain 0 9.1936 depth4*dose*strain 0 9.1936 0 0 0 0 right*depth4*strain 0 0 right*depth4*dose*strain 0 0 0 0 0 0 depth5 1.8496 depth5*dose 1.8496 0 0 right*depth5 0 right*depth5*dose 0 0 0 depth5*strain 0 1.8496 depth5*dose*strain 0 1.8496 0 0 0 0 right*depth5*strain 0 0 right*depth5*dose*strain 0 0 0 0 0 0;
	estimate "S6, 10mg, L, 50" int 1 dose 1 0 0 right 0 right*dose 0 0 0 strain 0 1 dose*strain 0 1 0 0 0 0 right*strain 0 0 right*dose*strain 0 0 0 0 0 0 depthc 50 depthc*dose 50 0 0 right*depthc 0 right*depthc*dose 0 0 0 depthc*strain 0 50 depthc*dose*strain 0 50 0 0 0 0 right*depthc*strain 0 0 right*depthc*dose*strain 0 0 0 0 0 0 depth1 97.44 depth1*dose 97.44 0 0 right*depth1 0 right*depth1*dose 0 0 0 depth1*strain 0 97.44 depth1*dose*strain 0 97.44 0 0 0 0 right*depth1*strain 0 0 right*depth1*dose*strain 0 0 0 0 0 0 depth2 57.12 depth2*dose 57.12 0 0 right*depth2 0 right*depth2*dose 0 0 0 depth2*strain 0 57.12 depth2*dose*strain 0 57.12 0 0 0 0 right*depth2*strain 0 0 right*depth2*dose*strain 0 0 0 0 0 0 depth3 29.7024 depth3*dose 29.7024 0 0 right*depth3 0 right*depth3*dose 0 0 0 depth3*strain 0 29.7024 depth3*dose*strain 0 29.7024 0 0 0 0 right*depth3*strain 0 0 right*depth3*dose*strain 0 0 0 0 0 0 depth4 11.22 depth4*dose 11.22 0 0 right*depth4 0 right*depth4*dose 0 0 0 depth4*strain 0 11.22 depth4*dose*strain 0 11.22 0 0 0 0 right*depth4*strain 0 0 right*depth4*dose*strain 0 0 0 0 0 0 depth5 2.4576 depth5*dose 2.4576 0 0 right*depth5 0 right*depth5*dose 0 0 0 depth5*strain 0 2.4576 depth5*dose*strain 0 2.4576 0 0 0 0 right*depth5*strain 0 0 right*depth5*dose*strain 0 0 0 0 0 0;
	estimate "B6, 5mg, L, -50" int 1 dose 0 1 0 right 0 right*dose 0 0 0 strain 1 0 dose*strain 0 0 1 0 0 0 right*strain 0 0 right*dose*strain 0 0 0 0 0 0 depthc -50 depthc*dose 0 -50 0 right*depthc 0 right*depthc*dose 0 0 0 depthc*strain -50 0 depthc*dose*strain 0 0 -50 0 0 0 right*depthc*strain 0 0 right*depthc*dose*strain 0 0 0 0 0 0 depth1 0 depth1*dose 0 0 0 right*depth1 0 right*depth1*dose 0 0 0 depth1*strain 0 0 depth1*dose*strain 0 0 0 0 0 0 right*depth1*strain 0 0 right*depth1*dose*strain 0 0 0 0 0 0 depth2 0 depth2*dose 0 0 0 right*depth2 0 right*depth2*dose 0 0 0 depth2*strain 0 0 depth2*dose*strain 0 0 0 0 0 0 right*depth2*strain 0 0 right*depth2*dose*strain 0 0 0 0 0 0 depth3 0 depth3*dose 0 0 0 right*depth3 0 right*depth3*dose 0 0 0 depth3*strain 0 0 depth3*dose*strain 0 0 0 0 0 0 right*depth3*strain 0 0 right*depth3*dose*strain 0 0 0 0 0 0 depth4 0 depth4*dose 0 0 0 right*depth4 0 right*depth4*dose 0 0 0 depth4*strain 0 0 depth4*dose*strain 0 0 0 0 0 0 right*depth4*strain 0 0 right*depth4*dose*strain 0 0 0 0 0 0 depth5 0 depth5*dose 0 0 0 right*depth5 0 right*depth5*dose 0 0 0 depth5*strain 0 0 depth5*dose*strain 0 0 0 0 0 0 right*depth5*strain 0 0 right*depth5*dose*strain 0 0 0 0 0 0;
	estimate "B6, 5mg, L, -46" int 1 dose 0 1 0 right 0 right*dose 0 0 0 strain 1 0 dose*strain 0 0 1 0 0 0 right*strain 0 0 right*dose*strain 0 0 0 0 0 0 depthc -46 depthc*dose 0 -46 0 right*depthc 0 right*depthc*dose 0 0 0 depthc*strain -46 0 depthc*dose*strain 0 0 -46 0 0 0 right*depthc*strain 0 0 right*depthc*dose*strain 0 0 0 0 0 0 depth1 0.0064 depth1*dose 0 0.0064 0 right*depth1 0 right*depth1*dose 0 0 0 depth1*strain 0.0064 0 depth1*dose*strain 0 0 0.0064 0 0 0 right*depth1*strain 0 0 right*depth1*dose*strain 0 0 0 0 0 0 depth2 0 depth2*dose 0 0 0 right*depth2 0 right*depth2*dose 0 0 0 depth2*strain 0 0 depth2*dose*strain 0 0 0 0 0 0 right*depth2*strain 0 0 right*depth2*dose*strain 0 0 0 0 0 0 depth3 0 depth3*dose 0 0 0 right*depth3 0 right*depth3*dose 0 0 0 depth3*strain 0 0 depth3*dose*strain 0 0 0 0 0 0 right*depth3*strain 0 0 right*depth3*dose*strain 0 0 0 0 0 0 depth4 0 depth4*dose 0 0 0 right*depth4 0 right*depth4*dose 0 0 0 depth4*strain 0 0 depth4*dose*strain 0 0 0 0 0 0 right*depth4*strain 0 0 right*depth4*dose*strain 0 0 0 0 0 0 depth5 0 depth5*dose 0 0 0 right*depth5 0 right*depth5*dose 0 0 0 depth5*strain 0 0 depth5*dose*strain 0 0 0 0 0 0 right*depth5*strain 0 0 right*depth5*dose*strain 0 0 0 0 0 0;
	estimate "B6, 5mg, L, -42" int 1 dose 0 1 0 right 0 right*dose 0 0 0 strain 1 0 dose*strain 0 0 1 0 0 0 right*strain 0 0 right*dose*strain 0 0 0 0 0 0 depthc -42 depthc*dose 0 -42 0 right*depthc 0 right*depthc*dose 0 0 0 depthc*strain -42 0 depthc*dose*strain 0 0 -42 0 0 0 right*depthc*strain 0 0 right*depthc*dose*strain 0 0 0 0 0 0 depth1 0.0512 depth1*dose 0 0.0512 0 right*depth1 0 right*depth1*dose 0 0 0 depth1*strain 0.0512 0 depth1*dose*strain 0 0 0.0512 0 0 0 right*depth1*strain 0 0 right*depth1*dose*strain 0 0 0 0 0 0 depth2 0 depth2*dose 0 0 0 right*depth2 0 right*depth2*dose 0 0 0 depth2*strain 0 0 depth2*dose*strain 0 0 0 0 0 0 right*depth2*strain 0 0 right*depth2*dose*strain 0 0 0 0 0 0 depth3 0 depth3*dose 0 0 0 right*depth3 0 right*depth3*dose 0 0 0 depth3*strain 0 0 depth3*dose*strain 0 0 0 0 0 0 right*depth3*strain 0 0 right*depth3*dose*strain 0 0 0 0 0 0 depth4 0 depth4*dose 0 0 0 right*depth4 0 right*depth4*dose 0 0 0 depth4*strain 0 0 depth4*dose*strain 0 0 0 0 0 0 right*depth4*strain 0 0 right*depth4*dose*strain 0 0 0 0 0 0 depth5 0 depth5*dose 0 0 0 right*depth5 0 right*depth5*dose 0 0 0 depth5*strain 0 0 depth5*dose*strain 0 0 0 0 0 0 right*depth5*strain 0 0 right*depth5*dose*strain 0 0 0 0 0 0;
	estimate "B6, 5mg, L, -38" int 1 dose 0 1 0 right 0 right*dose 0 0 0 strain 1 0 dose*strain 0 0 1 0 0 0 right*strain 0 0 right*dose*strain 0 0 0 0 0 0 depthc -38 depthc*dose 0 -38 0 right*depthc 0 right*depthc*dose 0 0 0 depthc*strain -38 0 depthc*dose*strain 0 0 -38 0 0 0 right*depthc*strain 0 0 right*depthc*dose*strain 0 0 0 0 0 0 depth1 0.1728 depth1*dose 0 0.1728 0 right*depth1 0 right*depth1*dose 0 0 0 depth1*strain 0.1728 0 depth1*dose*strain 0 0 0.1728 0 0 0 right*depth1*strain 0 0 right*depth1*dose*strain 0 0 0 0 0 0 depth2 0 depth2*dose 0 0 0 right*depth2 0 right*depth2*dose 0 0 0 depth2*strain 0 0 depth2*dose*strain 0 0 0 0 0 0 right*depth2*strain 0 0 right*depth2*dose*strain 0 0 0 0 0 0 depth3 0 depth3*dose 0 0 0 right*depth3 0 right*depth3*dose 0 0 0 depth3*strain 0 0 depth3*dose*strain 0 0 0 0 0 0 right*depth3*strain 0 0 right*depth3*dose*strain 0 0 0 0 0 0 depth4 0 depth4*dose 0 0 0 right*depth4 0 right*depth4*dose 0 0 0 depth4*strain 0 0 depth4*dose*strain 0 0 0 0 0 0 right*depth4*strain 0 0 right*depth4*dose*strain 0 0 0 0 0 0 depth5 0 depth5*dose 0 0 0 right*depth5 0 right*depth5*dose 0 0 0 depth5*strain 0 0 depth5*dose*strain 0 0 0 0 0 0 right*depth5*strain 0 0 right*depth5*dose*strain 0 0 0 0 0 0;
	estimate "B6, 5mg, L, -34" int 1 dose 0 1 0 right 0 right*dose 0 0 0 strain 1 0 dose*strain 0 0 1 0 0 0 right*strain 0 0 right*dose*strain 0 0 0 0 0 0 depthc -34 depthc*dose 0 -34 0 right*depthc 0 right*depthc*dose 0 0 0 depthc*strain -34 0 depthc*dose*strain 0 0 -34 0 0 0 right*depthc*strain 0 0 right*depthc*dose*strain 0 0 0 0 0 0 depth1 0.4096 depth1*dose 0 0.4096 0 right*depth1 0 right*depth1*dose 0 0 0 depth1*strain 0.4096 0 depth1*dose*strain 0 0 0.4096 0 0 0 right*depth1*strain 0 0 right*depth1*dose*strain 0 0 0 0 0 0 depth2 0 depth2*dose 0 0 0 right*depth2 0 right*depth2*dose 0 0 0 depth2*strain 0 0 depth2*dose*strain 0 0 0 0 0 0 right*depth2*strain 0 0 right*depth2*dose*strain 0 0 0 0 0 0 depth3 0 depth3*dose 0 0 0 right*depth3 0 right*depth3*dose 0 0 0 depth3*strain 0 0 depth3*dose*strain 0 0 0 0 0 0 right*depth3*strain 0 0 right*depth3*dose*strain 0 0 0 0 0 0 depth4 0 depth4*dose 0 0 0 right*depth4 0 right*depth4*dose 0 0 0 depth4*strain 0 0 depth4*dose*strain 0 0 0 0 0 0 right*depth4*strain 0 0 right*depth4*dose*strain 0 0 0 0 0 0 depth5 0 depth5*dose 0 0 0 right*depth5 0 right*depth5*dose 0 0 0 depth5*strain 0 0 depth5*dose*strain 0 0 0 0 0 0 right*depth5*strain 0 0 right*depth5*dose*strain 0 0 0 0 0 0;
	estimate "B6, 5mg, L, -30" int 1 dose 0 1 0 right 0 right*dose 0 0 0 strain 1 0 dose*strain 0 0 1 0 0 0 right*strain 0 0 right*dose*strain 0 0 0 0 0 0 depthc -30 depthc*dose 0 -30 0 right*depthc 0 right*depthc*dose 0 0 0 depthc*strain -30 0 depthc*dose*strain 0 0 -30 0 0 0 right*depthc*strain 0 0 right*depthc*dose*strain 0 0 0 0 0 0 depth1 0.8 depth1*dose 0 0.8 0 right*depth1 0 right*depth1*dose 0 0 0 depth1*strain 0.8 0 depth1*dose*strain 0 0 0.8 0 0 0 right*depth1*strain 0 0 right*depth1*dose*strain 0 0 0 0 0 0 depth2 0.0064 depth2*dose 0 0.0064 0 right*depth2 0 right*depth2*dose 0 0 0 depth2*strain 0.0064 0 depth2*dose*strain 0 0 0.0064 0 0 0 right*depth2*strain 0 0 right*depth2*dose*strain 0 0 0 0 0 0 depth3 0 depth3*dose 0 0 0 right*depth3 0 right*depth3*dose 0 0 0 depth3*strain 0 0 depth3*dose*strain 0 0 0 0 0 0 right*depth3*strain 0 0 right*depth3*dose*strain 0 0 0 0 0 0 depth4 0 depth4*dose 0 0 0 right*depth4 0 right*depth4*dose 0 0 0 depth4*strain 0 0 depth4*dose*strain 0 0 0 0 0 0 right*depth4*strain 0 0 right*depth4*dose*strain 0 0 0 0 0 0 depth5 0 depth5*dose 0 0 0 right*depth5 0 right*depth5*dose 0 0 0 depth5*strain 0 0 depth5*dose*strain 0 0 0 0 0 0 right*depth5*strain 0 0 right*depth5*dose*strain 0 0 0 0 0 0;
	estimate "B6, 5mg, L, -26" int 1 dose 0 1 0 right 0 right*dose 0 0 0 strain 1 0 dose*strain 0 0 1 0 0 0 right*strain 0 0 right*dose*strain 0 0 0 0 0 0 depthc -26 depthc*dose 0 -26 0 right*depthc 0 right*depthc*dose 0 0 0 depthc*strain -26 0 depthc*dose*strain 0 0 -26 0 0 0 right*depthc*strain 0 0 right*depthc*dose*strain 0 0 0 0 0 0 depth1 1.3824 depth1*dose 0 1.3824 0 right*depth1 0 right*depth1*dose 0 0 0 depth1*strain 1.3824 0 depth1*dose*strain 0 0 1.3824 0 0 0 right*depth1*strain 0 0 right*depth1*dose*strain 0 0 0 0 0 0 depth2 0.0512 depth2*dose 0 0.0512 0 right*depth2 0 right*depth2*dose 0 0 0 depth2*strain 0.0512 0 depth2*dose*strain 0 0 0.0512 0 0 0 right*depth2*strain 0 0 right*depth2*dose*strain 0 0 0 0 0 0 depth3 0 depth3*dose 0 0 0 right*depth3 0 right*depth3*dose 0 0 0 depth3*strain 0 0 depth3*dose*strain 0 0 0 0 0 0 right*depth3*strain 0 0 right*depth3*dose*strain 0 0 0 0 0 0 depth4 0 depth4*dose 0 0 0 right*depth4 0 right*depth4*dose 0 0 0 depth4*strain 0 0 depth4*dose*strain 0 0 0 0 0 0 right*depth4*strain 0 0 right*depth4*dose*strain 0 0 0 0 0 0 depth5 0 depth5*dose 0 0 0 right*depth5 0 right*depth5*dose 0 0 0 depth5*strain 0 0 depth5*dose*strain 0 0 0 0 0 0 right*depth5*strain 0 0 right*depth5*dose*strain 0 0 0 0 0 0;
	estimate "B6, 5mg, L, -22" int 1 dose 0 1 0 right 0 right*dose 0 0 0 strain 1 0 dose*strain 0 0 1 0 0 0 right*strain 0 0 right*dose*strain 0 0 0 0 0 0 depthc -22 depthc*dose 0 -22 0 right*depthc 0 right*depthc*dose 0 0 0 depthc*strain -22 0 depthc*dose*strain 0 0 -22 0 0 0 right*depthc*strain 0 0 right*depthc*dose*strain 0 0 0 0 0 0 depth1 2.1952 depth1*dose 0 2.1952 0 right*depth1 0 right*depth1*dose 0 0 0 depth1*strain 2.1952 0 depth1*dose*strain 0 0 2.1952 0 0 0 right*depth1*strain 0 0 right*depth1*dose*strain 0 0 0 0 0 0 depth2 0.1728 depth2*dose 0 0.1728 0 right*depth2 0 right*depth2*dose 0 0 0 depth2*strain 0.1728 0 depth2*dose*strain 0 0 0.1728 0 0 0 right*depth2*strain 0 0 right*depth2*dose*strain 0 0 0 0 0 0 depth3 0 depth3*dose 0 0 0 right*depth3 0 right*depth3*dose 0 0 0 depth3*strain 0 0 depth3*dose*strain 0 0 0 0 0 0 right*depth3*strain 0 0 right*depth3*dose*strain 0 0 0 0 0 0 depth4 0 depth4*dose 0 0 0 right*depth4 0 right*depth4*dose 0 0 0 depth4*strain 0 0 depth4*dose*strain 0 0 0 0 0 0 right*depth4*strain 0 0 right*depth4*dose*strain 0 0 0 0 0 0 depth5 0 depth5*dose 0 0 0 right*depth5 0 right*depth5*dose 0 0 0 depth5*strain 0 0 depth5*dose*strain 0 0 0 0 0 0 right*depth5*strain 0 0 right*depth5*dose*strain 0 0 0 0 0 0;
	estimate "B6, 5mg, L, -18" int 1 dose 0 1 0 right 0 right*dose 0 0 0 strain 1 0 dose*strain 0 0 1 0 0 0 right*strain 0 0 right*dose*strain 0 0 0 0 0 0 depthc -18 depthc*dose 0 -18 0 right*depthc 0 right*depthc*dose 0 0 0 depthc*strain -18 0 depthc*dose*strain 0 0 -18 0 0 0 right*depthc*strain 0 0 right*depthc*dose*strain 0 0 0 0 0 0 depth1 3.2768 depth1*dose 0 3.2768 0 right*depth1 0 right*depth1*dose 0 0 0 depth1*strain 3.2768 0 depth1*dose*strain 0 0 3.2768 0 0 0 right*depth1*strain 0 0 right*depth1*dose*strain 0 0 0 0 0 0 depth2 0.4096 depth2*dose 0 0.4096 0 right*depth2 0 right*depth2*dose 0 0 0 depth2*strain 0.4096 0 depth2*dose*strain 0 0 0.4096 0 0 0 right*depth2*strain 0 0 right*depth2*dose*strain 0 0 0 0 0 0 depth3 0 depth3*dose 0 0 0 right*depth3 0 right*depth3*dose 0 0 0 depth3*strain 0 0 depth3*dose*strain 0 0 0 0 0 0 right*depth3*strain 0 0 right*depth3*dose*strain 0 0 0 0 0 0 depth4 0 depth4*dose 0 0 0 right*depth4 0 right*depth4*dose 0 0 0 depth4*strain 0 0 depth4*dose*strain 0 0 0 0 0 0 right*depth4*strain 0 0 right*depth4*dose*strain 0 0 0 0 0 0 depth5 0 depth5*dose 0 0 0 right*depth5 0 right*depth5*dose 0 0 0 depth5*strain 0 0 depth5*dose*strain 0 0 0 0 0 0 right*depth5*strain 0 0 right*depth5*dose*strain 0 0 0 0 0 0;
	estimate "B6, 5mg, L, -14" int 1 dose 0 1 0 right 0 right*dose 0 0 0 strain 1 0 dose*strain 0 0 1 0 0 0 right*strain 0 0 right*dose*strain 0 0 0 0 0 0 depthc -14 depthc*dose 0 -14 0 right*depthc 0 right*depthc*dose 0 0 0 depthc*strain -14 0 depthc*dose*strain 0 0 -14 0 0 0 right*depthc*strain 0 0 right*depthc*dose*strain 0 0 0 0 0 0 depth1 4.6656 depth1*dose 0 4.6656 0 right*depth1 0 right*depth1*dose 0 0 0 depth1*strain 4.6656 0 depth1*dose*strain 0 0 4.6656 0 0 0 right*depth1*strain 0 0 right*depth1*dose*strain 0 0 0 0 0 0 depth2 0.8 depth2*dose 0 0.8 0 right*depth2 0 right*depth2*dose 0 0 0 depth2*strain 0.8 0 depth2*dose*strain 0 0 0.8 0 0 0 right*depth2*strain 0 0 right*depth2*dose*strain 0 0 0 0 0 0 depth3 0.0064 depth3*dose 0 0.0064 0 right*depth3 0 right*depth3*dose 0 0 0 depth3*strain 0.0064 0 depth3*dose*strain 0 0 0.0064 0 0 0 right*depth3*strain 0 0 right*depth3*dose*strain 0 0 0 0 0 0 depth4 0 depth4*dose 0 0 0 right*depth4 0 right*depth4*dose 0 0 0 depth4*strain 0 0 depth4*dose*strain 0 0 0 0 0 0 right*depth4*strain 0 0 right*depth4*dose*strain 0 0 0 0 0 0 depth5 0 depth5*dose 0 0 0 right*depth5 0 right*depth5*dose 0 0 0 depth5*strain 0 0 depth5*dose*strain 0 0 0 0 0 0 right*depth5*strain 0 0 right*depth5*dose*strain 0 0 0 0 0 0;
	estimate "B6, 5mg, L, -10" int 1 dose 0 1 0 right 0 right*dose 0 0 0 strain 1 0 dose*strain 0 0 1 0 0 0 right*strain 0 0 right*dose*strain 0 0 0 0 0 0 depthc -10 depthc*dose 0 -10 0 right*depthc 0 right*depthc*dose 0 0 0 depthc*strain -10 0 depthc*dose*strain 0 0 -10 0 0 0 right*depthc*strain 0 0 right*depthc*dose*strain 0 0 0 0 0 0 depth1 6.4 depth1*dose 0 6.4 0 right*depth1 0 right*depth1*dose 0 0 0 depth1*strain 6.4 0 depth1*dose*strain 0 0 6.4 0 0 0 right*depth1*strain 0 0 right*depth1*dose*strain 0 0 0 0 0 0 depth2 1.3824 depth2*dose 0 1.3824 0 right*depth2 0 right*depth2*dose 0 0 0 depth2*strain 1.3824 0 depth2*dose*strain 0 0 1.3824 0 0 0 right*depth2*strain 0 0 right*depth2*dose*strain 0 0 0 0 0 0 depth3 0.0512 depth3*dose 0 0.0512 0 right*depth3 0 right*depth3*dose 0 0 0 depth3*strain 0.0512 0 depth3*dose*strain 0 0 0.0512 0 0 0 right*depth3*strain 0 0 right*depth3*dose*strain 0 0 0 0 0 0 depth4 0 depth4*dose 0 0 0 right*depth4 0 right*depth4*dose 0 0 0 depth4*strain 0 0 depth4*dose*strain 0 0 0 0 0 0 right*depth4*strain 0 0 right*depth4*dose*strain 0 0 0 0 0 0 depth5 0 depth5*dose 0 0 0 right*depth5 0 right*depth5*dose 0 0 0 depth5*strain 0 0 depth5*dose*strain 0 0 0 0 0 0 right*depth5*strain 0 0 right*depth5*dose*strain 0 0 0 0 0 0;
	estimate "B6, 5mg, L, -6" int 1 dose 0 1 0 right 0 right*dose 0 0 0 strain 1 0 dose*strain 0 0 1 0 0 0 right*strain 0 0 right*dose*strain 0 0 0 0 0 0 depthc -6 depthc*dose 0 -6 0 right*depthc 0 right*depthc*dose 0 0 0 depthc*strain -6 0 depthc*dose*strain 0 0 -6 0 0 0 right*depthc*strain 0 0 right*depthc*dose*strain 0 0 0 0 0 0 depth1 8.5184 depth1*dose 0 8.5184 0 right*depth1 0 right*depth1*dose 0 0 0 depth1*strain 8.5184 0 depth1*dose*strain 0 0 8.5184 0 0 0 right*depth1*strain 0 0 right*depth1*dose*strain 0 0 0 0 0 0 depth2 2.1952 depth2*dose 0 2.1952 0 right*depth2 0 right*depth2*dose 0 0 0 depth2*strain 2.1952 0 depth2*dose*strain 0 0 2.1952 0 0 0 right*depth2*strain 0 0 right*depth2*dose*strain 0 0 0 0 0 0 depth3 0.1728 depth3*dose 0 0.1728 0 right*depth3 0 right*depth3*dose 0 0 0 depth3*strain 0.1728 0 depth3*dose*strain 0 0 0.1728 0 0 0 right*depth3*strain 0 0 right*depth3*dose*strain 0 0 0 0 0 0 depth4 0 depth4*dose 0 0 0 right*depth4 0 right*depth4*dose 0 0 0 depth4*strain 0 0 depth4*dose*strain 0 0 0 0 0 0 right*depth4*strain 0 0 right*depth4*dose*strain 0 0 0 0 0 0 depth5 0 depth5*dose 0 0 0 right*depth5 0 right*depth5*dose 0 0 0 depth5*strain 0 0 depth5*dose*strain 0 0 0 0 0 0 right*depth5*strain 0 0 right*depth5*dose*strain 0 0 0 0 0 0;
	estimate "B6, 5mg, L, -2" int 1 dose 0 1 0 right 0 right*dose 0 0 0 strain 1 0 dose*strain 0 0 1 0 0 0 right*strain 0 0 right*dose*strain 0 0 0 0 0 0 depthc -2 depthc*dose 0 -2 0 right*depthc 0 right*depthc*dose 0 0 0 depthc*strain -2 0 depthc*dose*strain 0 0 -2 0 0 0 right*depthc*strain 0 0 right*depthc*dose*strain 0 0 0 0 0 0 depth1 11.0592 depth1*dose 0 11.0592 0 right*depth1 0 right*depth1*dose 0 0 0 depth1*strain 11.0592 0 depth1*dose*strain 0 0 11.0592 0 0 0 right*depth1*strain 0 0 right*depth1*dose*strain 0 0 0 0 0 0 depth2 3.2768 depth2*dose 0 3.2768 0 right*depth2 0 right*depth2*dose 0 0 0 depth2*strain 3.2768 0 depth2*dose*strain 0 0 3.2768 0 0 0 right*depth2*strain 0 0 right*depth2*dose*strain 0 0 0 0 0 0 depth3 0.4096 depth3*dose 0 0.4096 0 right*depth3 0 right*depth3*dose 0 0 0 depth3*strain 0.4096 0 depth3*dose*strain 0 0 0.4096 0 0 0 right*depth3*strain 0 0 right*depth3*dose*strain 0 0 0 0 0 0 depth4 0 depth4*dose 0 0 0 right*depth4 0 right*depth4*dose 0 0 0 depth4*strain 0 0 depth4*dose*strain 0 0 0 0 0 0 right*depth4*strain 0 0 right*depth4*dose*strain 0 0 0 0 0 0 depth5 0 depth5*dose 0 0 0 right*depth5 0 right*depth5*dose 0 0 0 depth5*strain 0 0 depth5*dose*strain 0 0 0 0 0 0 right*depth5*strain 0 0 right*depth5*dose*strain 0 0 0 0 0 0;
	estimate "B6, 5mg, L, 2" int 1 dose 0 1 0 right 0 right*dose 0 0 0 strain 1 0 dose*strain 0 0 1 0 0 0 right*strain 0 0 right*dose*strain 0 0 0 0 0 0 depthc 2 depthc*dose 0 2 0 right*depthc 0 right*depthc*dose 0 0 0 depthc*strain 2 0 depthc*dose*strain 0 0 2 0 0 0 right*depthc*strain 0 0 right*depthc*dose*strain 0 0 0 0 0 0 depth1 14.0608 depth1*dose 0 14.0608 0 right*depth1 0 right*depth1*dose 0 0 0 depth1*strain 14.0608 0 depth1*dose*strain 0 0 14.0608 0 0 0 right*depth1*strain 0 0 right*depth1*dose*strain 0 0 0 0 0 0 depth2 4.6656 depth2*dose 0 4.6656 0 right*depth2 0 right*depth2*dose 0 0 0 depth2*strain 4.6656 0 depth2*dose*strain 0 0 4.6656 0 0 0 right*depth2*strain 0 0 right*depth2*dose*strain 0 0 0 0 0 0 depth3 0.8 depth3*dose 0 0.8 0 right*depth3 0 right*depth3*dose 0 0 0 depth3*strain 0.8 0 depth3*dose*strain 0 0 0.8 0 0 0 right*depth3*strain 0 0 right*depth3*dose*strain 0 0 0 0 0 0 depth4 8e-04 depth4*dose 0 8e-04 0 right*depth4 0 right*depth4*dose 0 0 0 depth4*strain 8e-04 0 depth4*dose*strain 0 0 8e-04 0 0 0 right*depth4*strain 0 0 right*depth4*dose*strain 0 0 0 0 0 0 depth5 0 depth5*dose 0 0 0 right*depth5 0 right*depth5*dose 0 0 0 depth5*strain 0 0 depth5*dose*strain 0 0 0 0 0 0 right*depth5*strain 0 0 right*depth5*dose*strain 0 0 0 0 0 0;
	estimate "B6, 5mg, L, 6" int 1 dose 0 1 0 right 0 right*dose 0 0 0 strain 1 0 dose*strain 0 0 1 0 0 0 right*strain 0 0 right*dose*strain 0 0 0 0 0 0 depthc 6 depthc*dose 0 6 0 right*depthc 0 right*depthc*dose 0 0 0 depthc*strain 6 0 depthc*dose*strain 0 0 6 0 0 0 right*depthc*strain 0 0 right*depthc*dose*strain 0 0 0 0 0 0 depth1 17.5616 depth1*dose 0 17.5616 0 right*depth1 0 right*depth1*dose 0 0 0 depth1*strain 17.5616 0 depth1*dose*strain 0 0 17.5616 0 0 0 right*depth1*strain 0 0 right*depth1*dose*strain 0 0 0 0 0 0 depth2 6.4 depth2*dose 0 6.4 0 right*depth2 0 right*depth2*dose 0 0 0 depth2*strain 6.4 0 depth2*dose*strain 0 0 6.4 0 0 0 right*depth2*strain 0 0 right*depth2*dose*strain 0 0 0 0 0 0 depth3 1.3824 depth3*dose 0 1.3824 0 right*depth3 0 right*depth3*dose 0 0 0 depth3*strain 1.3824 0 depth3*dose*strain 0 0 1.3824 0 0 0 right*depth3*strain 0 0 right*depth3*dose*strain 0 0 0 0 0 0 depth4 0.0216 depth4*dose 0 0.0216 0 right*depth4 0 right*depth4*dose 0 0 0 depth4*strain 0.0216 0 depth4*dose*strain 0 0 0.0216 0 0 0 right*depth4*strain 0 0 right*depth4*dose*strain 0 0 0 0 0 0 depth5 0 depth5*dose 0 0 0 right*depth5 0 right*depth5*dose 0 0 0 depth5*strain 0 0 depth5*dose*strain 0 0 0 0 0 0 right*depth5*strain 0 0 right*depth5*dose*strain 0 0 0 0 0 0;
	estimate "B6, 5mg, L, 10" int 1 dose 0 1 0 right 0 right*dose 0 0 0 strain 1 0 dose*strain 0 0 1 0 0 0 right*strain 0 0 right*dose*strain 0 0 0 0 0 0 depthc 10 depthc*dose 0 10 0 right*depthc 0 right*depthc*dose 0 0 0 depthc*strain 10 0 depthc*dose*strain 0 0 10 0 0 0 right*depthc*strain 0 0 right*depthc*dose*strain 0 0 0 0 0 0 depth1 21.6 depth1*dose 0 21.6 0 right*depth1 0 right*depth1*dose 0 0 0 depth1*strain 21.6 0 depth1*dose*strain 0 0 21.6 0 0 0 right*depth1*strain 0 0 right*depth1*dose*strain 0 0 0 0 0 0 depth2 8.5184 depth2*dose 0 8.5184 0 right*depth2 0 right*depth2*dose 0 0 0 depth2*strain 8.5184 0 depth2*dose*strain 0 0 8.5184 0 0 0 right*depth2*strain 0 0 right*depth2*dose*strain 0 0 0 0 0 0 depth3 2.1952 depth3*dose 0 2.1952 0 right*depth3 0 right*depth3*dose 0 0 0 depth3*strain 2.1952 0 depth3*dose*strain 0 0 2.1952 0 0 0 right*depth3*strain 0 0 right*depth3*dose*strain 0 0 0 0 0 0 depth4 0.1 depth4*dose 0 0.1 0 right*depth4 0 right*depth4*dose 0 0 0 depth4*strain 0.1 0 depth4*dose*strain 0 0 0.1 0 0 0 right*depth4*strain 0 0 right*depth4*dose*strain 0 0 0 0 0 0 depth5 0 depth5*dose 0 0 0 right*depth5 0 right*depth5*dose 0 0 0 depth5*strain 0 0 depth5*dose*strain 0 0 0 0 0 0 right*depth5*strain 0 0 right*depth5*dose*strain 0 0 0 0 0 0;
	estimate "B6, 5mg, L, 14" int 1 dose 0 1 0 right 0 right*dose 0 0 0 strain 1 0 dose*strain 0 0 1 0 0 0 right*strain 0 0 right*dose*strain 0 0 0 0 0 0 depthc 14 depthc*dose 0 14 0 right*depthc 0 right*depthc*dose 0 0 0 depthc*strain 14 0 depthc*dose*strain 0 0 14 0 0 0 right*depthc*strain 0 0 right*depthc*dose*strain 0 0 0 0 0 0 depth1 26.2144 depth1*dose 0 26.2144 0 right*depth1 0 right*depth1*dose 0 0 0 depth1*strain 26.2144 0 depth1*dose*strain 0 0 26.2144 0 0 0 right*depth1*strain 0 0 right*depth1*dose*strain 0 0 0 0 0 0 depth2 11.0592 depth2*dose 0 11.0592 0 right*depth2 0 right*depth2*dose 0 0 0 depth2*strain 11.0592 0 depth2*dose*strain 0 0 11.0592 0 0 0 right*depth2*strain 0 0 right*depth2*dose*strain 0 0 0 0 0 0 depth3 3.2768 depth3*dose 0 3.2768 0 right*depth3 0 right*depth3*dose 0 0 0 depth3*strain 3.2768 0 depth3*dose*strain 0 0 3.2768 0 0 0 right*depth3*strain 0 0 right*depth3*dose*strain 0 0 0 0 0 0 depth4 0.2744 depth4*dose 0 0.2744 0 right*depth4 0 right*depth4*dose 0 0 0 depth4*strain 0.2744 0 depth4*dose*strain 0 0 0.2744 0 0 0 right*depth4*strain 0 0 right*depth4*dose*strain 0 0 0 0 0 0 depth5 0 depth5*dose 0 0 0 right*depth5 0 right*depth5*dose 0 0 0 depth5*strain 0 0 depth5*dose*strain 0 0 0 0 0 0 right*depth5*strain 0 0 right*depth5*dose*strain 0 0 0 0 0 0;
	estimate "B6, 5mg, L, 18" int 1 dose 0 1 0 right 0 right*dose 0 0 0 strain 1 0 dose*strain 0 0 1 0 0 0 right*strain 0 0 right*dose*strain 0 0 0 0 0 0 depthc 18 depthc*dose 0 18 0 right*depthc 0 right*depthc*dose 0 0 0 depthc*strain 18 0 depthc*dose*strain 0 0 18 0 0 0 right*depthc*strain 0 0 right*depthc*dose*strain 0 0 0 0 0 0 depth1 31.4432 depth1*dose 0 31.4432 0 right*depth1 0 right*depth1*dose 0 0 0 depth1*strain 31.4432 0 depth1*dose*strain 0 0 31.4432 0 0 0 right*depth1*strain 0 0 right*depth1*dose*strain 0 0 0 0 0 0 depth2 14.0608 depth2*dose 0 14.0608 0 right*depth2 0 right*depth2*dose 0 0 0 depth2*strain 14.0608 0 depth2*dose*strain 0 0 14.0608 0 0 0 right*depth2*strain 0 0 right*depth2*dose*strain 0 0 0 0 0 0 depth3 4.6656 depth3*dose 0 4.6656 0 right*depth3 0 right*depth3*dose 0 0 0 depth3*strain 4.6656 0 depth3*dose*strain 0 0 4.6656 0 0 0 right*depth3*strain 0 0 right*depth3*dose*strain 0 0 0 0 0 0 depth4 0.5832 depth4*dose 0 0.5832 0 right*depth4 0 right*depth4*dose 0 0 0 depth4*strain 0.5832 0 depth4*dose*strain 0 0 0.5832 0 0 0 right*depth4*strain 0 0 right*depth4*dose*strain 0 0 0 0 0 0 depth5 0 depth5*dose 0 0 0 right*depth5 0 right*depth5*dose 0 0 0 depth5*strain 0 0 depth5*dose*strain 0 0 0 0 0 0 right*depth5*strain 0 0 right*depth5*dose*strain 0 0 0 0 0 0;
	estimate "B6, 5mg, L, 22" int 1 dose 0 1 0 right 0 right*dose 0 0 0 strain 1 0 dose*strain 0 0 1 0 0 0 right*strain 0 0 right*dose*strain 0 0 0 0 0 0 depthc 22 depthc*dose 0 22 0 right*depthc 0 right*depthc*dose 0 0 0 depthc*strain 22 0 depthc*dose*strain 0 0 22 0 0 0 right*depthc*strain 0 0 right*depthc*dose*strain 0 0 0 0 0 0 depth1 37.3248 depth1*dose 0 37.3248 0 right*depth1 0 right*depth1*dose 0 0 0 depth1*strain 37.3248 0 depth1*dose*strain 0 0 37.3248 0 0 0 right*depth1*strain 0 0 right*depth1*dose*strain 0 0 0 0 0 0 depth2 17.5616 depth2*dose 0 17.5616 0 right*depth2 0 right*depth2*dose 0 0 0 depth2*strain 17.5616 0 depth2*dose*strain 0 0 17.5616 0 0 0 right*depth2*strain 0 0 right*depth2*dose*strain 0 0 0 0 0 0 depth3 6.4 depth3*dose 0 6.4 0 right*depth3 0 right*depth3*dose 0 0 0 depth3*strain 6.4 0 depth3*dose*strain 0 0 6.4 0 0 0 right*depth3*strain 0 0 right*depth3*dose*strain 0 0 0 0 0 0 depth4 1.0648 depth4*dose 0 1.0648 0 right*depth4 0 right*depth4*dose 0 0 0 depth4*strain 1.0648 0 depth4*dose*strain 0 0 1.0648 0 0 0 right*depth4*strain 0 0 right*depth4*dose*strain 0 0 0 0 0 0 depth5 0.0064 depth5*dose 0 0.0064 0 right*depth5 0 right*depth5*dose 0 0 0 depth5*strain 0.0064 0 depth5*dose*strain 0 0 0.0064 0 0 0 right*depth5*strain 0 0 right*depth5*dose*strain 0 0 0 0 0 0;
	estimate "B6, 5mg, L, 26" int 1 dose 0 1 0 right 0 right*dose 0 0 0 strain 1 0 dose*strain 0 0 1 0 0 0 right*strain 0 0 right*dose*strain 0 0 0 0 0 0 depthc 26 depthc*dose 0 26 0 right*depthc 0 right*depthc*dose 0 0 0 depthc*strain 26 0 depthc*dose*strain 0 0 26 0 0 0 right*depthc*strain 0 0 right*depthc*dose*strain 0 0 0 0 0 0 depth1 43.8976 depth1*dose 0 43.8976 0 right*depth1 0 right*depth1*dose 0 0 0 depth1*strain 43.8976 0 depth1*dose*strain 0 0 43.8976 0 0 0 right*depth1*strain 0 0 right*depth1*dose*strain 0 0 0 0 0 0 depth2 21.6 depth2*dose 0 21.6 0 right*depth2 0 right*depth2*dose 0 0 0 depth2*strain 21.6 0 depth2*dose*strain 0 0 21.6 0 0 0 right*depth2*strain 0 0 right*depth2*dose*strain 0 0 0 0 0 0 depth3 8.5184 depth3*dose 0 8.5184 0 right*depth3 0 right*depth3*dose 0 0 0 depth3*strain 8.5184 0 depth3*dose*strain 0 0 8.5184 0 0 0 right*depth3*strain 0 0 right*depth3*dose*strain 0 0 0 0 0 0 depth4 1.7576 depth4*dose 0 1.7576 0 right*depth4 0 right*depth4*dose 0 0 0 depth4*strain 1.7576 0 depth4*dose*strain 0 0 1.7576 0 0 0 right*depth4*strain 0 0 right*depth4*dose*strain 0 0 0 0 0 0 depth5 0.0512 depth5*dose 0 0.0512 0 right*depth5 0 right*depth5*dose 0 0 0 depth5*strain 0.0512 0 depth5*dose*strain 0 0 0.0512 0 0 0 right*depth5*strain 0 0 right*depth5*dose*strain 0 0 0 0 0 0;
	estimate "B6, 5mg, L, 30" int 1 dose 0 1 0 right 0 right*dose 0 0 0 strain 1 0 dose*strain 0 0 1 0 0 0 right*strain 0 0 right*dose*strain 0 0 0 0 0 0 depthc 30 depthc*dose 0 30 0 right*depthc 0 right*depthc*dose 0 0 0 depthc*strain 30 0 depthc*dose*strain 0 0 30 0 0 0 right*depthc*strain 0 0 right*depthc*dose*strain 0 0 0 0 0 0 depth1 51.2 depth1*dose 0 51.2 0 right*depth1 0 right*depth1*dose 0 0 0 depth1*strain 51.2 0 depth1*dose*strain 0 0 51.2 0 0 0 right*depth1*strain 0 0 right*depth1*dose*strain 0 0 0 0 0 0 depth2 26.2144 depth2*dose 0 26.2144 0 right*depth2 0 right*depth2*dose 0 0 0 depth2*strain 26.2144 0 depth2*dose*strain 0 0 26.2144 0 0 0 right*depth2*strain 0 0 right*depth2*dose*strain 0 0 0 0 0 0 depth3 11.0592 depth3*dose 0 11.0592 0 right*depth3 0 right*depth3*dose 0 0 0 depth3*strain 11.0592 0 depth3*dose*strain 0 0 11.0592 0 0 0 right*depth3*strain 0 0 right*depth3*dose*strain 0 0 0 0 0 0 depth4 2.7 depth4*dose 0 2.7 0 right*depth4 0 right*depth4*dose 0 0 0 depth4*strain 2.7 0 depth4*dose*strain 0 0 2.7 0 0 0 right*depth4*strain 0 0 right*depth4*dose*strain 0 0 0 0 0 0 depth5 0.1728 depth5*dose 0 0.1728 0 right*depth5 0 right*depth5*dose 0 0 0 depth5*strain 0.1728 0 depth5*dose*strain 0 0 0.1728 0 0 0 right*depth5*strain 0 0 right*depth5*dose*strain 0 0 0 0 0 0;
	estimate "B6, 5mg, L, 34" int 1 dose 0 1 0 right 0 right*dose 0 0 0 strain 1 0 dose*strain 0 0 1 0 0 0 right*strain 0 0 right*dose*strain 0 0 0 0 0 0 depthc 34 depthc*dose 0 34 0 right*depthc 0 right*depthc*dose 0 0 0 depthc*strain 34 0 depthc*dose*strain 0 0 34 0 0 0 right*depthc*strain 0 0 right*depthc*dose*strain 0 0 0 0 0 0 depth1 59.2704 depth1*dose 0 59.2704 0 right*depth1 0 right*depth1*dose 0 0 0 depth1*strain 59.2704 0 depth1*dose*strain 0 0 59.2704 0 0 0 right*depth1*strain 0 0 right*depth1*dose*strain 0 0 0 0 0 0 depth2 31.4432 depth2*dose 0 31.4432 0 right*depth2 0 right*depth2*dose 0 0 0 depth2*strain 31.4432 0 depth2*dose*strain 0 0 31.4432 0 0 0 right*depth2*strain 0 0 right*depth2*dose*strain 0 0 0 0 0 0 depth3 14.0608 depth3*dose 0 14.0608 0 right*depth3 0 right*depth3*dose 0 0 0 depth3*strain 14.0608 0 depth3*dose*strain 0 0 14.0608 0 0 0 right*depth3*strain 0 0 right*depth3*dose*strain 0 0 0 0 0 0 depth4 3.9304 depth4*dose 0 3.9304 0 right*depth4 0 right*depth4*dose 0 0 0 depth4*strain 3.9304 0 depth4*dose*strain 0 0 3.9304 0 0 0 right*depth4*strain 0 0 right*depth4*dose*strain 0 0 0 0 0 0 depth5 0.4096 depth5*dose 0 0.4096 0 right*depth5 0 right*depth5*dose 0 0 0 depth5*strain 0.4096 0 depth5*dose*strain 0 0 0.4096 0 0 0 right*depth5*strain 0 0 right*depth5*dose*strain 0 0 0 0 0 0;
	estimate "B6, 5mg, L, 38" int 1 dose 0 1 0 right 0 right*dose 0 0 0 strain 1 0 dose*strain 0 0 1 0 0 0 right*strain 0 0 right*dose*strain 0 0 0 0 0 0 depthc 38 depthc*dose 0 38 0 right*depthc 0 right*depthc*dose 0 0 0 depthc*strain 38 0 depthc*dose*strain 0 0 38 0 0 0 right*depthc*strain 0 0 right*depthc*dose*strain 0 0 0 0 0 0 depth1 68.1072 depth1*dose 0 68.1072 0 right*depth1 0 right*depth1*dose 0 0 0 depth1*strain 68.1072 0 depth1*dose*strain 0 0 68.1072 0 0 0 right*depth1*strain 0 0 right*depth1*dose*strain 0 0 0 0 0 0 depth2 37.2912 depth2*dose 0 37.2912 0 right*depth2 0 right*depth2*dose 0 0 0 depth2*strain 37.2912 0 depth2*dose*strain 0 0 37.2912 0 0 0 right*depth2*strain 0 0 right*depth2*dose*strain 0 0 0 0 0 0 depth3 17.5344 depth3*dose 0 17.5344 0 right*depth3 0 right*depth3*dose 0 0 0 depth3*strain 17.5344 0 depth3*dose*strain 0 0 17.5344 0 0 0 right*depth3*strain 0 0 right*depth3*dose*strain 0 0 0 0 0 0 depth4 5.4672 depth4*dose 0 5.4672 0 right*depth4 0 right*depth4*dose 0 0 0 depth4*strain 5.4672 0 depth4*dose*strain 0 0 5.4672 0 0 0 right*depth4*strain 0 0 right*depth4*dose*strain 0 0 0 0 0 0 depth5 0.7872 depth5*dose 0 0.7872 0 right*depth5 0 right*depth5*dose 0 0 0 depth5*strain 0.7872 0 depth5*dose*strain 0 0 0.7872 0 0 0 right*depth5*strain 0 0 right*depth5*dose*strain 0 0 0 0 0 0;
	estimate "B6, 5mg, L, 42" int 1 dose 0 1 0 right 0 right*dose 0 0 0 strain 1 0 dose*strain 0 0 1 0 0 0 right*strain 0 0 right*dose*strain 0 0 0 0 0 0 depthc 42 depthc*dose 0 42 0 right*depthc 0 right*depthc*dose 0 0 0 depthc*strain 42 0 depthc*dose*strain 0 0 42 0 0 0 right*depthc*strain 0 0 right*depthc*dose*strain 0 0 0 0 0 0 depth1 77.5488 depth1*dose 0 77.5488 0 right*depth1 0 right*depth1*dose 0 0 0 depth1*strain 77.5488 0 depth1*dose*strain 0 0 77.5488 0 0 0 right*depth1*strain 0 0 right*depth1*dose*strain 0 0 0 0 0 0 depth2 43.6288 depth2*dose 0 43.6288 0 right*depth2 0 right*depth2*dose 0 0 0 depth2*strain 43.6288 0 depth2*dose*strain 0 0 43.6288 0 0 0 right*depth2*strain 0 0 right*depth2*dose*strain 0 0 0 0 0 0 depth3 21.3824 depth3*dose 0 21.3824 0 right*depth3 0 right*depth3*dose 0 0 0 depth3*strain 21.3824 0 depth3*dose*strain 0 0 21.3824 0 0 0 right*depth3*strain 0 0 right*depth3*dose*strain 0 0 0 0 0 0 depth4 7.2488 depth4*dose 0 7.2488 0 right*depth4 0 right*depth4*dose 0 0 0 depth4*strain 7.2488 0 depth4*dose*strain 0 0 7.2488 0 0 0 right*depth4*strain 0 0 right*depth4*dose*strain 0 0 0 0 0 0 depth5 1.28 depth5*dose 0 1.28 0 right*depth5 0 right*depth5*dose 0 0 0 depth5*strain 1.28 0 depth5*dose*strain 0 0 1.28 0 0 0 right*depth5*strain 0 0 right*depth5*dose*strain 0 0 0 0 0 0;
	estimate "B6, 5mg, L, 46" int 1 dose 0 1 0 right 0 right*dose 0 0 0 strain 1 0 dose*strain 0 0 1 0 0 0 right*strain 0 0 right*dose*strain 0 0 0 0 0 0 depthc 46 depthc*dose 0 46 0 right*depthc 0 right*depthc*dose 0 0 0 depthc*strain 46 0 depthc*dose*strain 0 0 46 0 0 0 right*depthc*strain 0 0 right*depthc*dose*strain 0 0 0 0 0 0 depth1 87.3936 depth1*dose 0 87.3936 0 right*depth1 0 right*depth1*dose 0 0 0 depth1*strain 87.3936 0 depth1*dose*strain 0 0 87.3936 0 0 0 right*depth1*strain 0 0 right*depth1*dose*strain 0 0 0 0 0 0 depth2 50.2928 depth2*dose 0 50.2928 0 right*depth2 0 right*depth2*dose 0 0 0 depth2*strain 50.2928 0 depth2*dose*strain 0 0 50.2928 0 0 0 right*depth2*strain 0 0 right*depth2*dose*strain 0 0 0 0 0 0 depth3 25.48 depth3*dose 0 25.48 0 right*depth3 0 right*depth3*dose 0 0 0 depth3*strain 25.48 0 depth3*dose*strain 0 0 25.48 0 0 0 right*depth3*strain 0 0 right*depth3*dose*strain 0 0 0 0 0 0 depth4 9.1936 depth4*dose 0 9.1936 0 right*depth4 0 right*depth4*dose 0 0 0 depth4*strain 9.1936 0 depth4*dose*strain 0 0 9.1936 0 0 0 right*depth4*strain 0 0 right*depth4*dose*strain 0 0 0 0 0 0 depth5 1.8496 depth5*dose 0 1.8496 0 right*depth5 0 right*depth5*dose 0 0 0 depth5*strain 1.8496 0 depth5*dose*strain 0 0 1.8496 0 0 0 right*depth5*strain 0 0 right*depth5*dose*strain 0 0 0 0 0 0;
	estimate "B6, 5mg, L, 50" int 1 dose 0 1 0 right 0 right*dose 0 0 0 strain 1 0 dose*strain 0 0 1 0 0 0 right*strain 0 0 right*dose*strain 0 0 0 0 0 0 depthc 50 depthc*dose 0 50 0 right*depthc 0 right*depthc*dose 0 0 0 depthc*strain 50 0 depthc*dose*strain 0 0 50 0 0 0 right*depthc*strain 0 0 right*depthc*dose*strain 0 0 0 0 0 0 depth1 97.44 depth1*dose 0 97.44 0 right*depth1 0 right*depth1*dose 0 0 0 depth1*strain 97.44 0 depth1*dose*strain 0 0 97.44 0 0 0 right*depth1*strain 0 0 right*depth1*dose*strain 0 0 0 0 0 0 depth2 57.12 depth2*dose 0 57.12 0 right*depth2 0 right*depth2*dose 0 0 0 depth2*strain 57.12 0 depth2*dose*strain 0 0 57.12 0 0 0 right*depth2*strain 0 0 right*depth2*dose*strain 0 0 0 0 0 0 depth3 29.7024 depth3*dose 0 29.7024 0 right*depth3 0 right*depth3*dose 0 0 0 depth3*strain 29.7024 0 depth3*dose*strain 0 0 29.7024 0 0 0 right*depth3*strain 0 0 right*depth3*dose*strain 0 0 0 0 0 0 depth4 11.22 depth4*dose 0 11.22 0 right*depth4 0 right*depth4*dose 0 0 0 depth4*strain 11.22 0 depth4*dose*strain 0 0 11.22 0 0 0 right*depth4*strain 0 0 right*depth4*dose*strain 0 0 0 0 0 0 depth5 2.4576 depth5*dose 0 2.4576 0 right*depth5 0 right*depth5*dose 0 0 0 depth5*strain 2.4576 0 depth5*dose*strain 0 0 2.4576 0 0 0 right*depth5*strain 0 0 right*depth5*dose*strain 0 0 0 0 0 0;
	estimate "S6, 5mg, L, -50" int 1 dose 0 1 0 right 0 right*dose 0 0 0 strain 0 1 dose*strain 0 0 0 1 0 0 right*strain 0 0 right*dose*strain 0 0 0 0 0 0 depthc -50 depthc*dose 0 -50 0 right*depthc 0 right*depthc*dose 0 0 0 depthc*strain 0 -50 depthc*dose*strain 0 0 0 -50 0 0 right*depthc*strain 0 0 right*depthc*dose*strain 0 0 0 0 0 0 depth1 0 depth1*dose 0 0 0 right*depth1 0 right*depth1*dose 0 0 0 depth1*strain 0 0 depth1*dose*strain 0 0 0 0 0 0 right*depth1*strain 0 0 right*depth1*dose*strain 0 0 0 0 0 0 depth2 0 depth2*dose 0 0 0 right*depth2 0 right*depth2*dose 0 0 0 depth2*strain 0 0 depth2*dose*strain 0 0 0 0 0 0 right*depth2*strain 0 0 right*depth2*dose*strain 0 0 0 0 0 0 depth3 0 depth3*dose 0 0 0 right*depth3 0 right*depth3*dose 0 0 0 depth3*strain 0 0 depth3*dose*strain 0 0 0 0 0 0 right*depth3*strain 0 0 right*depth3*dose*strain 0 0 0 0 0 0 depth4 0 depth4*dose 0 0 0 right*depth4 0 right*depth4*dose 0 0 0 depth4*strain 0 0 depth4*dose*strain 0 0 0 0 0 0 right*depth4*strain 0 0 right*depth4*dose*strain 0 0 0 0 0 0 depth5 0 depth5*dose 0 0 0 right*depth5 0 right*depth5*dose 0 0 0 depth5*strain 0 0 depth5*dose*strain 0 0 0 0 0 0 right*depth5*strain 0 0 right*depth5*dose*strain 0 0 0 0 0 0;
	estimate "S6, 5mg, L, -46" int 1 dose 0 1 0 right 0 right*dose 0 0 0 strain 0 1 dose*strain 0 0 0 1 0 0 right*strain 0 0 right*dose*strain 0 0 0 0 0 0 depthc -46 depthc*dose 0 -46 0 right*depthc 0 right*depthc*dose 0 0 0 depthc*strain 0 -46 depthc*dose*strain 0 0 0 -46 0 0 right*depthc*strain 0 0 right*depthc*dose*strain 0 0 0 0 0 0 depth1 0.0064 depth1*dose 0 0.0064 0 right*depth1 0 right*depth1*dose 0 0 0 depth1*strain 0 0.0064 depth1*dose*strain 0 0 0 0.0064 0 0 right*depth1*strain 0 0 right*depth1*dose*strain 0 0 0 0 0 0 depth2 0 depth2*dose 0 0 0 right*depth2 0 right*depth2*dose 0 0 0 depth2*strain 0 0 depth2*dose*strain 0 0 0 0 0 0 right*depth2*strain 0 0 right*depth2*dose*strain 0 0 0 0 0 0 depth3 0 depth3*dose 0 0 0 right*depth3 0 right*depth3*dose 0 0 0 depth3*strain 0 0 depth3*dose*strain 0 0 0 0 0 0 right*depth3*strain 0 0 right*depth3*dose*strain 0 0 0 0 0 0 depth4 0 depth4*dose 0 0 0 right*depth4 0 right*depth4*dose 0 0 0 depth4*strain 0 0 depth4*dose*strain 0 0 0 0 0 0 right*depth4*strain 0 0 right*depth4*dose*strain 0 0 0 0 0 0 depth5 0 depth5*dose 0 0 0 right*depth5 0 right*depth5*dose 0 0 0 depth5*strain 0 0 depth5*dose*strain 0 0 0 0 0 0 right*depth5*strain 0 0 right*depth5*dose*strain 0 0 0 0 0 0;
	estimate "S6, 5mg, L, -42" int 1 dose 0 1 0 right 0 right*dose 0 0 0 strain 0 1 dose*strain 0 0 0 1 0 0 right*strain 0 0 right*dose*strain 0 0 0 0 0 0 depthc -42 depthc*dose 0 -42 0 right*depthc 0 right*depthc*dose 0 0 0 depthc*strain 0 -42 depthc*dose*strain 0 0 0 -42 0 0 right*depthc*strain 0 0 right*depthc*dose*strain 0 0 0 0 0 0 depth1 0.0512 depth1*dose 0 0.0512 0 right*depth1 0 right*depth1*dose 0 0 0 depth1*strain 0 0.0512 depth1*dose*strain 0 0 0 0.0512 0 0 right*depth1*strain 0 0 right*depth1*dose*strain 0 0 0 0 0 0 depth2 0 depth2*dose 0 0 0 right*depth2 0 right*depth2*dose 0 0 0 depth2*strain 0 0 depth2*dose*strain 0 0 0 0 0 0 right*depth2*strain 0 0 right*depth2*dose*strain 0 0 0 0 0 0 depth3 0 depth3*dose 0 0 0 right*depth3 0 right*depth3*dose 0 0 0 depth3*strain 0 0 depth3*dose*strain 0 0 0 0 0 0 right*depth3*strain 0 0 right*depth3*dose*strain 0 0 0 0 0 0 depth4 0 depth4*dose 0 0 0 right*depth4 0 right*depth4*dose 0 0 0 depth4*strain 0 0 depth4*dose*strain 0 0 0 0 0 0 right*depth4*strain 0 0 right*depth4*dose*strain 0 0 0 0 0 0 depth5 0 depth5*dose 0 0 0 right*depth5 0 right*depth5*dose 0 0 0 depth5*strain 0 0 depth5*dose*strain 0 0 0 0 0 0 right*depth5*strain 0 0 right*depth5*dose*strain 0 0 0 0 0 0;
	estimate "S6, 5mg, L, -38" int 1 dose 0 1 0 right 0 right*dose 0 0 0 strain 0 1 dose*strain 0 0 0 1 0 0 right*strain 0 0 right*dose*strain 0 0 0 0 0 0 depthc -38 depthc*dose 0 -38 0 right*depthc 0 right*depthc*dose 0 0 0 depthc*strain 0 -38 depthc*dose*strain 0 0 0 -38 0 0 right*depthc*strain 0 0 right*depthc*dose*strain 0 0 0 0 0 0 depth1 0.1728 depth1*dose 0 0.1728 0 right*depth1 0 right*depth1*dose 0 0 0 depth1*strain 0 0.1728 depth1*dose*strain 0 0 0 0.1728 0 0 right*depth1*strain 0 0 right*depth1*dose*strain 0 0 0 0 0 0 depth2 0 depth2*dose 0 0 0 right*depth2 0 right*depth2*dose 0 0 0 depth2*strain 0 0 depth2*dose*strain 0 0 0 0 0 0 right*depth2*strain 0 0 right*depth2*dose*strain 0 0 0 0 0 0 depth3 0 depth3*dose 0 0 0 right*depth3 0 right*depth3*dose 0 0 0 depth3*strain 0 0 depth3*dose*strain 0 0 0 0 0 0 right*depth3*strain 0 0 right*depth3*dose*strain 0 0 0 0 0 0 depth4 0 depth4*dose 0 0 0 right*depth4 0 right*depth4*dose 0 0 0 depth4*strain 0 0 depth4*dose*strain 0 0 0 0 0 0 right*depth4*strain 0 0 right*depth4*dose*strain 0 0 0 0 0 0 depth5 0 depth5*dose 0 0 0 right*depth5 0 right*depth5*dose 0 0 0 depth5*strain 0 0 depth5*dose*strain 0 0 0 0 0 0 right*depth5*strain 0 0 right*depth5*dose*strain 0 0 0 0 0 0;
	estimate "S6, 5mg, L, -34" int 1 dose 0 1 0 right 0 right*dose 0 0 0 strain 0 1 dose*strain 0 0 0 1 0 0 right*strain 0 0 right*dose*strain 0 0 0 0 0 0 depthc -34 depthc*dose 0 -34 0 right*depthc 0 right*depthc*dose 0 0 0 depthc*strain 0 -34 depthc*dose*strain 0 0 0 -34 0 0 right*depthc*strain 0 0 right*depthc*dose*strain 0 0 0 0 0 0 depth1 0.4096 depth1*dose 0 0.4096 0 right*depth1 0 right*depth1*dose 0 0 0 depth1*strain 0 0.4096 depth1*dose*strain 0 0 0 0.4096 0 0 right*depth1*strain 0 0 right*depth1*dose*strain 0 0 0 0 0 0 depth2 0 depth2*dose 0 0 0 right*depth2 0 right*depth2*dose 0 0 0 depth2*strain 0 0 depth2*dose*strain 0 0 0 0 0 0 right*depth2*strain 0 0 right*depth2*dose*strain 0 0 0 0 0 0 depth3 0 depth3*dose 0 0 0 right*depth3 0 right*depth3*dose 0 0 0 depth3*strain 0 0 depth3*dose*strain 0 0 0 0 0 0 right*depth3*strain 0 0 right*depth3*dose*strain 0 0 0 0 0 0 depth4 0 depth4*dose 0 0 0 right*depth4 0 right*depth4*dose 0 0 0 depth4*strain 0 0 depth4*dose*strain 0 0 0 0 0 0 right*depth4*strain 0 0 right*depth4*dose*strain 0 0 0 0 0 0 depth5 0 depth5*dose 0 0 0 right*depth5 0 right*depth5*dose 0 0 0 depth5*strain 0 0 depth5*dose*strain 0 0 0 0 0 0 right*depth5*strain 0 0 right*depth5*dose*strain 0 0 0 0 0 0;
	estimate "S6, 5mg, L, -30" int 1 dose 0 1 0 right 0 right*dose 0 0 0 strain 0 1 dose*strain 0 0 0 1 0 0 right*strain 0 0 right*dose*strain 0 0 0 0 0 0 depthc -30 depthc*dose 0 -30 0 right*depthc 0 right*depthc*dose 0 0 0 depthc*strain 0 -30 depthc*dose*strain 0 0 0 -30 0 0 right*depthc*strain 0 0 right*depthc*dose*strain 0 0 0 0 0 0 depth1 0.8 depth1*dose 0 0.8 0 right*depth1 0 right*depth1*dose 0 0 0 depth1*strain 0 0.8 depth1*dose*strain 0 0 0 0.8 0 0 right*depth1*strain 0 0 right*depth1*dose*strain 0 0 0 0 0 0 depth2 0.0064 depth2*dose 0 0.0064 0 right*depth2 0 right*depth2*dose 0 0 0 depth2*strain 0 0.0064 depth2*dose*strain 0 0 0 0.0064 0 0 right*depth2*strain 0 0 right*depth2*dose*strain 0 0 0 0 0 0 depth3 0 depth3*dose 0 0 0 right*depth3 0 right*depth3*dose 0 0 0 depth3*strain 0 0 depth3*dose*strain 0 0 0 0 0 0 right*depth3*strain 0 0 right*depth3*dose*strain 0 0 0 0 0 0 depth4 0 depth4*dose 0 0 0 right*depth4 0 right*depth4*dose 0 0 0 depth4*strain 0 0 depth4*dose*strain 0 0 0 0 0 0 right*depth4*strain 0 0 right*depth4*dose*strain 0 0 0 0 0 0 depth5 0 depth5*dose 0 0 0 right*depth5 0 right*depth5*dose 0 0 0 depth5*strain 0 0 depth5*dose*strain 0 0 0 0 0 0 right*depth5*strain 0 0 right*depth5*dose*strain 0 0 0 0 0 0;
	estimate "S6, 5mg, L, -26" int 1 dose 0 1 0 right 0 right*dose 0 0 0 strain 0 1 dose*strain 0 0 0 1 0 0 right*strain 0 0 right*dose*strain 0 0 0 0 0 0 depthc -26 depthc*dose 0 -26 0 right*depthc 0 right*depthc*dose 0 0 0 depthc*strain 0 -26 depthc*dose*strain 0 0 0 -26 0 0 right*depthc*strain 0 0 right*depthc*dose*strain 0 0 0 0 0 0 depth1 1.3824 depth1*dose 0 1.3824 0 right*depth1 0 right*depth1*dose 0 0 0 depth1*strain 0 1.3824 depth1*dose*strain 0 0 0 1.3824 0 0 right*depth1*strain 0 0 right*depth1*dose*strain 0 0 0 0 0 0 depth2 0.0512 depth2*dose 0 0.0512 0 right*depth2 0 right*depth2*dose 0 0 0 depth2*strain 0 0.0512 depth2*dose*strain 0 0 0 0.0512 0 0 right*depth2*strain 0 0 right*depth2*dose*strain 0 0 0 0 0 0 depth3 0 depth3*dose 0 0 0 right*depth3 0 right*depth3*dose 0 0 0 depth3*strain 0 0 depth3*dose*strain 0 0 0 0 0 0 right*depth3*strain 0 0 right*depth3*dose*strain 0 0 0 0 0 0 depth4 0 depth4*dose 0 0 0 right*depth4 0 right*depth4*dose 0 0 0 depth4*strain 0 0 depth4*dose*strain 0 0 0 0 0 0 right*depth4*strain 0 0 right*depth4*dose*strain 0 0 0 0 0 0 depth5 0 depth5*dose 0 0 0 right*depth5 0 right*depth5*dose 0 0 0 depth5*strain 0 0 depth5*dose*strain 0 0 0 0 0 0 right*depth5*strain 0 0 right*depth5*dose*strain 0 0 0 0 0 0;
	estimate "S6, 5mg, L, -22" int 1 dose 0 1 0 right 0 right*dose 0 0 0 strain 0 1 dose*strain 0 0 0 1 0 0 right*strain 0 0 right*dose*strain 0 0 0 0 0 0 depthc -22 depthc*dose 0 -22 0 right*depthc 0 right*depthc*dose 0 0 0 depthc*strain 0 -22 depthc*dose*strain 0 0 0 -22 0 0 right*depthc*strain 0 0 right*depthc*dose*strain 0 0 0 0 0 0 depth1 2.1952 depth1*dose 0 2.1952 0 right*depth1 0 right*depth1*dose 0 0 0 depth1*strain 0 2.1952 depth1*dose*strain 0 0 0 2.1952 0 0 right*depth1*strain 0 0 right*depth1*dose*strain 0 0 0 0 0 0 depth2 0.1728 depth2*dose 0 0.1728 0 right*depth2 0 right*depth2*dose 0 0 0 depth2*strain 0 0.1728 depth2*dose*strain 0 0 0 0.1728 0 0 right*depth2*strain 0 0 right*depth2*dose*strain 0 0 0 0 0 0 depth3 0 depth3*dose 0 0 0 right*depth3 0 right*depth3*dose 0 0 0 depth3*strain 0 0 depth3*dose*strain 0 0 0 0 0 0 right*depth3*strain 0 0 right*depth3*dose*strain 0 0 0 0 0 0 depth4 0 depth4*dose 0 0 0 right*depth4 0 right*depth4*dose 0 0 0 depth4*strain 0 0 depth4*dose*strain 0 0 0 0 0 0 right*depth4*strain 0 0 right*depth4*dose*strain 0 0 0 0 0 0 depth5 0 depth5*dose 0 0 0 right*depth5 0 right*depth5*dose 0 0 0 depth5*strain 0 0 depth5*dose*strain 0 0 0 0 0 0 right*depth5*strain 0 0 right*depth5*dose*strain 0 0 0 0 0 0;
	estimate "S6, 5mg, L, -18" int 1 dose 0 1 0 right 0 right*dose 0 0 0 strain 0 1 dose*strain 0 0 0 1 0 0 right*strain 0 0 right*dose*strain 0 0 0 0 0 0 depthc -18 depthc*dose 0 -18 0 right*depthc 0 right*depthc*dose 0 0 0 depthc*strain 0 -18 depthc*dose*strain 0 0 0 -18 0 0 right*depthc*strain 0 0 right*depthc*dose*strain 0 0 0 0 0 0 depth1 3.2768 depth1*dose 0 3.2768 0 right*depth1 0 right*depth1*dose 0 0 0 depth1*strain 0 3.2768 depth1*dose*strain 0 0 0 3.2768 0 0 right*depth1*strain 0 0 right*depth1*dose*strain 0 0 0 0 0 0 depth2 0.4096 depth2*dose 0 0.4096 0 right*depth2 0 right*depth2*dose 0 0 0 depth2*strain 0 0.4096 depth2*dose*strain 0 0 0 0.4096 0 0 right*depth2*strain 0 0 right*depth2*dose*strain 0 0 0 0 0 0 depth3 0 depth3*dose 0 0 0 right*depth3 0 right*depth3*dose 0 0 0 depth3*strain 0 0 depth3*dose*strain 0 0 0 0 0 0 right*depth3*strain 0 0 right*depth3*dose*strain 0 0 0 0 0 0 depth4 0 depth4*dose 0 0 0 right*depth4 0 right*depth4*dose 0 0 0 depth4*strain 0 0 depth4*dose*strain 0 0 0 0 0 0 right*depth4*strain 0 0 right*depth4*dose*strain 0 0 0 0 0 0 depth5 0 depth5*dose 0 0 0 right*depth5 0 right*depth5*dose 0 0 0 depth5*strain 0 0 depth5*dose*strain 0 0 0 0 0 0 right*depth5*strain 0 0 right*depth5*dose*strain 0 0 0 0 0 0;
	estimate "S6, 5mg, L, -14" int 1 dose 0 1 0 right 0 right*dose 0 0 0 strain 0 1 dose*strain 0 0 0 1 0 0 right*strain 0 0 right*dose*strain 0 0 0 0 0 0 depthc -14 depthc*dose 0 -14 0 right*depthc 0 right*depthc*dose 0 0 0 depthc*strain 0 -14 depthc*dose*strain 0 0 0 -14 0 0 right*depthc*strain 0 0 right*depthc*dose*strain 0 0 0 0 0 0 depth1 4.6656 depth1*dose 0 4.6656 0 right*depth1 0 right*depth1*dose 0 0 0 depth1*strain 0 4.6656 depth1*dose*strain 0 0 0 4.6656 0 0 right*depth1*strain 0 0 right*depth1*dose*strain 0 0 0 0 0 0 depth2 0.8 depth2*dose 0 0.8 0 right*depth2 0 right*depth2*dose 0 0 0 depth2*strain 0 0.8 depth2*dose*strain 0 0 0 0.8 0 0 right*depth2*strain 0 0 right*depth2*dose*strain 0 0 0 0 0 0 depth3 0.0064 depth3*dose 0 0.0064 0 right*depth3 0 right*depth3*dose 0 0 0 depth3*strain 0 0.0064 depth3*dose*strain 0 0 0 0.0064 0 0 right*depth3*strain 0 0 right*depth3*dose*strain 0 0 0 0 0 0 depth4 0 depth4*dose 0 0 0 right*depth4 0 right*depth4*dose 0 0 0 depth4*strain 0 0 depth4*dose*strain 0 0 0 0 0 0 right*depth4*strain 0 0 right*depth4*dose*strain 0 0 0 0 0 0 depth5 0 depth5*dose 0 0 0 right*depth5 0 right*depth5*dose 0 0 0 depth5*strain 0 0 depth5*dose*strain 0 0 0 0 0 0 right*depth5*strain 0 0 right*depth5*dose*strain 0 0 0 0 0 0;
	estimate "S6, 5mg, L, -10" int 1 dose 0 1 0 right 0 right*dose 0 0 0 strain 0 1 dose*strain 0 0 0 1 0 0 right*strain 0 0 right*dose*strain 0 0 0 0 0 0 depthc -10 depthc*dose 0 -10 0 right*depthc 0 right*depthc*dose 0 0 0 depthc*strain 0 -10 depthc*dose*strain 0 0 0 -10 0 0 right*depthc*strain 0 0 right*depthc*dose*strain 0 0 0 0 0 0 depth1 6.4 depth1*dose 0 6.4 0 right*depth1 0 right*depth1*dose 0 0 0 depth1*strain 0 6.4 depth1*dose*strain 0 0 0 6.4 0 0 right*depth1*strain 0 0 right*depth1*dose*strain 0 0 0 0 0 0 depth2 1.3824 depth2*dose 0 1.3824 0 right*depth2 0 right*depth2*dose 0 0 0 depth2*strain 0 1.3824 depth2*dose*strain 0 0 0 1.3824 0 0 right*depth2*strain 0 0 right*depth2*dose*strain 0 0 0 0 0 0 depth3 0.0512 depth3*dose 0 0.0512 0 right*depth3 0 right*depth3*dose 0 0 0 depth3*strain 0 0.0512 depth3*dose*strain 0 0 0 0.0512 0 0 right*depth3*strain 0 0 right*depth3*dose*strain 0 0 0 0 0 0 depth4 0 depth4*dose 0 0 0 right*depth4 0 right*depth4*dose 0 0 0 depth4*strain 0 0 depth4*dose*strain 0 0 0 0 0 0 right*depth4*strain 0 0 right*depth4*dose*strain 0 0 0 0 0 0 depth5 0 depth5*dose 0 0 0 right*depth5 0 right*depth5*dose 0 0 0 depth5*strain 0 0 depth5*dose*strain 0 0 0 0 0 0 right*depth5*strain 0 0 right*depth5*dose*strain 0 0 0 0 0 0;
	estimate "S6, 5mg, L, -6" int 1 dose 0 1 0 right 0 right*dose 0 0 0 strain 0 1 dose*strain 0 0 0 1 0 0 right*strain 0 0 right*dose*strain 0 0 0 0 0 0 depthc -6 depthc*dose 0 -6 0 right*depthc 0 right*depthc*dose 0 0 0 depthc*strain 0 -6 depthc*dose*strain 0 0 0 -6 0 0 right*depthc*strain 0 0 right*depthc*dose*strain 0 0 0 0 0 0 depth1 8.5184 depth1*dose 0 8.5184 0 right*depth1 0 right*depth1*dose 0 0 0 depth1*strain 0 8.5184 depth1*dose*strain 0 0 0 8.5184 0 0 right*depth1*strain 0 0 right*depth1*dose*strain 0 0 0 0 0 0 depth2 2.1952 depth2*dose 0 2.1952 0 right*depth2 0 right*depth2*dose 0 0 0 depth2*strain 0 2.1952 depth2*dose*strain 0 0 0 2.1952 0 0 right*depth2*strain 0 0 right*depth2*dose*strain 0 0 0 0 0 0 depth3 0.1728 depth3*dose 0 0.1728 0 right*depth3 0 right*depth3*dose 0 0 0 depth3*strain 0 0.1728 depth3*dose*strain 0 0 0 0.1728 0 0 right*depth3*strain 0 0 right*depth3*dose*strain 0 0 0 0 0 0 depth4 0 depth4*dose 0 0 0 right*depth4 0 right*depth4*dose 0 0 0 depth4*strain 0 0 depth4*dose*strain 0 0 0 0 0 0 right*depth4*strain 0 0 right*depth4*dose*strain 0 0 0 0 0 0 depth5 0 depth5*dose 0 0 0 right*depth5 0 right*depth5*dose 0 0 0 depth5*strain 0 0 depth5*dose*strain 0 0 0 0 0 0 right*depth5*strain 0 0 right*depth5*dose*strain 0 0 0 0 0 0;
	estimate "S6, 5mg, L, -2" int 1 dose 0 1 0 right 0 right*dose 0 0 0 strain 0 1 dose*strain 0 0 0 1 0 0 right*strain 0 0 right*dose*strain 0 0 0 0 0 0 depthc -2 depthc*dose 0 -2 0 right*depthc 0 right*depthc*dose 0 0 0 depthc*strain 0 -2 depthc*dose*strain 0 0 0 -2 0 0 right*depthc*strain 0 0 right*depthc*dose*strain 0 0 0 0 0 0 depth1 11.0592 depth1*dose 0 11.0592 0 right*depth1 0 right*depth1*dose 0 0 0 depth1*strain 0 11.0592 depth1*dose*strain 0 0 0 11.0592 0 0 right*depth1*strain 0 0 right*depth1*dose*strain 0 0 0 0 0 0 depth2 3.2768 depth2*dose 0 3.2768 0 right*depth2 0 right*depth2*dose 0 0 0 depth2*strain 0 3.2768 depth2*dose*strain 0 0 0 3.2768 0 0 right*depth2*strain 0 0 right*depth2*dose*strain 0 0 0 0 0 0 depth3 0.4096 depth3*dose 0 0.4096 0 right*depth3 0 right*depth3*dose 0 0 0 depth3*strain 0 0.4096 depth3*dose*strain 0 0 0 0.4096 0 0 right*depth3*strain 0 0 right*depth3*dose*strain 0 0 0 0 0 0 depth4 0 depth4*dose 0 0 0 right*depth4 0 right*depth4*dose 0 0 0 depth4*strain 0 0 depth4*dose*strain 0 0 0 0 0 0 right*depth4*strain 0 0 right*depth4*dose*strain 0 0 0 0 0 0 depth5 0 depth5*dose 0 0 0 right*depth5 0 right*depth5*dose 0 0 0 depth5*strain 0 0 depth5*dose*strain 0 0 0 0 0 0 right*depth5*strain 0 0 right*depth5*dose*strain 0 0 0 0 0 0;
	estimate "S6, 5mg, L, 2" int 1 dose 0 1 0 right 0 right*dose 0 0 0 strain 0 1 dose*strain 0 0 0 1 0 0 right*strain 0 0 right*dose*strain 0 0 0 0 0 0 depthc 2 depthc*dose 0 2 0 right*depthc 0 right*depthc*dose 0 0 0 depthc*strain 0 2 depthc*dose*strain 0 0 0 2 0 0 right*depthc*strain 0 0 right*depthc*dose*strain 0 0 0 0 0 0 depth1 14.0608 depth1*dose 0 14.0608 0 right*depth1 0 right*depth1*dose 0 0 0 depth1*strain 0 14.0608 depth1*dose*strain 0 0 0 14.0608 0 0 right*depth1*strain 0 0 right*depth1*dose*strain 0 0 0 0 0 0 depth2 4.6656 depth2*dose 0 4.6656 0 right*depth2 0 right*depth2*dose 0 0 0 depth2*strain 0 4.6656 depth2*dose*strain 0 0 0 4.6656 0 0 right*depth2*strain 0 0 right*depth2*dose*strain 0 0 0 0 0 0 depth3 0.8 depth3*dose 0 0.8 0 right*depth3 0 right*depth3*dose 0 0 0 depth3*strain 0 0.8 depth3*dose*strain 0 0 0 0.8 0 0 right*depth3*strain 0 0 right*depth3*dose*strain 0 0 0 0 0 0 depth4 8e-04 depth4*dose 0 8e-04 0 right*depth4 0 right*depth4*dose 0 0 0 depth4*strain 0 8e-04 depth4*dose*strain 0 0 0 8e-04 0 0 right*depth4*strain 0 0 right*depth4*dose*strain 0 0 0 0 0 0 depth5 0 depth5*dose 0 0 0 right*depth5 0 right*depth5*dose 0 0 0 depth5*strain 0 0 depth5*dose*strain 0 0 0 0 0 0 right*depth5*strain 0 0 right*depth5*dose*strain 0 0 0 0 0 0;
	estimate "S6, 5mg, L, 6" int 1 dose 0 1 0 right 0 right*dose 0 0 0 strain 0 1 dose*strain 0 0 0 1 0 0 right*strain 0 0 right*dose*strain 0 0 0 0 0 0 depthc 6 depthc*dose 0 6 0 right*depthc 0 right*depthc*dose 0 0 0 depthc*strain 0 6 depthc*dose*strain 0 0 0 6 0 0 right*depthc*strain 0 0 right*depthc*dose*strain 0 0 0 0 0 0 depth1 17.5616 depth1*dose 0 17.5616 0 right*depth1 0 right*depth1*dose 0 0 0 depth1*strain 0 17.5616 depth1*dose*strain 0 0 0 17.5616 0 0 right*depth1*strain 0 0 right*depth1*dose*strain 0 0 0 0 0 0 depth2 6.4 depth2*dose 0 6.4 0 right*depth2 0 right*depth2*dose 0 0 0 depth2*strain 0 6.4 depth2*dose*strain 0 0 0 6.4 0 0 right*depth2*strain 0 0 right*depth2*dose*strain 0 0 0 0 0 0 depth3 1.3824 depth3*dose 0 1.3824 0 right*depth3 0 right*depth3*dose 0 0 0 depth3*strain 0 1.3824 depth3*dose*strain 0 0 0 1.3824 0 0 right*depth3*strain 0 0 right*depth3*dose*strain 0 0 0 0 0 0 depth4 0.0216 depth4*dose 0 0.0216 0 right*depth4 0 right*depth4*dose 0 0 0 depth4*strain 0 0.0216 depth4*dose*strain 0 0 0 0.0216 0 0 right*depth4*strain 0 0 right*depth4*dose*strain 0 0 0 0 0 0 depth5 0 depth5*dose 0 0 0 right*depth5 0 right*depth5*dose 0 0 0 depth5*strain 0 0 depth5*dose*strain 0 0 0 0 0 0 right*depth5*strain 0 0 right*depth5*dose*strain 0 0 0 0 0 0;
	estimate "S6, 5mg, L, 10" int 1 dose 0 1 0 right 0 right*dose 0 0 0 strain 0 1 dose*strain 0 0 0 1 0 0 right*strain 0 0 right*dose*strain 0 0 0 0 0 0 depthc 10 depthc*dose 0 10 0 right*depthc 0 right*depthc*dose 0 0 0 depthc*strain 0 10 depthc*dose*strain 0 0 0 10 0 0 right*depthc*strain 0 0 right*depthc*dose*strain 0 0 0 0 0 0 depth1 21.6 depth1*dose 0 21.6 0 right*depth1 0 right*depth1*dose 0 0 0 depth1*strain 0 21.6 depth1*dose*strain 0 0 0 21.6 0 0 right*depth1*strain 0 0 right*depth1*dose*strain 0 0 0 0 0 0 depth2 8.5184 depth2*dose 0 8.5184 0 right*depth2 0 right*depth2*dose 0 0 0 depth2*strain 0 8.5184 depth2*dose*strain 0 0 0 8.5184 0 0 right*depth2*strain 0 0 right*depth2*dose*strain 0 0 0 0 0 0 depth3 2.1952 depth3*dose 0 2.1952 0 right*depth3 0 right*depth3*dose 0 0 0 depth3*strain 0 2.1952 depth3*dose*strain 0 0 0 2.1952 0 0 right*depth3*strain 0 0 right*depth3*dose*strain 0 0 0 0 0 0 depth4 0.1 depth4*dose 0 0.1 0 right*depth4 0 right*depth4*dose 0 0 0 depth4*strain 0 0.1 depth4*dose*strain 0 0 0 0.1 0 0 right*depth4*strain 0 0 right*depth4*dose*strain 0 0 0 0 0 0 depth5 0 depth5*dose 0 0 0 right*depth5 0 right*depth5*dose 0 0 0 depth5*strain 0 0 depth5*dose*strain 0 0 0 0 0 0 right*depth5*strain 0 0 right*depth5*dose*strain 0 0 0 0 0 0;
	estimate "S6, 5mg, L, 14" int 1 dose 0 1 0 right 0 right*dose 0 0 0 strain 0 1 dose*strain 0 0 0 1 0 0 right*strain 0 0 right*dose*strain 0 0 0 0 0 0 depthc 14 depthc*dose 0 14 0 right*depthc 0 right*depthc*dose 0 0 0 depthc*strain 0 14 depthc*dose*strain 0 0 0 14 0 0 right*depthc*strain 0 0 right*depthc*dose*strain 0 0 0 0 0 0 depth1 26.2144 depth1*dose 0 26.2144 0 right*depth1 0 right*depth1*dose 0 0 0 depth1*strain 0 26.2144 depth1*dose*strain 0 0 0 26.2144 0 0 right*depth1*strain 0 0 right*depth1*dose*strain 0 0 0 0 0 0 depth2 11.0592 depth2*dose 0 11.0592 0 right*depth2 0 right*depth2*dose 0 0 0 depth2*strain 0 11.0592 depth2*dose*strain 0 0 0 11.0592 0 0 right*depth2*strain 0 0 right*depth2*dose*strain 0 0 0 0 0 0 depth3 3.2768 depth3*dose 0 3.2768 0 right*depth3 0 right*depth3*dose 0 0 0 depth3*strain 0 3.2768 depth3*dose*strain 0 0 0 3.2768 0 0 right*depth3*strain 0 0 right*depth3*dose*strain 0 0 0 0 0 0 depth4 0.2744 depth4*dose 0 0.2744 0 right*depth4 0 right*depth4*dose 0 0 0 depth4*strain 0 0.2744 depth4*dose*strain 0 0 0 0.2744 0 0 right*depth4*strain 0 0 right*depth4*dose*strain 0 0 0 0 0 0 depth5 0 depth5*dose 0 0 0 right*depth5 0 right*depth5*dose 0 0 0 depth5*strain 0 0 depth5*dose*strain 0 0 0 0 0 0 right*depth5*strain 0 0 right*depth5*dose*strain 0 0 0 0 0 0;
	estimate "S6, 5mg, L, 18" int 1 dose 0 1 0 right 0 right*dose 0 0 0 strain 0 1 dose*strain 0 0 0 1 0 0 right*strain 0 0 right*dose*strain 0 0 0 0 0 0 depthc 18 depthc*dose 0 18 0 right*depthc 0 right*depthc*dose 0 0 0 depthc*strain 0 18 depthc*dose*strain 0 0 0 18 0 0 right*depthc*strain 0 0 right*depthc*dose*strain 0 0 0 0 0 0 depth1 31.4432 depth1*dose 0 31.4432 0 right*depth1 0 right*depth1*dose 0 0 0 depth1*strain 0 31.4432 depth1*dose*strain 0 0 0 31.4432 0 0 right*depth1*strain 0 0 right*depth1*dose*strain 0 0 0 0 0 0 depth2 14.0608 depth2*dose 0 14.0608 0 right*depth2 0 right*depth2*dose 0 0 0 depth2*strain 0 14.0608 depth2*dose*strain 0 0 0 14.0608 0 0 right*depth2*strain 0 0 right*depth2*dose*strain 0 0 0 0 0 0 depth3 4.6656 depth3*dose 0 4.6656 0 right*depth3 0 right*depth3*dose 0 0 0 depth3*strain 0 4.6656 depth3*dose*strain 0 0 0 4.6656 0 0 right*depth3*strain 0 0 right*depth3*dose*strain 0 0 0 0 0 0 depth4 0.5832 depth4*dose 0 0.5832 0 right*depth4 0 right*depth4*dose 0 0 0 depth4*strain 0 0.5832 depth4*dose*strain 0 0 0 0.5832 0 0 right*depth4*strain 0 0 right*depth4*dose*strain 0 0 0 0 0 0 depth5 0 depth5*dose 0 0 0 right*depth5 0 right*depth5*dose 0 0 0 depth5*strain 0 0 depth5*dose*strain 0 0 0 0 0 0 right*depth5*strain 0 0 right*depth5*dose*strain 0 0 0 0 0 0;
	estimate "S6, 5mg, L, 22" int 1 dose 0 1 0 right 0 right*dose 0 0 0 strain 0 1 dose*strain 0 0 0 1 0 0 right*strain 0 0 right*dose*strain 0 0 0 0 0 0 depthc 22 depthc*dose 0 22 0 right*depthc 0 right*depthc*dose 0 0 0 depthc*strain 0 22 depthc*dose*strain 0 0 0 22 0 0 right*depthc*strain 0 0 right*depthc*dose*strain 0 0 0 0 0 0 depth1 37.3248 depth1*dose 0 37.3248 0 right*depth1 0 right*depth1*dose 0 0 0 depth1*strain 0 37.3248 depth1*dose*strain 0 0 0 37.3248 0 0 right*depth1*strain 0 0 right*depth1*dose*strain 0 0 0 0 0 0 depth2 17.5616 depth2*dose 0 17.5616 0 right*depth2 0 right*depth2*dose 0 0 0 depth2*strain 0 17.5616 depth2*dose*strain 0 0 0 17.5616 0 0 right*depth2*strain 0 0 right*depth2*dose*strain 0 0 0 0 0 0 depth3 6.4 depth3*dose 0 6.4 0 right*depth3 0 right*depth3*dose 0 0 0 depth3*strain 0 6.4 depth3*dose*strain 0 0 0 6.4 0 0 right*depth3*strain 0 0 right*depth3*dose*strain 0 0 0 0 0 0 depth4 1.0648 depth4*dose 0 1.0648 0 right*depth4 0 right*depth4*dose 0 0 0 depth4*strain 0 1.0648 depth4*dose*strain 0 0 0 1.0648 0 0 right*depth4*strain 0 0 right*depth4*dose*strain 0 0 0 0 0 0 depth5 0.0064 depth5*dose 0 0.0064 0 right*depth5 0 right*depth5*dose 0 0 0 depth5*strain 0 0.0064 depth5*dose*strain 0 0 0 0.0064 0 0 right*depth5*strain 0 0 right*depth5*dose*strain 0 0 0 0 0 0;
	estimate "S6, 5mg, L, 26" int 1 dose 0 1 0 right 0 right*dose 0 0 0 strain 0 1 dose*strain 0 0 0 1 0 0 right*strain 0 0 right*dose*strain 0 0 0 0 0 0 depthc 26 depthc*dose 0 26 0 right*depthc 0 right*depthc*dose 0 0 0 depthc*strain 0 26 depthc*dose*strain 0 0 0 26 0 0 right*depthc*strain 0 0 right*depthc*dose*strain 0 0 0 0 0 0 depth1 43.8976 depth1*dose 0 43.8976 0 right*depth1 0 right*depth1*dose 0 0 0 depth1*strain 0 43.8976 depth1*dose*strain 0 0 0 43.8976 0 0 right*depth1*strain 0 0 right*depth1*dose*strain 0 0 0 0 0 0 depth2 21.6 depth2*dose 0 21.6 0 right*depth2 0 right*depth2*dose 0 0 0 depth2*strain 0 21.6 depth2*dose*strain 0 0 0 21.6 0 0 right*depth2*strain 0 0 right*depth2*dose*strain 0 0 0 0 0 0 depth3 8.5184 depth3*dose 0 8.5184 0 right*depth3 0 right*depth3*dose 0 0 0 depth3*strain 0 8.5184 depth3*dose*strain 0 0 0 8.5184 0 0 right*depth3*strain 0 0 right*depth3*dose*strain 0 0 0 0 0 0 depth4 1.7576 depth4*dose 0 1.7576 0 right*depth4 0 right*depth4*dose 0 0 0 depth4*strain 0 1.7576 depth4*dose*strain 0 0 0 1.7576 0 0 right*depth4*strain 0 0 right*depth4*dose*strain 0 0 0 0 0 0 depth5 0.0512 depth5*dose 0 0.0512 0 right*depth5 0 right*depth5*dose 0 0 0 depth5*strain 0 0.0512 depth5*dose*strain 0 0 0 0.0512 0 0 right*depth5*strain 0 0 right*depth5*dose*strain 0 0 0 0 0 0;
	estimate "S6, 5mg, L, 30" int 1 dose 0 1 0 right 0 right*dose 0 0 0 strain 0 1 dose*strain 0 0 0 1 0 0 right*strain 0 0 right*dose*strain 0 0 0 0 0 0 depthc 30 depthc*dose 0 30 0 right*depthc 0 right*depthc*dose 0 0 0 depthc*strain 0 30 depthc*dose*strain 0 0 0 30 0 0 right*depthc*strain 0 0 right*depthc*dose*strain 0 0 0 0 0 0 depth1 51.2 depth1*dose 0 51.2 0 right*depth1 0 right*depth1*dose 0 0 0 depth1*strain 0 51.2 depth1*dose*strain 0 0 0 51.2 0 0 right*depth1*strain 0 0 right*depth1*dose*strain 0 0 0 0 0 0 depth2 26.2144 depth2*dose 0 26.2144 0 right*depth2 0 right*depth2*dose 0 0 0 depth2*strain 0 26.2144 depth2*dose*strain 0 0 0 26.2144 0 0 right*depth2*strain 0 0 right*depth2*dose*strain 0 0 0 0 0 0 depth3 11.0592 depth3*dose 0 11.0592 0 right*depth3 0 right*depth3*dose 0 0 0 depth3*strain 0 11.0592 depth3*dose*strain 0 0 0 11.0592 0 0 right*depth3*strain 0 0 right*depth3*dose*strain 0 0 0 0 0 0 depth4 2.7 depth4*dose 0 2.7 0 right*depth4 0 right*depth4*dose 0 0 0 depth4*strain 0 2.7 depth4*dose*strain 0 0 0 2.7 0 0 right*depth4*strain 0 0 right*depth4*dose*strain 0 0 0 0 0 0 depth5 0.1728 depth5*dose 0 0.1728 0 right*depth5 0 right*depth5*dose 0 0 0 depth5*strain 0 0.1728 depth5*dose*strain 0 0 0 0.1728 0 0 right*depth5*strain 0 0 right*depth5*dose*strain 0 0 0 0 0 0;
	estimate "S6, 5mg, L, 34" int 1 dose 0 1 0 right 0 right*dose 0 0 0 strain 0 1 dose*strain 0 0 0 1 0 0 right*strain 0 0 right*dose*strain 0 0 0 0 0 0 depthc 34 depthc*dose 0 34 0 right*depthc 0 right*depthc*dose 0 0 0 depthc*strain 0 34 depthc*dose*strain 0 0 0 34 0 0 right*depthc*strain 0 0 right*depthc*dose*strain 0 0 0 0 0 0 depth1 59.2704 depth1*dose 0 59.2704 0 right*depth1 0 right*depth1*dose 0 0 0 depth1*strain 0 59.2704 depth1*dose*strain 0 0 0 59.2704 0 0 right*depth1*strain 0 0 right*depth1*dose*strain 0 0 0 0 0 0 depth2 31.4432 depth2*dose 0 31.4432 0 right*depth2 0 right*depth2*dose 0 0 0 depth2*strain 0 31.4432 depth2*dose*strain 0 0 0 31.4432 0 0 right*depth2*strain 0 0 right*depth2*dose*strain 0 0 0 0 0 0 depth3 14.0608 depth3*dose 0 14.0608 0 right*depth3 0 right*depth3*dose 0 0 0 depth3*strain 0 14.0608 depth3*dose*strain 0 0 0 14.0608 0 0 right*depth3*strain 0 0 right*depth3*dose*strain 0 0 0 0 0 0 depth4 3.9304 depth4*dose 0 3.9304 0 right*depth4 0 right*depth4*dose 0 0 0 depth4*strain 0 3.9304 depth4*dose*strain 0 0 0 3.9304 0 0 right*depth4*strain 0 0 right*depth4*dose*strain 0 0 0 0 0 0 depth5 0.4096 depth5*dose 0 0.4096 0 right*depth5 0 right*depth5*dose 0 0 0 depth5*strain 0 0.4096 depth5*dose*strain 0 0 0 0.4096 0 0 right*depth5*strain 0 0 right*depth5*dose*strain 0 0 0 0 0 0;
	estimate "S6, 5mg, L, 38" int 1 dose 0 1 0 right 0 right*dose 0 0 0 strain 0 1 dose*strain 0 0 0 1 0 0 right*strain 0 0 right*dose*strain 0 0 0 0 0 0 depthc 38 depthc*dose 0 38 0 right*depthc 0 right*depthc*dose 0 0 0 depthc*strain 0 38 depthc*dose*strain 0 0 0 38 0 0 right*depthc*strain 0 0 right*depthc*dose*strain 0 0 0 0 0 0 depth1 68.1072 depth1*dose 0 68.1072 0 right*depth1 0 right*depth1*dose 0 0 0 depth1*strain 0 68.1072 depth1*dose*strain 0 0 0 68.1072 0 0 right*depth1*strain 0 0 right*depth1*dose*strain 0 0 0 0 0 0 depth2 37.2912 depth2*dose 0 37.2912 0 right*depth2 0 right*depth2*dose 0 0 0 depth2*strain 0 37.2912 depth2*dose*strain 0 0 0 37.2912 0 0 right*depth2*strain 0 0 right*depth2*dose*strain 0 0 0 0 0 0 depth3 17.5344 depth3*dose 0 17.5344 0 right*depth3 0 right*depth3*dose 0 0 0 depth3*strain 0 17.5344 depth3*dose*strain 0 0 0 17.5344 0 0 right*depth3*strain 0 0 right*depth3*dose*strain 0 0 0 0 0 0 depth4 5.4672 depth4*dose 0 5.4672 0 right*depth4 0 right*depth4*dose 0 0 0 depth4*strain 0 5.4672 depth4*dose*strain 0 0 0 5.4672 0 0 right*depth4*strain 0 0 right*depth4*dose*strain 0 0 0 0 0 0 depth5 0.7872 depth5*dose 0 0.7872 0 right*depth5 0 right*depth5*dose 0 0 0 depth5*strain 0 0.7872 depth5*dose*strain 0 0 0 0.7872 0 0 right*depth5*strain 0 0 right*depth5*dose*strain 0 0 0 0 0 0;
	estimate "S6, 5mg, L, 42" int 1 dose 0 1 0 right 0 right*dose 0 0 0 strain 0 1 dose*strain 0 0 0 1 0 0 right*strain 0 0 right*dose*strain 0 0 0 0 0 0 depthc 42 depthc*dose 0 42 0 right*depthc 0 right*depthc*dose 0 0 0 depthc*strain 0 42 depthc*dose*strain 0 0 0 42 0 0 right*depthc*strain 0 0 right*depthc*dose*strain 0 0 0 0 0 0 depth1 77.5488 depth1*dose 0 77.5488 0 right*depth1 0 right*depth1*dose 0 0 0 depth1*strain 0 77.5488 depth1*dose*strain 0 0 0 77.5488 0 0 right*depth1*strain 0 0 right*depth1*dose*strain 0 0 0 0 0 0 depth2 43.6288 depth2*dose 0 43.6288 0 right*depth2 0 right*depth2*dose 0 0 0 depth2*strain 0 43.6288 depth2*dose*strain 0 0 0 43.6288 0 0 right*depth2*strain 0 0 right*depth2*dose*strain 0 0 0 0 0 0 depth3 21.3824 depth3*dose 0 21.3824 0 right*depth3 0 right*depth3*dose 0 0 0 depth3*strain 0 21.3824 depth3*dose*strain 0 0 0 21.3824 0 0 right*depth3*strain 0 0 right*depth3*dose*strain 0 0 0 0 0 0 depth4 7.2488 depth4*dose 0 7.2488 0 right*depth4 0 right*depth4*dose 0 0 0 depth4*strain 0 7.2488 depth4*dose*strain 0 0 0 7.2488 0 0 right*depth4*strain 0 0 right*depth4*dose*strain 0 0 0 0 0 0 depth5 1.28 depth5*dose 0 1.28 0 right*depth5 0 right*depth5*dose 0 0 0 depth5*strain 0 1.28 depth5*dose*strain 0 0 0 1.28 0 0 right*depth5*strain 0 0 right*depth5*dose*strain 0 0 0 0 0 0;
	estimate "S6, 5mg, L, 46" int 1 dose 0 1 0 right 0 right*dose 0 0 0 strain 0 1 dose*strain 0 0 0 1 0 0 right*strain 0 0 right*dose*strain 0 0 0 0 0 0 depthc 46 depthc*dose 0 46 0 right*depthc 0 right*depthc*dose 0 0 0 depthc*strain 0 46 depthc*dose*strain 0 0 0 46 0 0 right*depthc*strain 0 0 right*depthc*dose*strain 0 0 0 0 0 0 depth1 87.3936 depth1*dose 0 87.3936 0 right*depth1 0 right*depth1*dose 0 0 0 depth1*strain 0 87.3936 depth1*dose*strain 0 0 0 87.3936 0 0 right*depth1*strain 0 0 right*depth1*dose*strain 0 0 0 0 0 0 depth2 50.2928 depth2*dose 0 50.2928 0 right*depth2 0 right*depth2*dose 0 0 0 depth2*strain 0 50.2928 depth2*dose*strain 0 0 0 50.2928 0 0 right*depth2*strain 0 0 right*depth2*dose*strain 0 0 0 0 0 0 depth3 25.48 depth3*dose 0 25.48 0 right*depth3 0 right*depth3*dose 0 0 0 depth3*strain 0 25.48 depth3*dose*strain 0 0 0 25.48 0 0 right*depth3*strain 0 0 right*depth3*dose*strain 0 0 0 0 0 0 depth4 9.1936 depth4*dose 0 9.1936 0 right*depth4 0 right*depth4*dose 0 0 0 depth4*strain 0 9.1936 depth4*dose*strain 0 0 0 9.1936 0 0 right*depth4*strain 0 0 right*depth4*dose*strain 0 0 0 0 0 0 depth5 1.8496 depth5*dose 0 1.8496 0 right*depth5 0 right*depth5*dose 0 0 0 depth5*strain 0 1.8496 depth5*dose*strain 0 0 0 1.8496 0 0 right*depth5*strain 0 0 right*depth5*dose*strain 0 0 0 0 0 0;
	estimate "S6, 5mg, L, 50" int 1 dose 0 1 0 right 0 right*dose 0 0 0 strain 0 1 dose*strain 0 0 0 1 0 0 right*strain 0 0 right*dose*strain 0 0 0 0 0 0 depthc 50 depthc*dose 0 50 0 right*depthc 0 right*depthc*dose 0 0 0 depthc*strain 0 50 depthc*dose*strain 0 0 0 50 0 0 right*depthc*strain 0 0 right*depthc*dose*strain 0 0 0 0 0 0 depth1 97.44 depth1*dose 0 97.44 0 right*depth1 0 right*depth1*dose 0 0 0 depth1*strain 0 97.44 depth1*dose*strain 0 0 0 97.44 0 0 right*depth1*strain 0 0 right*depth1*dose*strain 0 0 0 0 0 0 depth2 57.12 depth2*dose 0 57.12 0 right*depth2 0 right*depth2*dose 0 0 0 depth2*strain 0 57.12 depth2*dose*strain 0 0 0 57.12 0 0 right*depth2*strain 0 0 right*depth2*dose*strain 0 0 0 0 0 0 depth3 29.7024 depth3*dose 0 29.7024 0 right*depth3 0 right*depth3*dose 0 0 0 depth3*strain 0 29.7024 depth3*dose*strain 0 0 0 29.7024 0 0 right*depth3*strain 0 0 right*depth3*dose*strain 0 0 0 0 0 0 depth4 11.22 depth4*dose 0 11.22 0 right*depth4 0 right*depth4*dose 0 0 0 depth4*strain 0 11.22 depth4*dose*strain 0 0 0 11.22 0 0 right*depth4*strain 0 0 right*depth4*dose*strain 0 0 0 0 0 0 depth5 2.4576 depth5*dose 0 2.4576 0 right*depth5 0 right*depth5*dose 0 0 0 depth5*strain 0 2.4576 depth5*dose*strain 0 0 0 2.4576 0 0 right*depth5*strain 0 0 right*depth5*dose*strain 0 0 0 0 0 0;
	estimate "B6, 0mg, L, -50" int 1 dose 0 0 1 right 0 right*dose 0 0 0 strain 1 0 dose*strain 0 0 0 0 1 0 right*strain 0 0 right*dose*strain 0 0 0 0 0 0 depthc -50 depthc*dose 0 0 -50 right*depthc 0 right*depthc*dose 0 0 0 depthc*strain -50 0 depthc*dose*strain 0 0 0 0 -50 0 right*depthc*strain 0 0 right*depthc*dose*strain 0 0 0 0 0 0 depth1 0 depth1*dose 0 0 0 right*depth1 0 right*depth1*dose 0 0 0 depth1*strain 0 0 depth1*dose*strain 0 0 0 0 0 0 right*depth1*strain 0 0 right*depth1*dose*strain 0 0 0 0 0 0 depth2 0 depth2*dose 0 0 0 right*depth2 0 right*depth2*dose 0 0 0 depth2*strain 0 0 depth2*dose*strain 0 0 0 0 0 0 right*depth2*strain 0 0 right*depth2*dose*strain 0 0 0 0 0 0 depth3 0 depth3*dose 0 0 0 right*depth3 0 right*depth3*dose 0 0 0 depth3*strain 0 0 depth3*dose*strain 0 0 0 0 0 0 right*depth3*strain 0 0 right*depth3*dose*strain 0 0 0 0 0 0 depth4 0 depth4*dose 0 0 0 right*depth4 0 right*depth4*dose 0 0 0 depth4*strain 0 0 depth4*dose*strain 0 0 0 0 0 0 right*depth4*strain 0 0 right*depth4*dose*strain 0 0 0 0 0 0 depth5 0 depth5*dose 0 0 0 right*depth5 0 right*depth5*dose 0 0 0 depth5*strain 0 0 depth5*dose*strain 0 0 0 0 0 0 right*depth5*strain 0 0 right*depth5*dose*strain 0 0 0 0 0 0;
	estimate "B6, 0mg, L, -46" int 1 dose 0 0 1 right 0 right*dose 0 0 0 strain 1 0 dose*strain 0 0 0 0 1 0 right*strain 0 0 right*dose*strain 0 0 0 0 0 0 depthc -46 depthc*dose 0 0 -46 right*depthc 0 right*depthc*dose 0 0 0 depthc*strain -46 0 depthc*dose*strain 0 0 0 0 -46 0 right*depthc*strain 0 0 right*depthc*dose*strain 0 0 0 0 0 0 depth1 0.0064 depth1*dose 0 0 0.0064 right*depth1 0 right*depth1*dose 0 0 0 depth1*strain 0.0064 0 depth1*dose*strain 0 0 0 0 0.0064 0 right*depth1*strain 0 0 right*depth1*dose*strain 0 0 0 0 0 0 depth2 0 depth2*dose 0 0 0 right*depth2 0 right*depth2*dose 0 0 0 depth2*strain 0 0 depth2*dose*strain 0 0 0 0 0 0 right*depth2*strain 0 0 right*depth2*dose*strain 0 0 0 0 0 0 depth3 0 depth3*dose 0 0 0 right*depth3 0 right*depth3*dose 0 0 0 depth3*strain 0 0 depth3*dose*strain 0 0 0 0 0 0 right*depth3*strain 0 0 right*depth3*dose*strain 0 0 0 0 0 0 depth4 0 depth4*dose 0 0 0 right*depth4 0 right*depth4*dose 0 0 0 depth4*strain 0 0 depth4*dose*strain 0 0 0 0 0 0 right*depth4*strain 0 0 right*depth4*dose*strain 0 0 0 0 0 0 depth5 0 depth5*dose 0 0 0 right*depth5 0 right*depth5*dose 0 0 0 depth5*strain 0 0 depth5*dose*strain 0 0 0 0 0 0 right*depth5*strain 0 0 right*depth5*dose*strain 0 0 0 0 0 0;
	estimate "B6, 0mg, L, -42" int 1 dose 0 0 1 right 0 right*dose 0 0 0 strain 1 0 dose*strain 0 0 0 0 1 0 right*strain 0 0 right*dose*strain 0 0 0 0 0 0 depthc -42 depthc*dose 0 0 -42 right*depthc 0 right*depthc*dose 0 0 0 depthc*strain -42 0 depthc*dose*strain 0 0 0 0 -42 0 right*depthc*strain 0 0 right*depthc*dose*strain 0 0 0 0 0 0 depth1 0.0512 depth1*dose 0 0 0.0512 right*depth1 0 right*depth1*dose 0 0 0 depth1*strain 0.0512 0 depth1*dose*strain 0 0 0 0 0.0512 0 right*depth1*strain 0 0 right*depth1*dose*strain 0 0 0 0 0 0 depth2 0 depth2*dose 0 0 0 right*depth2 0 right*depth2*dose 0 0 0 depth2*strain 0 0 depth2*dose*strain 0 0 0 0 0 0 right*depth2*strain 0 0 right*depth2*dose*strain 0 0 0 0 0 0 depth3 0 depth3*dose 0 0 0 right*depth3 0 right*depth3*dose 0 0 0 depth3*strain 0 0 depth3*dose*strain 0 0 0 0 0 0 right*depth3*strain 0 0 right*depth3*dose*strain 0 0 0 0 0 0 depth4 0 depth4*dose 0 0 0 right*depth4 0 right*depth4*dose 0 0 0 depth4*strain 0 0 depth4*dose*strain 0 0 0 0 0 0 right*depth4*strain 0 0 right*depth4*dose*strain 0 0 0 0 0 0 depth5 0 depth5*dose 0 0 0 right*depth5 0 right*depth5*dose 0 0 0 depth5*strain 0 0 depth5*dose*strain 0 0 0 0 0 0 right*depth5*strain 0 0 right*depth5*dose*strain 0 0 0 0 0 0;
	estimate "B6, 0mg, L, -38" int 1 dose 0 0 1 right 0 right*dose 0 0 0 strain 1 0 dose*strain 0 0 0 0 1 0 right*strain 0 0 right*dose*strain 0 0 0 0 0 0 depthc -38 depthc*dose 0 0 -38 right*depthc 0 right*depthc*dose 0 0 0 depthc*strain -38 0 depthc*dose*strain 0 0 0 0 -38 0 right*depthc*strain 0 0 right*depthc*dose*strain 0 0 0 0 0 0 depth1 0.1728 depth1*dose 0 0 0.1728 right*depth1 0 right*depth1*dose 0 0 0 depth1*strain 0.1728 0 depth1*dose*strain 0 0 0 0 0.1728 0 right*depth1*strain 0 0 right*depth1*dose*strain 0 0 0 0 0 0 depth2 0 depth2*dose 0 0 0 right*depth2 0 right*depth2*dose 0 0 0 depth2*strain 0 0 depth2*dose*strain 0 0 0 0 0 0 right*depth2*strain 0 0 right*depth2*dose*strain 0 0 0 0 0 0 depth3 0 depth3*dose 0 0 0 right*depth3 0 right*depth3*dose 0 0 0 depth3*strain 0 0 depth3*dose*strain 0 0 0 0 0 0 right*depth3*strain 0 0 right*depth3*dose*strain 0 0 0 0 0 0 depth4 0 depth4*dose 0 0 0 right*depth4 0 right*depth4*dose 0 0 0 depth4*strain 0 0 depth4*dose*strain 0 0 0 0 0 0 right*depth4*strain 0 0 right*depth4*dose*strain 0 0 0 0 0 0 depth5 0 depth5*dose 0 0 0 right*depth5 0 right*depth5*dose 0 0 0 depth5*strain 0 0 depth5*dose*strain 0 0 0 0 0 0 right*depth5*strain 0 0 right*depth5*dose*strain 0 0 0 0 0 0;
	estimate "B6, 0mg, L, -34" int 1 dose 0 0 1 right 0 right*dose 0 0 0 strain 1 0 dose*strain 0 0 0 0 1 0 right*strain 0 0 right*dose*strain 0 0 0 0 0 0 depthc -34 depthc*dose 0 0 -34 right*depthc 0 right*depthc*dose 0 0 0 depthc*strain -34 0 depthc*dose*strain 0 0 0 0 -34 0 right*depthc*strain 0 0 right*depthc*dose*strain 0 0 0 0 0 0 depth1 0.4096 depth1*dose 0 0 0.4096 right*depth1 0 right*depth1*dose 0 0 0 depth1*strain 0.4096 0 depth1*dose*strain 0 0 0 0 0.4096 0 right*depth1*strain 0 0 right*depth1*dose*strain 0 0 0 0 0 0 depth2 0 depth2*dose 0 0 0 right*depth2 0 right*depth2*dose 0 0 0 depth2*strain 0 0 depth2*dose*strain 0 0 0 0 0 0 right*depth2*strain 0 0 right*depth2*dose*strain 0 0 0 0 0 0 depth3 0 depth3*dose 0 0 0 right*depth3 0 right*depth3*dose 0 0 0 depth3*strain 0 0 depth3*dose*strain 0 0 0 0 0 0 right*depth3*strain 0 0 right*depth3*dose*strain 0 0 0 0 0 0 depth4 0 depth4*dose 0 0 0 right*depth4 0 right*depth4*dose 0 0 0 depth4*strain 0 0 depth4*dose*strain 0 0 0 0 0 0 right*depth4*strain 0 0 right*depth4*dose*strain 0 0 0 0 0 0 depth5 0 depth5*dose 0 0 0 right*depth5 0 right*depth5*dose 0 0 0 depth5*strain 0 0 depth5*dose*strain 0 0 0 0 0 0 right*depth5*strain 0 0 right*depth5*dose*strain 0 0 0 0 0 0;
	estimate "B6, 0mg, L, -30" int 1 dose 0 0 1 right 0 right*dose 0 0 0 strain 1 0 dose*strain 0 0 0 0 1 0 right*strain 0 0 right*dose*strain 0 0 0 0 0 0 depthc -30 depthc*dose 0 0 -30 right*depthc 0 right*depthc*dose 0 0 0 depthc*strain -30 0 depthc*dose*strain 0 0 0 0 -30 0 right*depthc*strain 0 0 right*depthc*dose*strain 0 0 0 0 0 0 depth1 0.8 depth1*dose 0 0 0.8 right*depth1 0 right*depth1*dose 0 0 0 depth1*strain 0.8 0 depth1*dose*strain 0 0 0 0 0.8 0 right*depth1*strain 0 0 right*depth1*dose*strain 0 0 0 0 0 0 depth2 0.0064 depth2*dose 0 0 0.0064 right*depth2 0 right*depth2*dose 0 0 0 depth2*strain 0.0064 0 depth2*dose*strain 0 0 0 0 0.0064 0 right*depth2*strain 0 0 right*depth2*dose*strain 0 0 0 0 0 0 depth3 0 depth3*dose 0 0 0 right*depth3 0 right*depth3*dose 0 0 0 depth3*strain 0 0 depth3*dose*strain 0 0 0 0 0 0 right*depth3*strain 0 0 right*depth3*dose*strain 0 0 0 0 0 0 depth4 0 depth4*dose 0 0 0 right*depth4 0 right*depth4*dose 0 0 0 depth4*strain 0 0 depth4*dose*strain 0 0 0 0 0 0 right*depth4*strain 0 0 right*depth4*dose*strain 0 0 0 0 0 0 depth5 0 depth5*dose 0 0 0 right*depth5 0 right*depth5*dose 0 0 0 depth5*strain 0 0 depth5*dose*strain 0 0 0 0 0 0 right*depth5*strain 0 0 right*depth5*dose*strain 0 0 0 0 0 0;
	estimate "B6, 0mg, L, -26" int 1 dose 0 0 1 right 0 right*dose 0 0 0 strain 1 0 dose*strain 0 0 0 0 1 0 right*strain 0 0 right*dose*strain 0 0 0 0 0 0 depthc -26 depthc*dose 0 0 -26 right*depthc 0 right*depthc*dose 0 0 0 depthc*strain -26 0 depthc*dose*strain 0 0 0 0 -26 0 right*depthc*strain 0 0 right*depthc*dose*strain 0 0 0 0 0 0 depth1 1.3824 depth1*dose 0 0 1.3824 right*depth1 0 right*depth1*dose 0 0 0 depth1*strain 1.3824 0 depth1*dose*strain 0 0 0 0 1.3824 0 right*depth1*strain 0 0 right*depth1*dose*strain 0 0 0 0 0 0 depth2 0.0512 depth2*dose 0 0 0.0512 right*depth2 0 right*depth2*dose 0 0 0 depth2*strain 0.0512 0 depth2*dose*strain 0 0 0 0 0.0512 0 right*depth2*strain 0 0 right*depth2*dose*strain 0 0 0 0 0 0 depth3 0 depth3*dose 0 0 0 right*depth3 0 right*depth3*dose 0 0 0 depth3*strain 0 0 depth3*dose*strain 0 0 0 0 0 0 right*depth3*strain 0 0 right*depth3*dose*strain 0 0 0 0 0 0 depth4 0 depth4*dose 0 0 0 right*depth4 0 right*depth4*dose 0 0 0 depth4*strain 0 0 depth4*dose*strain 0 0 0 0 0 0 right*depth4*strain 0 0 right*depth4*dose*strain 0 0 0 0 0 0 depth5 0 depth5*dose 0 0 0 right*depth5 0 right*depth5*dose 0 0 0 depth5*strain 0 0 depth5*dose*strain 0 0 0 0 0 0 right*depth5*strain 0 0 right*depth5*dose*strain 0 0 0 0 0 0;
	estimate "B6, 0mg, L, -22" int 1 dose 0 0 1 right 0 right*dose 0 0 0 strain 1 0 dose*strain 0 0 0 0 1 0 right*strain 0 0 right*dose*strain 0 0 0 0 0 0 depthc -22 depthc*dose 0 0 -22 right*depthc 0 right*depthc*dose 0 0 0 depthc*strain -22 0 depthc*dose*strain 0 0 0 0 -22 0 right*depthc*strain 0 0 right*depthc*dose*strain 0 0 0 0 0 0 depth1 2.1952 depth1*dose 0 0 2.1952 right*depth1 0 right*depth1*dose 0 0 0 depth1*strain 2.1952 0 depth1*dose*strain 0 0 0 0 2.1952 0 right*depth1*strain 0 0 right*depth1*dose*strain 0 0 0 0 0 0 depth2 0.1728 depth2*dose 0 0 0.1728 right*depth2 0 right*depth2*dose 0 0 0 depth2*strain 0.1728 0 depth2*dose*strain 0 0 0 0 0.1728 0 right*depth2*strain 0 0 right*depth2*dose*strain 0 0 0 0 0 0 depth3 0 depth3*dose 0 0 0 right*depth3 0 right*depth3*dose 0 0 0 depth3*strain 0 0 depth3*dose*strain 0 0 0 0 0 0 right*depth3*strain 0 0 right*depth3*dose*strain 0 0 0 0 0 0 depth4 0 depth4*dose 0 0 0 right*depth4 0 right*depth4*dose 0 0 0 depth4*strain 0 0 depth4*dose*strain 0 0 0 0 0 0 right*depth4*strain 0 0 right*depth4*dose*strain 0 0 0 0 0 0 depth5 0 depth5*dose 0 0 0 right*depth5 0 right*depth5*dose 0 0 0 depth5*strain 0 0 depth5*dose*strain 0 0 0 0 0 0 right*depth5*strain 0 0 right*depth5*dose*strain 0 0 0 0 0 0;
	estimate "B6, 0mg, L, -18" int 1 dose 0 0 1 right 0 right*dose 0 0 0 strain 1 0 dose*strain 0 0 0 0 1 0 right*strain 0 0 right*dose*strain 0 0 0 0 0 0 depthc -18 depthc*dose 0 0 -18 right*depthc 0 right*depthc*dose 0 0 0 depthc*strain -18 0 depthc*dose*strain 0 0 0 0 -18 0 right*depthc*strain 0 0 right*depthc*dose*strain 0 0 0 0 0 0 depth1 3.2768 depth1*dose 0 0 3.2768 right*depth1 0 right*depth1*dose 0 0 0 depth1*strain 3.2768 0 depth1*dose*strain 0 0 0 0 3.2768 0 right*depth1*strain 0 0 right*depth1*dose*strain 0 0 0 0 0 0 depth2 0.4096 depth2*dose 0 0 0.4096 right*depth2 0 right*depth2*dose 0 0 0 depth2*strain 0.4096 0 depth2*dose*strain 0 0 0 0 0.4096 0 right*depth2*strain 0 0 right*depth2*dose*strain 0 0 0 0 0 0 depth3 0 depth3*dose 0 0 0 right*depth3 0 right*depth3*dose 0 0 0 depth3*strain 0 0 depth3*dose*strain 0 0 0 0 0 0 right*depth3*strain 0 0 right*depth3*dose*strain 0 0 0 0 0 0 depth4 0 depth4*dose 0 0 0 right*depth4 0 right*depth4*dose 0 0 0 depth4*strain 0 0 depth4*dose*strain 0 0 0 0 0 0 right*depth4*strain 0 0 right*depth4*dose*strain 0 0 0 0 0 0 depth5 0 depth5*dose 0 0 0 right*depth5 0 right*depth5*dose 0 0 0 depth5*strain 0 0 depth5*dose*strain 0 0 0 0 0 0 right*depth5*strain 0 0 right*depth5*dose*strain 0 0 0 0 0 0;
	estimate "B6, 0mg, L, -14" int 1 dose 0 0 1 right 0 right*dose 0 0 0 strain 1 0 dose*strain 0 0 0 0 1 0 right*strain 0 0 right*dose*strain 0 0 0 0 0 0 depthc -14 depthc*dose 0 0 -14 right*depthc 0 right*depthc*dose 0 0 0 depthc*strain -14 0 depthc*dose*strain 0 0 0 0 -14 0 right*depthc*strain 0 0 right*depthc*dose*strain 0 0 0 0 0 0 depth1 4.6656 depth1*dose 0 0 4.6656 right*depth1 0 right*depth1*dose 0 0 0 depth1*strain 4.6656 0 depth1*dose*strain 0 0 0 0 4.6656 0 right*depth1*strain 0 0 right*depth1*dose*strain 0 0 0 0 0 0 depth2 0.8 depth2*dose 0 0 0.8 right*depth2 0 right*depth2*dose 0 0 0 depth2*strain 0.8 0 depth2*dose*strain 0 0 0 0 0.8 0 right*depth2*strain 0 0 right*depth2*dose*strain 0 0 0 0 0 0 depth3 0.0064 depth3*dose 0 0 0.0064 right*depth3 0 right*depth3*dose 0 0 0 depth3*strain 0.0064 0 depth3*dose*strain 0 0 0 0 0.0064 0 right*depth3*strain 0 0 right*depth3*dose*strain 0 0 0 0 0 0 depth4 0 depth4*dose 0 0 0 right*depth4 0 right*depth4*dose 0 0 0 depth4*strain 0 0 depth4*dose*strain 0 0 0 0 0 0 right*depth4*strain 0 0 right*depth4*dose*strain 0 0 0 0 0 0 depth5 0 depth5*dose 0 0 0 right*depth5 0 right*depth5*dose 0 0 0 depth5*strain 0 0 depth5*dose*strain 0 0 0 0 0 0 right*depth5*strain 0 0 right*depth5*dose*strain 0 0 0 0 0 0;
	estimate "B6, 0mg, L, -10" int 1 dose 0 0 1 right 0 right*dose 0 0 0 strain 1 0 dose*strain 0 0 0 0 1 0 right*strain 0 0 right*dose*strain 0 0 0 0 0 0 depthc -10 depthc*dose 0 0 -10 right*depthc 0 right*depthc*dose 0 0 0 depthc*strain -10 0 depthc*dose*strain 0 0 0 0 -10 0 right*depthc*strain 0 0 right*depthc*dose*strain 0 0 0 0 0 0 depth1 6.4 depth1*dose 0 0 6.4 right*depth1 0 right*depth1*dose 0 0 0 depth1*strain 6.4 0 depth1*dose*strain 0 0 0 0 6.4 0 right*depth1*strain 0 0 right*depth1*dose*strain 0 0 0 0 0 0 depth2 1.3824 depth2*dose 0 0 1.3824 right*depth2 0 right*depth2*dose 0 0 0 depth2*strain 1.3824 0 depth2*dose*strain 0 0 0 0 1.3824 0 right*depth2*strain 0 0 right*depth2*dose*strain 0 0 0 0 0 0 depth3 0.0512 depth3*dose 0 0 0.0512 right*depth3 0 right*depth3*dose 0 0 0 depth3*strain 0.0512 0 depth3*dose*strain 0 0 0 0 0.0512 0 right*depth3*strain 0 0 right*depth3*dose*strain 0 0 0 0 0 0 depth4 0 depth4*dose 0 0 0 right*depth4 0 right*depth4*dose 0 0 0 depth4*strain 0 0 depth4*dose*strain 0 0 0 0 0 0 right*depth4*strain 0 0 right*depth4*dose*strain 0 0 0 0 0 0 depth5 0 depth5*dose 0 0 0 right*depth5 0 right*depth5*dose 0 0 0 depth5*strain 0 0 depth5*dose*strain 0 0 0 0 0 0 right*depth5*strain 0 0 right*depth5*dose*strain 0 0 0 0 0 0;
	estimate "B6, 0mg, L, -6" int 1 dose 0 0 1 right 0 right*dose 0 0 0 strain 1 0 dose*strain 0 0 0 0 1 0 right*strain 0 0 right*dose*strain 0 0 0 0 0 0 depthc -6 depthc*dose 0 0 -6 right*depthc 0 right*depthc*dose 0 0 0 depthc*strain -6 0 depthc*dose*strain 0 0 0 0 -6 0 right*depthc*strain 0 0 right*depthc*dose*strain 0 0 0 0 0 0 depth1 8.5184 depth1*dose 0 0 8.5184 right*depth1 0 right*depth1*dose 0 0 0 depth1*strain 8.5184 0 depth1*dose*strain 0 0 0 0 8.5184 0 right*depth1*strain 0 0 right*depth1*dose*strain 0 0 0 0 0 0 depth2 2.1952 depth2*dose 0 0 2.1952 right*depth2 0 right*depth2*dose 0 0 0 depth2*strain 2.1952 0 depth2*dose*strain 0 0 0 0 2.1952 0 right*depth2*strain 0 0 right*depth2*dose*strain 0 0 0 0 0 0 depth3 0.1728 depth3*dose 0 0 0.1728 right*depth3 0 right*depth3*dose 0 0 0 depth3*strain 0.1728 0 depth3*dose*strain 0 0 0 0 0.1728 0 right*depth3*strain 0 0 right*depth3*dose*strain 0 0 0 0 0 0 depth4 0 depth4*dose 0 0 0 right*depth4 0 right*depth4*dose 0 0 0 depth4*strain 0 0 depth4*dose*strain 0 0 0 0 0 0 right*depth4*strain 0 0 right*depth4*dose*strain 0 0 0 0 0 0 depth5 0 depth5*dose 0 0 0 right*depth5 0 right*depth5*dose 0 0 0 depth5*strain 0 0 depth5*dose*strain 0 0 0 0 0 0 right*depth5*strain 0 0 right*depth5*dose*strain 0 0 0 0 0 0;
	estimate "B6, 0mg, L, -2" int 1 dose 0 0 1 right 0 right*dose 0 0 0 strain 1 0 dose*strain 0 0 0 0 1 0 right*strain 0 0 right*dose*strain 0 0 0 0 0 0 depthc -2 depthc*dose 0 0 -2 right*depthc 0 right*depthc*dose 0 0 0 depthc*strain -2 0 depthc*dose*strain 0 0 0 0 -2 0 right*depthc*strain 0 0 right*depthc*dose*strain 0 0 0 0 0 0 depth1 11.0592 depth1*dose 0 0 11.0592 right*depth1 0 right*depth1*dose 0 0 0 depth1*strain 11.0592 0 depth1*dose*strain 0 0 0 0 11.0592 0 right*depth1*strain 0 0 right*depth1*dose*strain 0 0 0 0 0 0 depth2 3.2768 depth2*dose 0 0 3.2768 right*depth2 0 right*depth2*dose 0 0 0 depth2*strain 3.2768 0 depth2*dose*strain 0 0 0 0 3.2768 0 right*depth2*strain 0 0 right*depth2*dose*strain 0 0 0 0 0 0 depth3 0.4096 depth3*dose 0 0 0.4096 right*depth3 0 right*depth3*dose 0 0 0 depth3*strain 0.4096 0 depth3*dose*strain 0 0 0 0 0.4096 0 right*depth3*strain 0 0 right*depth3*dose*strain 0 0 0 0 0 0 depth4 0 depth4*dose 0 0 0 right*depth4 0 right*depth4*dose 0 0 0 depth4*strain 0 0 depth4*dose*strain 0 0 0 0 0 0 right*depth4*strain 0 0 right*depth4*dose*strain 0 0 0 0 0 0 depth5 0 depth5*dose 0 0 0 right*depth5 0 right*depth5*dose 0 0 0 depth5*strain 0 0 depth5*dose*strain 0 0 0 0 0 0 right*depth5*strain 0 0 right*depth5*dose*strain 0 0 0 0 0 0;
	estimate "B6, 0mg, L, 2" int 1 dose 0 0 1 right 0 right*dose 0 0 0 strain 1 0 dose*strain 0 0 0 0 1 0 right*strain 0 0 right*dose*strain 0 0 0 0 0 0 depthc 2 depthc*dose 0 0 2 right*depthc 0 right*depthc*dose 0 0 0 depthc*strain 2 0 depthc*dose*strain 0 0 0 0 2 0 right*depthc*strain 0 0 right*depthc*dose*strain 0 0 0 0 0 0 depth1 14.0608 depth1*dose 0 0 14.0608 right*depth1 0 right*depth1*dose 0 0 0 depth1*strain 14.0608 0 depth1*dose*strain 0 0 0 0 14.0608 0 right*depth1*strain 0 0 right*depth1*dose*strain 0 0 0 0 0 0 depth2 4.6656 depth2*dose 0 0 4.6656 right*depth2 0 right*depth2*dose 0 0 0 depth2*strain 4.6656 0 depth2*dose*strain 0 0 0 0 4.6656 0 right*depth2*strain 0 0 right*depth2*dose*strain 0 0 0 0 0 0 depth3 0.8 depth3*dose 0 0 0.8 right*depth3 0 right*depth3*dose 0 0 0 depth3*strain 0.8 0 depth3*dose*strain 0 0 0 0 0.8 0 right*depth3*strain 0 0 right*depth3*dose*strain 0 0 0 0 0 0 depth4 8e-04 depth4*dose 0 0 8e-04 right*depth4 0 right*depth4*dose 0 0 0 depth4*strain 8e-04 0 depth4*dose*strain 0 0 0 0 8e-04 0 right*depth4*strain 0 0 right*depth4*dose*strain 0 0 0 0 0 0 depth5 0 depth5*dose 0 0 0 right*depth5 0 right*depth5*dose 0 0 0 depth5*strain 0 0 depth5*dose*strain 0 0 0 0 0 0 right*depth5*strain 0 0 right*depth5*dose*strain 0 0 0 0 0 0;
	estimate "B6, 0mg, L, 6" int 1 dose 0 0 1 right 0 right*dose 0 0 0 strain 1 0 dose*strain 0 0 0 0 1 0 right*strain 0 0 right*dose*strain 0 0 0 0 0 0 depthc 6 depthc*dose 0 0 6 right*depthc 0 right*depthc*dose 0 0 0 depthc*strain 6 0 depthc*dose*strain 0 0 0 0 6 0 right*depthc*strain 0 0 right*depthc*dose*strain 0 0 0 0 0 0 depth1 17.5616 depth1*dose 0 0 17.5616 right*depth1 0 right*depth1*dose 0 0 0 depth1*strain 17.5616 0 depth1*dose*strain 0 0 0 0 17.5616 0 right*depth1*strain 0 0 right*depth1*dose*strain 0 0 0 0 0 0 depth2 6.4 depth2*dose 0 0 6.4 right*depth2 0 right*depth2*dose 0 0 0 depth2*strain 6.4 0 depth2*dose*strain 0 0 0 0 6.4 0 right*depth2*strain 0 0 right*depth2*dose*strain 0 0 0 0 0 0 depth3 1.3824 depth3*dose 0 0 1.3824 right*depth3 0 right*depth3*dose 0 0 0 depth3*strain 1.3824 0 depth3*dose*strain 0 0 0 0 1.3824 0 right*depth3*strain 0 0 right*depth3*dose*strain 0 0 0 0 0 0 depth4 0.0216 depth4*dose 0 0 0.0216 right*depth4 0 right*depth4*dose 0 0 0 depth4*strain 0.0216 0 depth4*dose*strain 0 0 0 0 0.0216 0 right*depth4*strain 0 0 right*depth4*dose*strain 0 0 0 0 0 0 depth5 0 depth5*dose 0 0 0 right*depth5 0 right*depth5*dose 0 0 0 depth5*strain 0 0 depth5*dose*strain 0 0 0 0 0 0 right*depth5*strain 0 0 right*depth5*dose*strain 0 0 0 0 0 0;
	estimate "B6, 0mg, L, 10" int 1 dose 0 0 1 right 0 right*dose 0 0 0 strain 1 0 dose*strain 0 0 0 0 1 0 right*strain 0 0 right*dose*strain 0 0 0 0 0 0 depthc 10 depthc*dose 0 0 10 right*depthc 0 right*depthc*dose 0 0 0 depthc*strain 10 0 depthc*dose*strain 0 0 0 0 10 0 right*depthc*strain 0 0 right*depthc*dose*strain 0 0 0 0 0 0 depth1 21.6 depth1*dose 0 0 21.6 right*depth1 0 right*depth1*dose 0 0 0 depth1*strain 21.6 0 depth1*dose*strain 0 0 0 0 21.6 0 right*depth1*strain 0 0 right*depth1*dose*strain 0 0 0 0 0 0 depth2 8.5184 depth2*dose 0 0 8.5184 right*depth2 0 right*depth2*dose 0 0 0 depth2*strain 8.5184 0 depth2*dose*strain 0 0 0 0 8.5184 0 right*depth2*strain 0 0 right*depth2*dose*strain 0 0 0 0 0 0 depth3 2.1952 depth3*dose 0 0 2.1952 right*depth3 0 right*depth3*dose 0 0 0 depth3*strain 2.1952 0 depth3*dose*strain 0 0 0 0 2.1952 0 right*depth3*strain 0 0 right*depth3*dose*strain 0 0 0 0 0 0 depth4 0.1 depth4*dose 0 0 0.1 right*depth4 0 right*depth4*dose 0 0 0 depth4*strain 0.1 0 depth4*dose*strain 0 0 0 0 0.1 0 right*depth4*strain 0 0 right*depth4*dose*strain 0 0 0 0 0 0 depth5 0 depth5*dose 0 0 0 right*depth5 0 right*depth5*dose 0 0 0 depth5*strain 0 0 depth5*dose*strain 0 0 0 0 0 0 right*depth5*strain 0 0 right*depth5*dose*strain 0 0 0 0 0 0;
	estimate "B6, 0mg, L, 14" int 1 dose 0 0 1 right 0 right*dose 0 0 0 strain 1 0 dose*strain 0 0 0 0 1 0 right*strain 0 0 right*dose*strain 0 0 0 0 0 0 depthc 14 depthc*dose 0 0 14 right*depthc 0 right*depthc*dose 0 0 0 depthc*strain 14 0 depthc*dose*strain 0 0 0 0 14 0 right*depthc*strain 0 0 right*depthc*dose*strain 0 0 0 0 0 0 depth1 26.2144 depth1*dose 0 0 26.2144 right*depth1 0 right*depth1*dose 0 0 0 depth1*strain 26.2144 0 depth1*dose*strain 0 0 0 0 26.2144 0 right*depth1*strain 0 0 right*depth1*dose*strain 0 0 0 0 0 0 depth2 11.0592 depth2*dose 0 0 11.0592 right*depth2 0 right*depth2*dose 0 0 0 depth2*strain 11.0592 0 depth2*dose*strain 0 0 0 0 11.0592 0 right*depth2*strain 0 0 right*depth2*dose*strain 0 0 0 0 0 0 depth3 3.2768 depth3*dose 0 0 3.2768 right*depth3 0 right*depth3*dose 0 0 0 depth3*strain 3.2768 0 depth3*dose*strain 0 0 0 0 3.2768 0 right*depth3*strain 0 0 right*depth3*dose*strain 0 0 0 0 0 0 depth4 0.2744 depth4*dose 0 0 0.2744 right*depth4 0 right*depth4*dose 0 0 0 depth4*strain 0.2744 0 depth4*dose*strain 0 0 0 0 0.2744 0 right*depth4*strain 0 0 right*depth4*dose*strain 0 0 0 0 0 0 depth5 0 depth5*dose 0 0 0 right*depth5 0 right*depth5*dose 0 0 0 depth5*strain 0 0 depth5*dose*strain 0 0 0 0 0 0 right*depth5*strain 0 0 right*depth5*dose*strain 0 0 0 0 0 0;
	estimate "B6, 0mg, L, 18" int 1 dose 0 0 1 right 0 right*dose 0 0 0 strain 1 0 dose*strain 0 0 0 0 1 0 right*strain 0 0 right*dose*strain 0 0 0 0 0 0 depthc 18 depthc*dose 0 0 18 right*depthc 0 right*depthc*dose 0 0 0 depthc*strain 18 0 depthc*dose*strain 0 0 0 0 18 0 right*depthc*strain 0 0 right*depthc*dose*strain 0 0 0 0 0 0 depth1 31.4432 depth1*dose 0 0 31.4432 right*depth1 0 right*depth1*dose 0 0 0 depth1*strain 31.4432 0 depth1*dose*strain 0 0 0 0 31.4432 0 right*depth1*strain 0 0 right*depth1*dose*strain 0 0 0 0 0 0 depth2 14.0608 depth2*dose 0 0 14.0608 right*depth2 0 right*depth2*dose 0 0 0 depth2*strain 14.0608 0 depth2*dose*strain 0 0 0 0 14.0608 0 right*depth2*strain 0 0 right*depth2*dose*strain 0 0 0 0 0 0 depth3 4.6656 depth3*dose 0 0 4.6656 right*depth3 0 right*depth3*dose 0 0 0 depth3*strain 4.6656 0 depth3*dose*strain 0 0 0 0 4.6656 0 right*depth3*strain 0 0 right*depth3*dose*strain 0 0 0 0 0 0 depth4 0.5832 depth4*dose 0 0 0.5832 right*depth4 0 right*depth4*dose 0 0 0 depth4*strain 0.5832 0 depth4*dose*strain 0 0 0 0 0.5832 0 right*depth4*strain 0 0 right*depth4*dose*strain 0 0 0 0 0 0 depth5 0 depth5*dose 0 0 0 right*depth5 0 right*depth5*dose 0 0 0 depth5*strain 0 0 depth5*dose*strain 0 0 0 0 0 0 right*depth5*strain 0 0 right*depth5*dose*strain 0 0 0 0 0 0;
	estimate "B6, 0mg, L, 22" int 1 dose 0 0 1 right 0 right*dose 0 0 0 strain 1 0 dose*strain 0 0 0 0 1 0 right*strain 0 0 right*dose*strain 0 0 0 0 0 0 depthc 22 depthc*dose 0 0 22 right*depthc 0 right*depthc*dose 0 0 0 depthc*strain 22 0 depthc*dose*strain 0 0 0 0 22 0 right*depthc*strain 0 0 right*depthc*dose*strain 0 0 0 0 0 0 depth1 37.3248 depth1*dose 0 0 37.3248 right*depth1 0 right*depth1*dose 0 0 0 depth1*strain 37.3248 0 depth1*dose*strain 0 0 0 0 37.3248 0 right*depth1*strain 0 0 right*depth1*dose*strain 0 0 0 0 0 0 depth2 17.5616 depth2*dose 0 0 17.5616 right*depth2 0 right*depth2*dose 0 0 0 depth2*strain 17.5616 0 depth2*dose*strain 0 0 0 0 17.5616 0 right*depth2*strain 0 0 right*depth2*dose*strain 0 0 0 0 0 0 depth3 6.4 depth3*dose 0 0 6.4 right*depth3 0 right*depth3*dose 0 0 0 depth3*strain 6.4 0 depth3*dose*strain 0 0 0 0 6.4 0 right*depth3*strain 0 0 right*depth3*dose*strain 0 0 0 0 0 0 depth4 1.0648 depth4*dose 0 0 1.0648 right*depth4 0 right*depth4*dose 0 0 0 depth4*strain 1.0648 0 depth4*dose*strain 0 0 0 0 1.0648 0 right*depth4*strain 0 0 right*depth4*dose*strain 0 0 0 0 0 0 depth5 0.0064 depth5*dose 0 0 0.0064 right*depth5 0 right*depth5*dose 0 0 0 depth5*strain 0.0064 0 depth5*dose*strain 0 0 0 0 0.0064 0 right*depth5*strain 0 0 right*depth5*dose*strain 0 0 0 0 0 0;
	estimate "B6, 0mg, L, 26" int 1 dose 0 0 1 right 0 right*dose 0 0 0 strain 1 0 dose*strain 0 0 0 0 1 0 right*strain 0 0 right*dose*strain 0 0 0 0 0 0 depthc 26 depthc*dose 0 0 26 right*depthc 0 right*depthc*dose 0 0 0 depthc*strain 26 0 depthc*dose*strain 0 0 0 0 26 0 right*depthc*strain 0 0 right*depthc*dose*strain 0 0 0 0 0 0 depth1 43.8976 depth1*dose 0 0 43.8976 right*depth1 0 right*depth1*dose 0 0 0 depth1*strain 43.8976 0 depth1*dose*strain 0 0 0 0 43.8976 0 right*depth1*strain 0 0 right*depth1*dose*strain 0 0 0 0 0 0 depth2 21.6 depth2*dose 0 0 21.6 right*depth2 0 right*depth2*dose 0 0 0 depth2*strain 21.6 0 depth2*dose*strain 0 0 0 0 21.6 0 right*depth2*strain 0 0 right*depth2*dose*strain 0 0 0 0 0 0 depth3 8.5184 depth3*dose 0 0 8.5184 right*depth3 0 right*depth3*dose 0 0 0 depth3*strain 8.5184 0 depth3*dose*strain 0 0 0 0 8.5184 0 right*depth3*strain 0 0 right*depth3*dose*strain 0 0 0 0 0 0 depth4 1.7576 depth4*dose 0 0 1.7576 right*depth4 0 right*depth4*dose 0 0 0 depth4*strain 1.7576 0 depth4*dose*strain 0 0 0 0 1.7576 0 right*depth4*strain 0 0 right*depth4*dose*strain 0 0 0 0 0 0 depth5 0.0512 depth5*dose 0 0 0.0512 right*depth5 0 right*depth5*dose 0 0 0 depth5*strain 0.0512 0 depth5*dose*strain 0 0 0 0 0.0512 0 right*depth5*strain 0 0 right*depth5*dose*strain 0 0 0 0 0 0;
	estimate "B6, 0mg, L, 30" int 1 dose 0 0 1 right 0 right*dose 0 0 0 strain 1 0 dose*strain 0 0 0 0 1 0 right*strain 0 0 right*dose*strain 0 0 0 0 0 0 depthc 30 depthc*dose 0 0 30 right*depthc 0 right*depthc*dose 0 0 0 depthc*strain 30 0 depthc*dose*strain 0 0 0 0 30 0 right*depthc*strain 0 0 right*depthc*dose*strain 0 0 0 0 0 0 depth1 51.2 depth1*dose 0 0 51.2 right*depth1 0 right*depth1*dose 0 0 0 depth1*strain 51.2 0 depth1*dose*strain 0 0 0 0 51.2 0 right*depth1*strain 0 0 right*depth1*dose*strain 0 0 0 0 0 0 depth2 26.2144 depth2*dose 0 0 26.2144 right*depth2 0 right*depth2*dose 0 0 0 depth2*strain 26.2144 0 depth2*dose*strain 0 0 0 0 26.2144 0 right*depth2*strain 0 0 right*depth2*dose*strain 0 0 0 0 0 0 depth3 11.0592 depth3*dose 0 0 11.0592 right*depth3 0 right*depth3*dose 0 0 0 depth3*strain 11.0592 0 depth3*dose*strain 0 0 0 0 11.0592 0 right*depth3*strain 0 0 right*depth3*dose*strain 0 0 0 0 0 0 depth4 2.7 depth4*dose 0 0 2.7 right*depth4 0 right*depth4*dose 0 0 0 depth4*strain 2.7 0 depth4*dose*strain 0 0 0 0 2.7 0 right*depth4*strain 0 0 right*depth4*dose*strain 0 0 0 0 0 0 depth5 0.1728 depth5*dose 0 0 0.1728 right*depth5 0 right*depth5*dose 0 0 0 depth5*strain 0.1728 0 depth5*dose*strain 0 0 0 0 0.1728 0 right*depth5*strain 0 0 right*depth5*dose*strain 0 0 0 0 0 0;
	estimate "B6, 0mg, L, 34" int 1 dose 0 0 1 right 0 right*dose 0 0 0 strain 1 0 dose*strain 0 0 0 0 1 0 right*strain 0 0 right*dose*strain 0 0 0 0 0 0 depthc 34 depthc*dose 0 0 34 right*depthc 0 right*depthc*dose 0 0 0 depthc*strain 34 0 depthc*dose*strain 0 0 0 0 34 0 right*depthc*strain 0 0 right*depthc*dose*strain 0 0 0 0 0 0 depth1 59.2704 depth1*dose 0 0 59.2704 right*depth1 0 right*depth1*dose 0 0 0 depth1*strain 59.2704 0 depth1*dose*strain 0 0 0 0 59.2704 0 right*depth1*strain 0 0 right*depth1*dose*strain 0 0 0 0 0 0 depth2 31.4432 depth2*dose 0 0 31.4432 right*depth2 0 right*depth2*dose 0 0 0 depth2*strain 31.4432 0 depth2*dose*strain 0 0 0 0 31.4432 0 right*depth2*strain 0 0 right*depth2*dose*strain 0 0 0 0 0 0 depth3 14.0608 depth3*dose 0 0 14.0608 right*depth3 0 right*depth3*dose 0 0 0 depth3*strain 14.0608 0 depth3*dose*strain 0 0 0 0 14.0608 0 right*depth3*strain 0 0 right*depth3*dose*strain 0 0 0 0 0 0 depth4 3.9304 depth4*dose 0 0 3.9304 right*depth4 0 right*depth4*dose 0 0 0 depth4*strain 3.9304 0 depth4*dose*strain 0 0 0 0 3.9304 0 right*depth4*strain 0 0 right*depth4*dose*strain 0 0 0 0 0 0 depth5 0.4096 depth5*dose 0 0 0.4096 right*depth5 0 right*depth5*dose 0 0 0 depth5*strain 0.4096 0 depth5*dose*strain 0 0 0 0 0.4096 0 right*depth5*strain 0 0 right*depth5*dose*strain 0 0 0 0 0 0;
	estimate "B6, 0mg, L, 38" int 1 dose 0 0 1 right 0 right*dose 0 0 0 strain 1 0 dose*strain 0 0 0 0 1 0 right*strain 0 0 right*dose*strain 0 0 0 0 0 0 depthc 38 depthc*dose 0 0 38 right*depthc 0 right*depthc*dose 0 0 0 depthc*strain 38 0 depthc*dose*strain 0 0 0 0 38 0 right*depthc*strain 0 0 right*depthc*dose*strain 0 0 0 0 0 0 depth1 68.1072 depth1*dose 0 0 68.1072 right*depth1 0 right*depth1*dose 0 0 0 depth1*strain 68.1072 0 depth1*dose*strain 0 0 0 0 68.1072 0 right*depth1*strain 0 0 right*depth1*dose*strain 0 0 0 0 0 0 depth2 37.2912 depth2*dose 0 0 37.2912 right*depth2 0 right*depth2*dose 0 0 0 depth2*strain 37.2912 0 depth2*dose*strain 0 0 0 0 37.2912 0 right*depth2*strain 0 0 right*depth2*dose*strain 0 0 0 0 0 0 depth3 17.5344 depth3*dose 0 0 17.5344 right*depth3 0 right*depth3*dose 0 0 0 depth3*strain 17.5344 0 depth3*dose*strain 0 0 0 0 17.5344 0 right*depth3*strain 0 0 right*depth3*dose*strain 0 0 0 0 0 0 depth4 5.4672 depth4*dose 0 0 5.4672 right*depth4 0 right*depth4*dose 0 0 0 depth4*strain 5.4672 0 depth4*dose*strain 0 0 0 0 5.4672 0 right*depth4*strain 0 0 right*depth4*dose*strain 0 0 0 0 0 0 depth5 0.7872 depth5*dose 0 0 0.7872 right*depth5 0 right*depth5*dose 0 0 0 depth5*strain 0.7872 0 depth5*dose*strain 0 0 0 0 0.7872 0 right*depth5*strain 0 0 right*depth5*dose*strain 0 0 0 0 0 0;
	estimate "B6, 0mg, L, 42" int 1 dose 0 0 1 right 0 right*dose 0 0 0 strain 1 0 dose*strain 0 0 0 0 1 0 right*strain 0 0 right*dose*strain 0 0 0 0 0 0 depthc 42 depthc*dose 0 0 42 right*depthc 0 right*depthc*dose 0 0 0 depthc*strain 42 0 depthc*dose*strain 0 0 0 0 42 0 right*depthc*strain 0 0 right*depthc*dose*strain 0 0 0 0 0 0 depth1 77.5488 depth1*dose 0 0 77.5488 right*depth1 0 right*depth1*dose 0 0 0 depth1*strain 77.5488 0 depth1*dose*strain 0 0 0 0 77.5488 0 right*depth1*strain 0 0 right*depth1*dose*strain 0 0 0 0 0 0 depth2 43.6288 depth2*dose 0 0 43.6288 right*depth2 0 right*depth2*dose 0 0 0 depth2*strain 43.6288 0 depth2*dose*strain 0 0 0 0 43.6288 0 right*depth2*strain 0 0 right*depth2*dose*strain 0 0 0 0 0 0 depth3 21.3824 depth3*dose 0 0 21.3824 right*depth3 0 right*depth3*dose 0 0 0 depth3*strain 21.3824 0 depth3*dose*strain 0 0 0 0 21.3824 0 right*depth3*strain 0 0 right*depth3*dose*strain 0 0 0 0 0 0 depth4 7.2488 depth4*dose 0 0 7.2488 right*depth4 0 right*depth4*dose 0 0 0 depth4*strain 7.2488 0 depth4*dose*strain 0 0 0 0 7.2488 0 right*depth4*strain 0 0 right*depth4*dose*strain 0 0 0 0 0 0 depth5 1.28 depth5*dose 0 0 1.28 right*depth5 0 right*depth5*dose 0 0 0 depth5*strain 1.28 0 depth5*dose*strain 0 0 0 0 1.28 0 right*depth5*strain 0 0 right*depth5*dose*strain 0 0 0 0 0 0;
	estimate "B6, 0mg, L, 46" int 1 dose 0 0 1 right 0 right*dose 0 0 0 strain 1 0 dose*strain 0 0 0 0 1 0 right*strain 0 0 right*dose*strain 0 0 0 0 0 0 depthc 46 depthc*dose 0 0 46 right*depthc 0 right*depthc*dose 0 0 0 depthc*strain 46 0 depthc*dose*strain 0 0 0 0 46 0 right*depthc*strain 0 0 right*depthc*dose*strain 0 0 0 0 0 0 depth1 87.3936 depth1*dose 0 0 87.3936 right*depth1 0 right*depth1*dose 0 0 0 depth1*strain 87.3936 0 depth1*dose*strain 0 0 0 0 87.3936 0 right*depth1*strain 0 0 right*depth1*dose*strain 0 0 0 0 0 0 depth2 50.2928 depth2*dose 0 0 50.2928 right*depth2 0 right*depth2*dose 0 0 0 depth2*strain 50.2928 0 depth2*dose*strain 0 0 0 0 50.2928 0 right*depth2*strain 0 0 right*depth2*dose*strain 0 0 0 0 0 0 depth3 25.48 depth3*dose 0 0 25.48 right*depth3 0 right*depth3*dose 0 0 0 depth3*strain 25.48 0 depth3*dose*strain 0 0 0 0 25.48 0 right*depth3*strain 0 0 right*depth3*dose*strain 0 0 0 0 0 0 depth4 9.1936 depth4*dose 0 0 9.1936 right*depth4 0 right*depth4*dose 0 0 0 depth4*strain 9.1936 0 depth4*dose*strain 0 0 0 0 9.1936 0 right*depth4*strain 0 0 right*depth4*dose*strain 0 0 0 0 0 0 depth5 1.8496 depth5*dose 0 0 1.8496 right*depth5 0 right*depth5*dose 0 0 0 depth5*strain 1.8496 0 depth5*dose*strain 0 0 0 0 1.8496 0 right*depth5*strain 0 0 right*depth5*dose*strain 0 0 0 0 0 0;
	estimate "B6, 0mg, L, 50" int 1 dose 0 0 1 right 0 right*dose 0 0 0 strain 1 0 dose*strain 0 0 0 0 1 0 right*strain 0 0 right*dose*strain 0 0 0 0 0 0 depthc 50 depthc*dose 0 0 50 right*depthc 0 right*depthc*dose 0 0 0 depthc*strain 50 0 depthc*dose*strain 0 0 0 0 50 0 right*depthc*strain 0 0 right*depthc*dose*strain 0 0 0 0 0 0 depth1 97.44 depth1*dose 0 0 97.44 right*depth1 0 right*depth1*dose 0 0 0 depth1*strain 97.44 0 depth1*dose*strain 0 0 0 0 97.44 0 right*depth1*strain 0 0 right*depth1*dose*strain 0 0 0 0 0 0 depth2 57.12 depth2*dose 0 0 57.12 right*depth2 0 right*depth2*dose 0 0 0 depth2*strain 57.12 0 depth2*dose*strain 0 0 0 0 57.12 0 right*depth2*strain 0 0 right*depth2*dose*strain 0 0 0 0 0 0 depth3 29.7024 depth3*dose 0 0 29.7024 right*depth3 0 right*depth3*dose 0 0 0 depth3*strain 29.7024 0 depth3*dose*strain 0 0 0 0 29.7024 0 right*depth3*strain 0 0 right*depth3*dose*strain 0 0 0 0 0 0 depth4 11.22 depth4*dose 0 0 11.22 right*depth4 0 right*depth4*dose 0 0 0 depth4*strain 11.22 0 depth4*dose*strain 0 0 0 0 11.22 0 right*depth4*strain 0 0 right*depth4*dose*strain 0 0 0 0 0 0 depth5 2.4576 depth5*dose 0 0 2.4576 right*depth5 0 right*depth5*dose 0 0 0 depth5*strain 2.4576 0 depth5*dose*strain 0 0 0 0 2.4576 0 right*depth5*strain 0 0 right*depth5*dose*strain 0 0 0 0 0 0;
	estimate "S6, 0mg, L, -50" int 1 dose 0 0 1 right 0 right*dose 0 0 0 strain 0 1 dose*strain 0 0 0 0 0 1 right*strain 0 0 right*dose*strain 0 0 0 0 0 0 depthc -50 depthc*dose 0 0 -50 right*depthc 0 right*depthc*dose 0 0 0 depthc*strain 0 -50 depthc*dose*strain 0 0 0 0 0 -50 right*depthc*strain 0 0 right*depthc*dose*strain 0 0 0 0 0 0 depth1 0 depth1*dose 0 0 0 right*depth1 0 right*depth1*dose 0 0 0 depth1*strain 0 0 depth1*dose*strain 0 0 0 0 0 0 right*depth1*strain 0 0 right*depth1*dose*strain 0 0 0 0 0 0 depth2 0 depth2*dose 0 0 0 right*depth2 0 right*depth2*dose 0 0 0 depth2*strain 0 0 depth2*dose*strain 0 0 0 0 0 0 right*depth2*strain 0 0 right*depth2*dose*strain 0 0 0 0 0 0 depth3 0 depth3*dose 0 0 0 right*depth3 0 right*depth3*dose 0 0 0 depth3*strain 0 0 depth3*dose*strain 0 0 0 0 0 0 right*depth3*strain 0 0 right*depth3*dose*strain 0 0 0 0 0 0 depth4 0 depth4*dose 0 0 0 right*depth4 0 right*depth4*dose 0 0 0 depth4*strain 0 0 depth4*dose*strain 0 0 0 0 0 0 right*depth4*strain 0 0 right*depth4*dose*strain 0 0 0 0 0 0 depth5 0 depth5*dose 0 0 0 right*depth5 0 right*depth5*dose 0 0 0 depth5*strain 0 0 depth5*dose*strain 0 0 0 0 0 0 right*depth5*strain 0 0 right*depth5*dose*strain 0 0 0 0 0 0;
	estimate "S6, 0mg, L, -46" int 1 dose 0 0 1 right 0 right*dose 0 0 0 strain 0 1 dose*strain 0 0 0 0 0 1 right*strain 0 0 right*dose*strain 0 0 0 0 0 0 depthc -46 depthc*dose 0 0 -46 right*depthc 0 right*depthc*dose 0 0 0 depthc*strain 0 -46 depthc*dose*strain 0 0 0 0 0 -46 right*depthc*strain 0 0 right*depthc*dose*strain 0 0 0 0 0 0 depth1 0.0064 depth1*dose 0 0 0.0064 right*depth1 0 right*depth1*dose 0 0 0 depth1*strain 0 0.0064 depth1*dose*strain 0 0 0 0 0 0.0064 right*depth1*strain 0 0 right*depth1*dose*strain 0 0 0 0 0 0 depth2 0 depth2*dose 0 0 0 right*depth2 0 right*depth2*dose 0 0 0 depth2*strain 0 0 depth2*dose*strain 0 0 0 0 0 0 right*depth2*strain 0 0 right*depth2*dose*strain 0 0 0 0 0 0 depth3 0 depth3*dose 0 0 0 right*depth3 0 right*depth3*dose 0 0 0 depth3*strain 0 0 depth3*dose*strain 0 0 0 0 0 0 right*depth3*strain 0 0 right*depth3*dose*strain 0 0 0 0 0 0 depth4 0 depth4*dose 0 0 0 right*depth4 0 right*depth4*dose 0 0 0 depth4*strain 0 0 depth4*dose*strain 0 0 0 0 0 0 right*depth4*strain 0 0 right*depth4*dose*strain 0 0 0 0 0 0 depth5 0 depth5*dose 0 0 0 right*depth5 0 right*depth5*dose 0 0 0 depth5*strain 0 0 depth5*dose*strain 0 0 0 0 0 0 right*depth5*strain 0 0 right*depth5*dose*strain 0 0 0 0 0 0;
	estimate "S6, 0mg, L, -42" int 1 dose 0 0 1 right 0 right*dose 0 0 0 strain 0 1 dose*strain 0 0 0 0 0 1 right*strain 0 0 right*dose*strain 0 0 0 0 0 0 depthc -42 depthc*dose 0 0 -42 right*depthc 0 right*depthc*dose 0 0 0 depthc*strain 0 -42 depthc*dose*strain 0 0 0 0 0 -42 right*depthc*strain 0 0 right*depthc*dose*strain 0 0 0 0 0 0 depth1 0.0512 depth1*dose 0 0 0.0512 right*depth1 0 right*depth1*dose 0 0 0 depth1*strain 0 0.0512 depth1*dose*strain 0 0 0 0 0 0.0512 right*depth1*strain 0 0 right*depth1*dose*strain 0 0 0 0 0 0 depth2 0 depth2*dose 0 0 0 right*depth2 0 right*depth2*dose 0 0 0 depth2*strain 0 0 depth2*dose*strain 0 0 0 0 0 0 right*depth2*strain 0 0 right*depth2*dose*strain 0 0 0 0 0 0 depth3 0 depth3*dose 0 0 0 right*depth3 0 right*depth3*dose 0 0 0 depth3*strain 0 0 depth3*dose*strain 0 0 0 0 0 0 right*depth3*strain 0 0 right*depth3*dose*strain 0 0 0 0 0 0 depth4 0 depth4*dose 0 0 0 right*depth4 0 right*depth4*dose 0 0 0 depth4*strain 0 0 depth4*dose*strain 0 0 0 0 0 0 right*depth4*strain 0 0 right*depth4*dose*strain 0 0 0 0 0 0 depth5 0 depth5*dose 0 0 0 right*depth5 0 right*depth5*dose 0 0 0 depth5*strain 0 0 depth5*dose*strain 0 0 0 0 0 0 right*depth5*strain 0 0 right*depth5*dose*strain 0 0 0 0 0 0;
	estimate "S6, 0mg, L, -38" int 1 dose 0 0 1 right 0 right*dose 0 0 0 strain 0 1 dose*strain 0 0 0 0 0 1 right*strain 0 0 right*dose*strain 0 0 0 0 0 0 depthc -38 depthc*dose 0 0 -38 right*depthc 0 right*depthc*dose 0 0 0 depthc*strain 0 -38 depthc*dose*strain 0 0 0 0 0 -38 right*depthc*strain 0 0 right*depthc*dose*strain 0 0 0 0 0 0 depth1 0.1728 depth1*dose 0 0 0.1728 right*depth1 0 right*depth1*dose 0 0 0 depth1*strain 0 0.1728 depth1*dose*strain 0 0 0 0 0 0.1728 right*depth1*strain 0 0 right*depth1*dose*strain 0 0 0 0 0 0 depth2 0 depth2*dose 0 0 0 right*depth2 0 right*depth2*dose 0 0 0 depth2*strain 0 0 depth2*dose*strain 0 0 0 0 0 0 right*depth2*strain 0 0 right*depth2*dose*strain 0 0 0 0 0 0 depth3 0 depth3*dose 0 0 0 right*depth3 0 right*depth3*dose 0 0 0 depth3*strain 0 0 depth3*dose*strain 0 0 0 0 0 0 right*depth3*strain 0 0 right*depth3*dose*strain 0 0 0 0 0 0 depth4 0 depth4*dose 0 0 0 right*depth4 0 right*depth4*dose 0 0 0 depth4*strain 0 0 depth4*dose*strain 0 0 0 0 0 0 right*depth4*strain 0 0 right*depth4*dose*strain 0 0 0 0 0 0 depth5 0 depth5*dose 0 0 0 right*depth5 0 right*depth5*dose 0 0 0 depth5*strain 0 0 depth5*dose*strain 0 0 0 0 0 0 right*depth5*strain 0 0 right*depth5*dose*strain 0 0 0 0 0 0;
	estimate "S6, 0mg, L, -34" int 1 dose 0 0 1 right 0 right*dose 0 0 0 strain 0 1 dose*strain 0 0 0 0 0 1 right*strain 0 0 right*dose*strain 0 0 0 0 0 0 depthc -34 depthc*dose 0 0 -34 right*depthc 0 right*depthc*dose 0 0 0 depthc*strain 0 -34 depthc*dose*strain 0 0 0 0 0 -34 right*depthc*strain 0 0 right*depthc*dose*strain 0 0 0 0 0 0 depth1 0.4096 depth1*dose 0 0 0.4096 right*depth1 0 right*depth1*dose 0 0 0 depth1*strain 0 0.4096 depth1*dose*strain 0 0 0 0 0 0.4096 right*depth1*strain 0 0 right*depth1*dose*strain 0 0 0 0 0 0 depth2 0 depth2*dose 0 0 0 right*depth2 0 right*depth2*dose 0 0 0 depth2*strain 0 0 depth2*dose*strain 0 0 0 0 0 0 right*depth2*strain 0 0 right*depth2*dose*strain 0 0 0 0 0 0 depth3 0 depth3*dose 0 0 0 right*depth3 0 right*depth3*dose 0 0 0 depth3*strain 0 0 depth3*dose*strain 0 0 0 0 0 0 right*depth3*strain 0 0 right*depth3*dose*strain 0 0 0 0 0 0 depth4 0 depth4*dose 0 0 0 right*depth4 0 right*depth4*dose 0 0 0 depth4*strain 0 0 depth4*dose*strain 0 0 0 0 0 0 right*depth4*strain 0 0 right*depth4*dose*strain 0 0 0 0 0 0 depth5 0 depth5*dose 0 0 0 right*depth5 0 right*depth5*dose 0 0 0 depth5*strain 0 0 depth5*dose*strain 0 0 0 0 0 0 right*depth5*strain 0 0 right*depth5*dose*strain 0 0 0 0 0 0;
	estimate "S6, 0mg, L, -30" int 1 dose 0 0 1 right 0 right*dose 0 0 0 strain 0 1 dose*strain 0 0 0 0 0 1 right*strain 0 0 right*dose*strain 0 0 0 0 0 0 depthc -30 depthc*dose 0 0 -30 right*depthc 0 right*depthc*dose 0 0 0 depthc*strain 0 -30 depthc*dose*strain 0 0 0 0 0 -30 right*depthc*strain 0 0 right*depthc*dose*strain 0 0 0 0 0 0 depth1 0.8 depth1*dose 0 0 0.8 right*depth1 0 right*depth1*dose 0 0 0 depth1*strain 0 0.8 depth1*dose*strain 0 0 0 0 0 0.8 right*depth1*strain 0 0 right*depth1*dose*strain 0 0 0 0 0 0 depth2 0.0064 depth2*dose 0 0 0.0064 right*depth2 0 right*depth2*dose 0 0 0 depth2*strain 0 0.0064 depth2*dose*strain 0 0 0 0 0 0.0064 right*depth2*strain 0 0 right*depth2*dose*strain 0 0 0 0 0 0 depth3 0 depth3*dose 0 0 0 right*depth3 0 right*depth3*dose 0 0 0 depth3*strain 0 0 depth3*dose*strain 0 0 0 0 0 0 right*depth3*strain 0 0 right*depth3*dose*strain 0 0 0 0 0 0 depth4 0 depth4*dose 0 0 0 right*depth4 0 right*depth4*dose 0 0 0 depth4*strain 0 0 depth4*dose*strain 0 0 0 0 0 0 right*depth4*strain 0 0 right*depth4*dose*strain 0 0 0 0 0 0 depth5 0 depth5*dose 0 0 0 right*depth5 0 right*depth5*dose 0 0 0 depth5*strain 0 0 depth5*dose*strain 0 0 0 0 0 0 right*depth5*strain 0 0 right*depth5*dose*strain 0 0 0 0 0 0;
	estimate "S6, 0mg, L, -26" int 1 dose 0 0 1 right 0 right*dose 0 0 0 strain 0 1 dose*strain 0 0 0 0 0 1 right*strain 0 0 right*dose*strain 0 0 0 0 0 0 depthc -26 depthc*dose 0 0 -26 right*depthc 0 right*depthc*dose 0 0 0 depthc*strain 0 -26 depthc*dose*strain 0 0 0 0 0 -26 right*depthc*strain 0 0 right*depthc*dose*strain 0 0 0 0 0 0 depth1 1.3824 depth1*dose 0 0 1.3824 right*depth1 0 right*depth1*dose 0 0 0 depth1*strain 0 1.3824 depth1*dose*strain 0 0 0 0 0 1.3824 right*depth1*strain 0 0 right*depth1*dose*strain 0 0 0 0 0 0 depth2 0.0512 depth2*dose 0 0 0.0512 right*depth2 0 right*depth2*dose 0 0 0 depth2*strain 0 0.0512 depth2*dose*strain 0 0 0 0 0 0.0512 right*depth2*strain 0 0 right*depth2*dose*strain 0 0 0 0 0 0 depth3 0 depth3*dose 0 0 0 right*depth3 0 right*depth3*dose 0 0 0 depth3*strain 0 0 depth3*dose*strain 0 0 0 0 0 0 right*depth3*strain 0 0 right*depth3*dose*strain 0 0 0 0 0 0 depth4 0 depth4*dose 0 0 0 right*depth4 0 right*depth4*dose 0 0 0 depth4*strain 0 0 depth4*dose*strain 0 0 0 0 0 0 right*depth4*strain 0 0 right*depth4*dose*strain 0 0 0 0 0 0 depth5 0 depth5*dose 0 0 0 right*depth5 0 right*depth5*dose 0 0 0 depth5*strain 0 0 depth5*dose*strain 0 0 0 0 0 0 right*depth5*strain 0 0 right*depth5*dose*strain 0 0 0 0 0 0;
	estimate "S6, 0mg, L, -22" int 1 dose 0 0 1 right 0 right*dose 0 0 0 strain 0 1 dose*strain 0 0 0 0 0 1 right*strain 0 0 right*dose*strain 0 0 0 0 0 0 depthc -22 depthc*dose 0 0 -22 right*depthc 0 right*depthc*dose 0 0 0 depthc*strain 0 -22 depthc*dose*strain 0 0 0 0 0 -22 right*depthc*strain 0 0 right*depthc*dose*strain 0 0 0 0 0 0 depth1 2.1952 depth1*dose 0 0 2.1952 right*depth1 0 right*depth1*dose 0 0 0 depth1*strain 0 2.1952 depth1*dose*strain 0 0 0 0 0 2.1952 right*depth1*strain 0 0 right*depth1*dose*strain 0 0 0 0 0 0 depth2 0.1728 depth2*dose 0 0 0.1728 right*depth2 0 right*depth2*dose 0 0 0 depth2*strain 0 0.1728 depth2*dose*strain 0 0 0 0 0 0.1728 right*depth2*strain 0 0 right*depth2*dose*strain 0 0 0 0 0 0 depth3 0 depth3*dose 0 0 0 right*depth3 0 right*depth3*dose 0 0 0 depth3*strain 0 0 depth3*dose*strain 0 0 0 0 0 0 right*depth3*strain 0 0 right*depth3*dose*strain 0 0 0 0 0 0 depth4 0 depth4*dose 0 0 0 right*depth4 0 right*depth4*dose 0 0 0 depth4*strain 0 0 depth4*dose*strain 0 0 0 0 0 0 right*depth4*strain 0 0 right*depth4*dose*strain 0 0 0 0 0 0 depth5 0 depth5*dose 0 0 0 right*depth5 0 right*depth5*dose 0 0 0 depth5*strain 0 0 depth5*dose*strain 0 0 0 0 0 0 right*depth5*strain 0 0 right*depth5*dose*strain 0 0 0 0 0 0;
	estimate "S6, 0mg, L, -18" int 1 dose 0 0 1 right 0 right*dose 0 0 0 strain 0 1 dose*strain 0 0 0 0 0 1 right*strain 0 0 right*dose*strain 0 0 0 0 0 0 depthc -18 depthc*dose 0 0 -18 right*depthc 0 right*depthc*dose 0 0 0 depthc*strain 0 -18 depthc*dose*strain 0 0 0 0 0 -18 right*depthc*strain 0 0 right*depthc*dose*strain 0 0 0 0 0 0 depth1 3.2768 depth1*dose 0 0 3.2768 right*depth1 0 right*depth1*dose 0 0 0 depth1*strain 0 3.2768 depth1*dose*strain 0 0 0 0 0 3.2768 right*depth1*strain 0 0 right*depth1*dose*strain 0 0 0 0 0 0 depth2 0.4096 depth2*dose 0 0 0.4096 right*depth2 0 right*depth2*dose 0 0 0 depth2*strain 0 0.4096 depth2*dose*strain 0 0 0 0 0 0.4096 right*depth2*strain 0 0 right*depth2*dose*strain 0 0 0 0 0 0 depth3 0 depth3*dose 0 0 0 right*depth3 0 right*depth3*dose 0 0 0 depth3*strain 0 0 depth3*dose*strain 0 0 0 0 0 0 right*depth3*strain 0 0 right*depth3*dose*strain 0 0 0 0 0 0 depth4 0 depth4*dose 0 0 0 right*depth4 0 right*depth4*dose 0 0 0 depth4*strain 0 0 depth4*dose*strain 0 0 0 0 0 0 right*depth4*strain 0 0 right*depth4*dose*strain 0 0 0 0 0 0 depth5 0 depth5*dose 0 0 0 right*depth5 0 right*depth5*dose 0 0 0 depth5*strain 0 0 depth5*dose*strain 0 0 0 0 0 0 right*depth5*strain 0 0 right*depth5*dose*strain 0 0 0 0 0 0;
	estimate "S6, 0mg, L, -14" int 1 dose 0 0 1 right 0 right*dose 0 0 0 strain 0 1 dose*strain 0 0 0 0 0 1 right*strain 0 0 right*dose*strain 0 0 0 0 0 0 depthc -14 depthc*dose 0 0 -14 right*depthc 0 right*depthc*dose 0 0 0 depthc*strain 0 -14 depthc*dose*strain 0 0 0 0 0 -14 right*depthc*strain 0 0 right*depthc*dose*strain 0 0 0 0 0 0 depth1 4.6656 depth1*dose 0 0 4.6656 right*depth1 0 right*depth1*dose 0 0 0 depth1*strain 0 4.6656 depth1*dose*strain 0 0 0 0 0 4.6656 right*depth1*strain 0 0 right*depth1*dose*strain 0 0 0 0 0 0 depth2 0.8 depth2*dose 0 0 0.8 right*depth2 0 right*depth2*dose 0 0 0 depth2*strain 0 0.8 depth2*dose*strain 0 0 0 0 0 0.8 right*depth2*strain 0 0 right*depth2*dose*strain 0 0 0 0 0 0 depth3 0.0064 depth3*dose 0 0 0.0064 right*depth3 0 right*depth3*dose 0 0 0 depth3*strain 0 0.0064 depth3*dose*strain 0 0 0 0 0 0.0064 right*depth3*strain 0 0 right*depth3*dose*strain 0 0 0 0 0 0 depth4 0 depth4*dose 0 0 0 right*depth4 0 right*depth4*dose 0 0 0 depth4*strain 0 0 depth4*dose*strain 0 0 0 0 0 0 right*depth4*strain 0 0 right*depth4*dose*strain 0 0 0 0 0 0 depth5 0 depth5*dose 0 0 0 right*depth5 0 right*depth5*dose 0 0 0 depth5*strain 0 0 depth5*dose*strain 0 0 0 0 0 0 right*depth5*strain 0 0 right*depth5*dose*strain 0 0 0 0 0 0;
	estimate "S6, 0mg, L, -10" int 1 dose 0 0 1 right 0 right*dose 0 0 0 strain 0 1 dose*strain 0 0 0 0 0 1 right*strain 0 0 right*dose*strain 0 0 0 0 0 0 depthc -10 depthc*dose 0 0 -10 right*depthc 0 right*depthc*dose 0 0 0 depthc*strain 0 -10 depthc*dose*strain 0 0 0 0 0 -10 right*depthc*strain 0 0 right*depthc*dose*strain 0 0 0 0 0 0 depth1 6.4 depth1*dose 0 0 6.4 right*depth1 0 right*depth1*dose 0 0 0 depth1*strain 0 6.4 depth1*dose*strain 0 0 0 0 0 6.4 right*depth1*strain 0 0 right*depth1*dose*strain 0 0 0 0 0 0 depth2 1.3824 depth2*dose 0 0 1.3824 right*depth2 0 right*depth2*dose 0 0 0 depth2*strain 0 1.3824 depth2*dose*strain 0 0 0 0 0 1.3824 right*depth2*strain 0 0 right*depth2*dose*strain 0 0 0 0 0 0 depth3 0.0512 depth3*dose 0 0 0.0512 right*depth3 0 right*depth3*dose 0 0 0 depth3*strain 0 0.0512 depth3*dose*strain 0 0 0 0 0 0.0512 right*depth3*strain 0 0 right*depth3*dose*strain 0 0 0 0 0 0 depth4 0 depth4*dose 0 0 0 right*depth4 0 right*depth4*dose 0 0 0 depth4*strain 0 0 depth4*dose*strain 0 0 0 0 0 0 right*depth4*strain 0 0 right*depth4*dose*strain 0 0 0 0 0 0 depth5 0 depth5*dose 0 0 0 right*depth5 0 right*depth5*dose 0 0 0 depth5*strain 0 0 depth5*dose*strain 0 0 0 0 0 0 right*depth5*strain 0 0 right*depth5*dose*strain 0 0 0 0 0 0;
	estimate "S6, 0mg, L, -6" int 1 dose 0 0 1 right 0 right*dose 0 0 0 strain 0 1 dose*strain 0 0 0 0 0 1 right*strain 0 0 right*dose*strain 0 0 0 0 0 0 depthc -6 depthc*dose 0 0 -6 right*depthc 0 right*depthc*dose 0 0 0 depthc*strain 0 -6 depthc*dose*strain 0 0 0 0 0 -6 right*depthc*strain 0 0 right*depthc*dose*strain 0 0 0 0 0 0 depth1 8.5184 depth1*dose 0 0 8.5184 right*depth1 0 right*depth1*dose 0 0 0 depth1*strain 0 8.5184 depth1*dose*strain 0 0 0 0 0 8.5184 right*depth1*strain 0 0 right*depth1*dose*strain 0 0 0 0 0 0 depth2 2.1952 depth2*dose 0 0 2.1952 right*depth2 0 right*depth2*dose 0 0 0 depth2*strain 0 2.1952 depth2*dose*strain 0 0 0 0 0 2.1952 right*depth2*strain 0 0 right*depth2*dose*strain 0 0 0 0 0 0 depth3 0.1728 depth3*dose 0 0 0.1728 right*depth3 0 right*depth3*dose 0 0 0 depth3*strain 0 0.1728 depth3*dose*strain 0 0 0 0 0 0.1728 right*depth3*strain 0 0 right*depth3*dose*strain 0 0 0 0 0 0 depth4 0 depth4*dose 0 0 0 right*depth4 0 right*depth4*dose 0 0 0 depth4*strain 0 0 depth4*dose*strain 0 0 0 0 0 0 right*depth4*strain 0 0 right*depth4*dose*strain 0 0 0 0 0 0 depth5 0 depth5*dose 0 0 0 right*depth5 0 right*depth5*dose 0 0 0 depth5*strain 0 0 depth5*dose*strain 0 0 0 0 0 0 right*depth5*strain 0 0 right*depth5*dose*strain 0 0 0 0 0 0;
	estimate "S6, 0mg, L, -2" int 1 dose 0 0 1 right 0 right*dose 0 0 0 strain 0 1 dose*strain 0 0 0 0 0 1 right*strain 0 0 right*dose*strain 0 0 0 0 0 0 depthc -2 depthc*dose 0 0 -2 right*depthc 0 right*depthc*dose 0 0 0 depthc*strain 0 -2 depthc*dose*strain 0 0 0 0 0 -2 right*depthc*strain 0 0 right*depthc*dose*strain 0 0 0 0 0 0 depth1 11.0592 depth1*dose 0 0 11.0592 right*depth1 0 right*depth1*dose 0 0 0 depth1*strain 0 11.0592 depth1*dose*strain 0 0 0 0 0 11.0592 right*depth1*strain 0 0 right*depth1*dose*strain 0 0 0 0 0 0 depth2 3.2768 depth2*dose 0 0 3.2768 right*depth2 0 right*depth2*dose 0 0 0 depth2*strain 0 3.2768 depth2*dose*strain 0 0 0 0 0 3.2768 right*depth2*strain 0 0 right*depth2*dose*strain 0 0 0 0 0 0 depth3 0.4096 depth3*dose 0 0 0.4096 right*depth3 0 right*depth3*dose 0 0 0 depth3*strain 0 0.4096 depth3*dose*strain 0 0 0 0 0 0.4096 right*depth3*strain 0 0 right*depth3*dose*strain 0 0 0 0 0 0 depth4 0 depth4*dose 0 0 0 right*depth4 0 right*depth4*dose 0 0 0 depth4*strain 0 0 depth4*dose*strain 0 0 0 0 0 0 right*depth4*strain 0 0 right*depth4*dose*strain 0 0 0 0 0 0 depth5 0 depth5*dose 0 0 0 right*depth5 0 right*depth5*dose 0 0 0 depth5*strain 0 0 depth5*dose*strain 0 0 0 0 0 0 right*depth5*strain 0 0 right*depth5*dose*strain 0 0 0 0 0 0;
	estimate "S6, 0mg, L, 2" int 1 dose 0 0 1 right 0 right*dose 0 0 0 strain 0 1 dose*strain 0 0 0 0 0 1 right*strain 0 0 right*dose*strain 0 0 0 0 0 0 depthc 2 depthc*dose 0 0 2 right*depthc 0 right*depthc*dose 0 0 0 depthc*strain 0 2 depthc*dose*strain 0 0 0 0 0 2 right*depthc*strain 0 0 right*depthc*dose*strain 0 0 0 0 0 0 depth1 14.0608 depth1*dose 0 0 14.0608 right*depth1 0 right*depth1*dose 0 0 0 depth1*strain 0 14.0608 depth1*dose*strain 0 0 0 0 0 14.0608 right*depth1*strain 0 0 right*depth1*dose*strain 0 0 0 0 0 0 depth2 4.6656 depth2*dose 0 0 4.6656 right*depth2 0 right*depth2*dose 0 0 0 depth2*strain 0 4.6656 depth2*dose*strain 0 0 0 0 0 4.6656 right*depth2*strain 0 0 right*depth2*dose*strain 0 0 0 0 0 0 depth3 0.8 depth3*dose 0 0 0.8 right*depth3 0 right*depth3*dose 0 0 0 depth3*strain 0 0.8 depth3*dose*strain 0 0 0 0 0 0.8 right*depth3*strain 0 0 right*depth3*dose*strain 0 0 0 0 0 0 depth4 8e-04 depth4*dose 0 0 8e-04 right*depth4 0 right*depth4*dose 0 0 0 depth4*strain 0 8e-04 depth4*dose*strain 0 0 0 0 0 8e-04 right*depth4*strain 0 0 right*depth4*dose*strain 0 0 0 0 0 0 depth5 0 depth5*dose 0 0 0 right*depth5 0 right*depth5*dose 0 0 0 depth5*strain 0 0 depth5*dose*strain 0 0 0 0 0 0 right*depth5*strain 0 0 right*depth5*dose*strain 0 0 0 0 0 0;
	estimate "S6, 0mg, L, 6" int 1 dose 0 0 1 right 0 right*dose 0 0 0 strain 0 1 dose*strain 0 0 0 0 0 1 right*strain 0 0 right*dose*strain 0 0 0 0 0 0 depthc 6 depthc*dose 0 0 6 right*depthc 0 right*depthc*dose 0 0 0 depthc*strain 0 6 depthc*dose*strain 0 0 0 0 0 6 right*depthc*strain 0 0 right*depthc*dose*strain 0 0 0 0 0 0 depth1 17.5616 depth1*dose 0 0 17.5616 right*depth1 0 right*depth1*dose 0 0 0 depth1*strain 0 17.5616 depth1*dose*strain 0 0 0 0 0 17.5616 right*depth1*strain 0 0 right*depth1*dose*strain 0 0 0 0 0 0 depth2 6.4 depth2*dose 0 0 6.4 right*depth2 0 right*depth2*dose 0 0 0 depth2*strain 0 6.4 depth2*dose*strain 0 0 0 0 0 6.4 right*depth2*strain 0 0 right*depth2*dose*strain 0 0 0 0 0 0 depth3 1.3824 depth3*dose 0 0 1.3824 right*depth3 0 right*depth3*dose 0 0 0 depth3*strain 0 1.3824 depth3*dose*strain 0 0 0 0 0 1.3824 right*depth3*strain 0 0 right*depth3*dose*strain 0 0 0 0 0 0 depth4 0.0216 depth4*dose 0 0 0.0216 right*depth4 0 right*depth4*dose 0 0 0 depth4*strain 0 0.0216 depth4*dose*strain 0 0 0 0 0 0.0216 right*depth4*strain 0 0 right*depth4*dose*strain 0 0 0 0 0 0 depth5 0 depth5*dose 0 0 0 right*depth5 0 right*depth5*dose 0 0 0 depth5*strain 0 0 depth5*dose*strain 0 0 0 0 0 0 right*depth5*strain 0 0 right*depth5*dose*strain 0 0 0 0 0 0;
	estimate "S6, 0mg, L, 10" int 1 dose 0 0 1 right 0 right*dose 0 0 0 strain 0 1 dose*strain 0 0 0 0 0 1 right*strain 0 0 right*dose*strain 0 0 0 0 0 0 depthc 10 depthc*dose 0 0 10 right*depthc 0 right*depthc*dose 0 0 0 depthc*strain 0 10 depthc*dose*strain 0 0 0 0 0 10 right*depthc*strain 0 0 right*depthc*dose*strain 0 0 0 0 0 0 depth1 21.6 depth1*dose 0 0 21.6 right*depth1 0 right*depth1*dose 0 0 0 depth1*strain 0 21.6 depth1*dose*strain 0 0 0 0 0 21.6 right*depth1*strain 0 0 right*depth1*dose*strain 0 0 0 0 0 0 depth2 8.5184 depth2*dose 0 0 8.5184 right*depth2 0 right*depth2*dose 0 0 0 depth2*strain 0 8.5184 depth2*dose*strain 0 0 0 0 0 8.5184 right*depth2*strain 0 0 right*depth2*dose*strain 0 0 0 0 0 0 depth3 2.1952 depth3*dose 0 0 2.1952 right*depth3 0 right*depth3*dose 0 0 0 depth3*strain 0 2.1952 depth3*dose*strain 0 0 0 0 0 2.1952 right*depth3*strain 0 0 right*depth3*dose*strain 0 0 0 0 0 0 depth4 0.1 depth4*dose 0 0 0.1 right*depth4 0 right*depth4*dose 0 0 0 depth4*strain 0 0.1 depth4*dose*strain 0 0 0 0 0 0.1 right*depth4*strain 0 0 right*depth4*dose*strain 0 0 0 0 0 0 depth5 0 depth5*dose 0 0 0 right*depth5 0 right*depth5*dose 0 0 0 depth5*strain 0 0 depth5*dose*strain 0 0 0 0 0 0 right*depth5*strain 0 0 right*depth5*dose*strain 0 0 0 0 0 0;
	estimate "S6, 0mg, L, 14" int 1 dose 0 0 1 right 0 right*dose 0 0 0 strain 0 1 dose*strain 0 0 0 0 0 1 right*strain 0 0 right*dose*strain 0 0 0 0 0 0 depthc 14 depthc*dose 0 0 14 right*depthc 0 right*depthc*dose 0 0 0 depthc*strain 0 14 depthc*dose*strain 0 0 0 0 0 14 right*depthc*strain 0 0 right*depthc*dose*strain 0 0 0 0 0 0 depth1 26.2144 depth1*dose 0 0 26.2144 right*depth1 0 right*depth1*dose 0 0 0 depth1*strain 0 26.2144 depth1*dose*strain 0 0 0 0 0 26.2144 right*depth1*strain 0 0 right*depth1*dose*strain 0 0 0 0 0 0 depth2 11.0592 depth2*dose 0 0 11.0592 right*depth2 0 right*depth2*dose 0 0 0 depth2*strain 0 11.0592 depth2*dose*strain 0 0 0 0 0 11.0592 right*depth2*strain 0 0 right*depth2*dose*strain 0 0 0 0 0 0 depth3 3.2768 depth3*dose 0 0 3.2768 right*depth3 0 right*depth3*dose 0 0 0 depth3*strain 0 3.2768 depth3*dose*strain 0 0 0 0 0 3.2768 right*depth3*strain 0 0 right*depth3*dose*strain 0 0 0 0 0 0 depth4 0.2744 depth4*dose 0 0 0.2744 right*depth4 0 right*depth4*dose 0 0 0 depth4*strain 0 0.2744 depth4*dose*strain 0 0 0 0 0 0.2744 right*depth4*strain 0 0 right*depth4*dose*strain 0 0 0 0 0 0 depth5 0 depth5*dose 0 0 0 right*depth5 0 right*depth5*dose 0 0 0 depth5*strain 0 0 depth5*dose*strain 0 0 0 0 0 0 right*depth5*strain 0 0 right*depth5*dose*strain 0 0 0 0 0 0;
	estimate "S6, 0mg, L, 18" int 1 dose 0 0 1 right 0 right*dose 0 0 0 strain 0 1 dose*strain 0 0 0 0 0 1 right*strain 0 0 right*dose*strain 0 0 0 0 0 0 depthc 18 depthc*dose 0 0 18 right*depthc 0 right*depthc*dose 0 0 0 depthc*strain 0 18 depthc*dose*strain 0 0 0 0 0 18 right*depthc*strain 0 0 right*depthc*dose*strain 0 0 0 0 0 0 depth1 31.4432 depth1*dose 0 0 31.4432 right*depth1 0 right*depth1*dose 0 0 0 depth1*strain 0 31.4432 depth1*dose*strain 0 0 0 0 0 31.4432 right*depth1*strain 0 0 right*depth1*dose*strain 0 0 0 0 0 0 depth2 14.0608 depth2*dose 0 0 14.0608 right*depth2 0 right*depth2*dose 0 0 0 depth2*strain 0 14.0608 depth2*dose*strain 0 0 0 0 0 14.0608 right*depth2*strain 0 0 right*depth2*dose*strain 0 0 0 0 0 0 depth3 4.6656 depth3*dose 0 0 4.6656 right*depth3 0 right*depth3*dose 0 0 0 depth3*strain 0 4.6656 depth3*dose*strain 0 0 0 0 0 4.6656 right*depth3*strain 0 0 right*depth3*dose*strain 0 0 0 0 0 0 depth4 0.5832 depth4*dose 0 0 0.5832 right*depth4 0 right*depth4*dose 0 0 0 depth4*strain 0 0.5832 depth4*dose*strain 0 0 0 0 0 0.5832 right*depth4*strain 0 0 right*depth4*dose*strain 0 0 0 0 0 0 depth5 0 depth5*dose 0 0 0 right*depth5 0 right*depth5*dose 0 0 0 depth5*strain 0 0 depth5*dose*strain 0 0 0 0 0 0 right*depth5*strain 0 0 right*depth5*dose*strain 0 0 0 0 0 0;
	estimate "S6, 0mg, L, 22" int 1 dose 0 0 1 right 0 right*dose 0 0 0 strain 0 1 dose*strain 0 0 0 0 0 1 right*strain 0 0 right*dose*strain 0 0 0 0 0 0 depthc 22 depthc*dose 0 0 22 right*depthc 0 right*depthc*dose 0 0 0 depthc*strain 0 22 depthc*dose*strain 0 0 0 0 0 22 right*depthc*strain 0 0 right*depthc*dose*strain 0 0 0 0 0 0 depth1 37.3248 depth1*dose 0 0 37.3248 right*depth1 0 right*depth1*dose 0 0 0 depth1*strain 0 37.3248 depth1*dose*strain 0 0 0 0 0 37.3248 right*depth1*strain 0 0 right*depth1*dose*strain 0 0 0 0 0 0 depth2 17.5616 depth2*dose 0 0 17.5616 right*depth2 0 right*depth2*dose 0 0 0 depth2*strain 0 17.5616 depth2*dose*strain 0 0 0 0 0 17.5616 right*depth2*strain 0 0 right*depth2*dose*strain 0 0 0 0 0 0 depth3 6.4 depth3*dose 0 0 6.4 right*depth3 0 right*depth3*dose 0 0 0 depth3*strain 0 6.4 depth3*dose*strain 0 0 0 0 0 6.4 right*depth3*strain 0 0 right*depth3*dose*strain 0 0 0 0 0 0 depth4 1.0648 depth4*dose 0 0 1.0648 right*depth4 0 right*depth4*dose 0 0 0 depth4*strain 0 1.0648 depth4*dose*strain 0 0 0 0 0 1.0648 right*depth4*strain 0 0 right*depth4*dose*strain 0 0 0 0 0 0 depth5 0.0064 depth5*dose 0 0 0.0064 right*depth5 0 right*depth5*dose 0 0 0 depth5*strain 0 0.0064 depth5*dose*strain 0 0 0 0 0 0.0064 right*depth5*strain 0 0 right*depth5*dose*strain 0 0 0 0 0 0;
	estimate "S6, 0mg, L, 26" int 1 dose 0 0 1 right 0 right*dose 0 0 0 strain 0 1 dose*strain 0 0 0 0 0 1 right*strain 0 0 right*dose*strain 0 0 0 0 0 0 depthc 26 depthc*dose 0 0 26 right*depthc 0 right*depthc*dose 0 0 0 depthc*strain 0 26 depthc*dose*strain 0 0 0 0 0 26 right*depthc*strain 0 0 right*depthc*dose*strain 0 0 0 0 0 0 depth1 43.8976 depth1*dose 0 0 43.8976 right*depth1 0 right*depth1*dose 0 0 0 depth1*strain 0 43.8976 depth1*dose*strain 0 0 0 0 0 43.8976 right*depth1*strain 0 0 right*depth1*dose*strain 0 0 0 0 0 0 depth2 21.6 depth2*dose 0 0 21.6 right*depth2 0 right*depth2*dose 0 0 0 depth2*strain 0 21.6 depth2*dose*strain 0 0 0 0 0 21.6 right*depth2*strain 0 0 right*depth2*dose*strain 0 0 0 0 0 0 depth3 8.5184 depth3*dose 0 0 8.5184 right*depth3 0 right*depth3*dose 0 0 0 depth3*strain 0 8.5184 depth3*dose*strain 0 0 0 0 0 8.5184 right*depth3*strain 0 0 right*depth3*dose*strain 0 0 0 0 0 0 depth4 1.7576 depth4*dose 0 0 1.7576 right*depth4 0 right*depth4*dose 0 0 0 depth4*strain 0 1.7576 depth4*dose*strain 0 0 0 0 0 1.7576 right*depth4*strain 0 0 right*depth4*dose*strain 0 0 0 0 0 0 depth5 0.0512 depth5*dose 0 0 0.0512 right*depth5 0 right*depth5*dose 0 0 0 depth5*strain 0 0.0512 depth5*dose*strain 0 0 0 0 0 0.0512 right*depth5*strain 0 0 right*depth5*dose*strain 0 0 0 0 0 0;
	estimate "S6, 0mg, L, 30" int 1 dose 0 0 1 right 0 right*dose 0 0 0 strain 0 1 dose*strain 0 0 0 0 0 1 right*strain 0 0 right*dose*strain 0 0 0 0 0 0 depthc 30 depthc*dose 0 0 30 right*depthc 0 right*depthc*dose 0 0 0 depthc*strain 0 30 depthc*dose*strain 0 0 0 0 0 30 right*depthc*strain 0 0 right*depthc*dose*strain 0 0 0 0 0 0 depth1 51.2 depth1*dose 0 0 51.2 right*depth1 0 right*depth1*dose 0 0 0 depth1*strain 0 51.2 depth1*dose*strain 0 0 0 0 0 51.2 right*depth1*strain 0 0 right*depth1*dose*strain 0 0 0 0 0 0 depth2 26.2144 depth2*dose 0 0 26.2144 right*depth2 0 right*depth2*dose 0 0 0 depth2*strain 0 26.2144 depth2*dose*strain 0 0 0 0 0 26.2144 right*depth2*strain 0 0 right*depth2*dose*strain 0 0 0 0 0 0 depth3 11.0592 depth3*dose 0 0 11.0592 right*depth3 0 right*depth3*dose 0 0 0 depth3*strain 0 11.0592 depth3*dose*strain 0 0 0 0 0 11.0592 right*depth3*strain 0 0 right*depth3*dose*strain 0 0 0 0 0 0 depth4 2.7 depth4*dose 0 0 2.7 right*depth4 0 right*depth4*dose 0 0 0 depth4*strain 0 2.7 depth4*dose*strain 0 0 0 0 0 2.7 right*depth4*strain 0 0 right*depth4*dose*strain 0 0 0 0 0 0 depth5 0.1728 depth5*dose 0 0 0.1728 right*depth5 0 right*depth5*dose 0 0 0 depth5*strain 0 0.1728 depth5*dose*strain 0 0 0 0 0 0.1728 right*depth5*strain 0 0 right*depth5*dose*strain 0 0 0 0 0 0;
	estimate "S6, 0mg, L, 34" int 1 dose 0 0 1 right 0 right*dose 0 0 0 strain 0 1 dose*strain 0 0 0 0 0 1 right*strain 0 0 right*dose*strain 0 0 0 0 0 0 depthc 34 depthc*dose 0 0 34 right*depthc 0 right*depthc*dose 0 0 0 depthc*strain 0 34 depthc*dose*strain 0 0 0 0 0 34 right*depthc*strain 0 0 right*depthc*dose*strain 0 0 0 0 0 0 depth1 59.2704 depth1*dose 0 0 59.2704 right*depth1 0 right*depth1*dose 0 0 0 depth1*strain 0 59.2704 depth1*dose*strain 0 0 0 0 0 59.2704 right*depth1*strain 0 0 right*depth1*dose*strain 0 0 0 0 0 0 depth2 31.4432 depth2*dose 0 0 31.4432 right*depth2 0 right*depth2*dose 0 0 0 depth2*strain 0 31.4432 depth2*dose*strain 0 0 0 0 0 31.4432 right*depth2*strain 0 0 right*depth2*dose*strain 0 0 0 0 0 0 depth3 14.0608 depth3*dose 0 0 14.0608 right*depth3 0 right*depth3*dose 0 0 0 depth3*strain 0 14.0608 depth3*dose*strain 0 0 0 0 0 14.0608 right*depth3*strain 0 0 right*depth3*dose*strain 0 0 0 0 0 0 depth4 3.9304 depth4*dose 0 0 3.9304 right*depth4 0 right*depth4*dose 0 0 0 depth4*strain 0 3.9304 depth4*dose*strain 0 0 0 0 0 3.9304 right*depth4*strain 0 0 right*depth4*dose*strain 0 0 0 0 0 0 depth5 0.4096 depth5*dose 0 0 0.4096 right*depth5 0 right*depth5*dose 0 0 0 depth5*strain 0 0.4096 depth5*dose*strain 0 0 0 0 0 0.4096 right*depth5*strain 0 0 right*depth5*dose*strain 0 0 0 0 0 0;
	estimate "S6, 0mg, L, 38" int 1 dose 0 0 1 right 0 right*dose 0 0 0 strain 0 1 dose*strain 0 0 0 0 0 1 right*strain 0 0 right*dose*strain 0 0 0 0 0 0 depthc 38 depthc*dose 0 0 38 right*depthc 0 right*depthc*dose 0 0 0 depthc*strain 0 38 depthc*dose*strain 0 0 0 0 0 38 right*depthc*strain 0 0 right*depthc*dose*strain 0 0 0 0 0 0 depth1 68.1072 depth1*dose 0 0 68.1072 right*depth1 0 right*depth1*dose 0 0 0 depth1*strain 0 68.1072 depth1*dose*strain 0 0 0 0 0 68.1072 right*depth1*strain 0 0 right*depth1*dose*strain 0 0 0 0 0 0 depth2 37.2912 depth2*dose 0 0 37.2912 right*depth2 0 right*depth2*dose 0 0 0 depth2*strain 0 37.2912 depth2*dose*strain 0 0 0 0 0 37.2912 right*depth2*strain 0 0 right*depth2*dose*strain 0 0 0 0 0 0 depth3 17.5344 depth3*dose 0 0 17.5344 right*depth3 0 right*depth3*dose 0 0 0 depth3*strain 0 17.5344 depth3*dose*strain 0 0 0 0 0 17.5344 right*depth3*strain 0 0 right*depth3*dose*strain 0 0 0 0 0 0 depth4 5.4672 depth4*dose 0 0 5.4672 right*depth4 0 right*depth4*dose 0 0 0 depth4*strain 0 5.4672 depth4*dose*strain 0 0 0 0 0 5.4672 right*depth4*strain 0 0 right*depth4*dose*strain 0 0 0 0 0 0 depth5 0.7872 depth5*dose 0 0 0.7872 right*depth5 0 right*depth5*dose 0 0 0 depth5*strain 0 0.7872 depth5*dose*strain 0 0 0 0 0 0.7872 right*depth5*strain 0 0 right*depth5*dose*strain 0 0 0 0 0 0;
	estimate "S6, 0mg, L, 42" int 1 dose 0 0 1 right 0 right*dose 0 0 0 strain 0 1 dose*strain 0 0 0 0 0 1 right*strain 0 0 right*dose*strain 0 0 0 0 0 0 depthc 42 depthc*dose 0 0 42 right*depthc 0 right*depthc*dose 0 0 0 depthc*strain 0 42 depthc*dose*strain 0 0 0 0 0 42 right*depthc*strain 0 0 right*depthc*dose*strain 0 0 0 0 0 0 depth1 77.5488 depth1*dose 0 0 77.5488 right*depth1 0 right*depth1*dose 0 0 0 depth1*strain 0 77.5488 depth1*dose*strain 0 0 0 0 0 77.5488 right*depth1*strain 0 0 right*depth1*dose*strain 0 0 0 0 0 0 depth2 43.6288 depth2*dose 0 0 43.6288 right*depth2 0 right*depth2*dose 0 0 0 depth2*strain 0 43.6288 depth2*dose*strain 0 0 0 0 0 43.6288 right*depth2*strain 0 0 right*depth2*dose*strain 0 0 0 0 0 0 depth3 21.3824 depth3*dose 0 0 21.3824 right*depth3 0 right*depth3*dose 0 0 0 depth3*strain 0 21.3824 depth3*dose*strain 0 0 0 0 0 21.3824 right*depth3*strain 0 0 right*depth3*dose*strain 0 0 0 0 0 0 depth4 7.2488 depth4*dose 0 0 7.2488 right*depth4 0 right*depth4*dose 0 0 0 depth4*strain 0 7.2488 depth4*dose*strain 0 0 0 0 0 7.2488 right*depth4*strain 0 0 right*depth4*dose*strain 0 0 0 0 0 0 depth5 1.28 depth5*dose 0 0 1.28 right*depth5 0 right*depth5*dose 0 0 0 depth5*strain 0 1.28 depth5*dose*strain 0 0 0 0 0 1.28 right*depth5*strain 0 0 right*depth5*dose*strain 0 0 0 0 0 0;
	estimate "S6, 0mg, L, 46" int 1 dose 0 0 1 right 0 right*dose 0 0 0 strain 0 1 dose*strain 0 0 0 0 0 1 right*strain 0 0 right*dose*strain 0 0 0 0 0 0 depthc 46 depthc*dose 0 0 46 right*depthc 0 right*depthc*dose 0 0 0 depthc*strain 0 46 depthc*dose*strain 0 0 0 0 0 46 right*depthc*strain 0 0 right*depthc*dose*strain 0 0 0 0 0 0 depth1 87.3936 depth1*dose 0 0 87.3936 right*depth1 0 right*depth1*dose 0 0 0 depth1*strain 0 87.3936 depth1*dose*strain 0 0 0 0 0 87.3936 right*depth1*strain 0 0 right*depth1*dose*strain 0 0 0 0 0 0 depth2 50.2928 depth2*dose 0 0 50.2928 right*depth2 0 right*depth2*dose 0 0 0 depth2*strain 0 50.2928 depth2*dose*strain 0 0 0 0 0 50.2928 right*depth2*strain 0 0 right*depth2*dose*strain 0 0 0 0 0 0 depth3 25.48 depth3*dose 0 0 25.48 right*depth3 0 right*depth3*dose 0 0 0 depth3*strain 0 25.48 depth3*dose*strain 0 0 0 0 0 25.48 right*depth3*strain 0 0 right*depth3*dose*strain 0 0 0 0 0 0 depth4 9.1936 depth4*dose 0 0 9.1936 right*depth4 0 right*depth4*dose 0 0 0 depth4*strain 0 9.1936 depth4*dose*strain 0 0 0 0 0 9.1936 right*depth4*strain 0 0 right*depth4*dose*strain 0 0 0 0 0 0 depth5 1.8496 depth5*dose 0 0 1.8496 right*depth5 0 right*depth5*dose 0 0 0 depth5*strain 0 1.8496 depth5*dose*strain 0 0 0 0 0 1.8496 right*depth5*strain 0 0 right*depth5*dose*strain 0 0 0 0 0 0;
	estimate "S6, 0mg, L, 50" int 1 dose 0 0 1 right 0 right*dose 0 0 0 strain 0 1 dose*strain 0 0 0 0 0 1 right*strain 0 0 right*dose*strain 0 0 0 0 0 0 depthc 50 depthc*dose 0 0 50 right*depthc 0 right*depthc*dose 0 0 0 depthc*strain 0 50 depthc*dose*strain 0 0 0 0 0 50 right*depthc*strain 0 0 right*depthc*dose*strain 0 0 0 0 0 0 depth1 97.44 depth1*dose 0 0 97.44 right*depth1 0 right*depth1*dose 0 0 0 depth1*strain 0 97.44 depth1*dose*strain 0 0 0 0 0 97.44 right*depth1*strain 0 0 right*depth1*dose*strain 0 0 0 0 0 0 depth2 57.12 depth2*dose 0 0 57.12 right*depth2 0 right*depth2*dose 0 0 0 depth2*strain 0 57.12 depth2*dose*strain 0 0 0 0 0 57.12 right*depth2*strain 0 0 right*depth2*dose*strain 0 0 0 0 0 0 depth3 29.7024 depth3*dose 0 0 29.7024 right*depth3 0 right*depth3*dose 0 0 0 depth3*strain 0 29.7024 depth3*dose*strain 0 0 0 0 0 29.7024 right*depth3*strain 0 0 right*depth3*dose*strain 0 0 0 0 0 0 depth4 11.22 depth4*dose 0 0 11.22 right*depth4 0 right*depth4*dose 0 0 0 depth4*strain 0 11.22 depth4*dose*strain 0 0 0 0 0 11.22 right*depth4*strain 0 0 right*depth4*dose*strain 0 0 0 0 0 0 depth5 2.4576 depth5*dose 0 0 2.4576 right*depth5 0 right*depth5*dose 0 0 0 depth5*strain 0 2.4576 depth5*dose*strain 0 0 0 0 0 2.4576 right*depth5*strain 0 0 right*depth5*dose*strain 0 0 0 0 0 0;
	estimate "B6, 10mg, R, -50" int 1 dose 1 0 0 right 1 right*dose 1 0 0 strain 1 0 dose*strain 1 0 0 0 0 0 right*strain 1 0 right*dose*strain 1 0 0 0 0 0 depthc -50 depthc*dose -50 0 0 right*depthc -50 right*depthc*dose -50 0 0 depthc*strain -50 0 depthc*dose*strain -50 0 0 0 0 0 right*depthc*strain -50 0 right*depthc*dose*strain -50 0 0 0 0 0 depth1 0 depth1*dose 0 0 0 right*depth1 0 right*depth1*dose 0 0 0 depth1*strain 0 0 depth1*dose*strain 0 0 0 0 0 0 right*depth1*strain 0 0 right*depth1*dose*strain 0 0 0 0 0 0 depth2 0 depth2*dose 0 0 0 right*depth2 0 right*depth2*dose 0 0 0 depth2*strain 0 0 depth2*dose*strain 0 0 0 0 0 0 right*depth2*strain 0 0 right*depth2*dose*strain 0 0 0 0 0 0 depth3 0 depth3*dose 0 0 0 right*depth3 0 right*depth3*dose 0 0 0 depth3*strain 0 0 depth3*dose*strain 0 0 0 0 0 0 right*depth3*strain 0 0 right*depth3*dose*strain 0 0 0 0 0 0 depth4 0 depth4*dose 0 0 0 right*depth4 0 right*depth4*dose 0 0 0 depth4*strain 0 0 depth4*dose*strain 0 0 0 0 0 0 right*depth4*strain 0 0 right*depth4*dose*strain 0 0 0 0 0 0 depth5 0 depth5*dose 0 0 0 right*depth5 0 right*depth5*dose 0 0 0 depth5*strain 0 0 depth5*dose*strain 0 0 0 0 0 0 right*depth5*strain 0 0 right*depth5*dose*strain 0 0 0 0 0 0;
	estimate "B6, 10mg, R, -46" int 1 dose 1 0 0 right 1 right*dose 1 0 0 strain 1 0 dose*strain 1 0 0 0 0 0 right*strain 1 0 right*dose*strain 1 0 0 0 0 0 depthc -46 depthc*dose -46 0 0 right*depthc -46 right*depthc*dose -46 0 0 depthc*strain -46 0 depthc*dose*strain -46 0 0 0 0 0 right*depthc*strain -46 0 right*depthc*dose*strain -46 0 0 0 0 0 depth1 0.0064 depth1*dose 0.0064 0 0 right*depth1 0.0064 right*depth1*dose 0.0064 0 0 depth1*strain 0.0064 0 depth1*dose*strain 0.0064 0 0 0 0 0 right*depth1*strain 0.0064 0 right*depth1*dose*strain 0.0064 0 0 0 0 0 depth2 0 depth2*dose 0 0 0 right*depth2 0 right*depth2*dose 0 0 0 depth2*strain 0 0 depth2*dose*strain 0 0 0 0 0 0 right*depth2*strain 0 0 right*depth2*dose*strain 0 0 0 0 0 0 depth3 0 depth3*dose 0 0 0 right*depth3 0 right*depth3*dose 0 0 0 depth3*strain 0 0 depth3*dose*strain 0 0 0 0 0 0 right*depth3*strain 0 0 right*depth3*dose*strain 0 0 0 0 0 0 depth4 0 depth4*dose 0 0 0 right*depth4 0 right*depth4*dose 0 0 0 depth4*strain 0 0 depth4*dose*strain 0 0 0 0 0 0 right*depth4*strain 0 0 right*depth4*dose*strain 0 0 0 0 0 0 depth5 0 depth5*dose 0 0 0 right*depth5 0 right*depth5*dose 0 0 0 depth5*strain 0 0 depth5*dose*strain 0 0 0 0 0 0 right*depth5*strain 0 0 right*depth5*dose*strain 0 0 0 0 0 0;
	estimate "B6, 10mg, R, -42" int 1 dose 1 0 0 right 1 right*dose 1 0 0 strain 1 0 dose*strain 1 0 0 0 0 0 right*strain 1 0 right*dose*strain 1 0 0 0 0 0 depthc -42 depthc*dose -42 0 0 right*depthc -42 right*depthc*dose -42 0 0 depthc*strain -42 0 depthc*dose*strain -42 0 0 0 0 0 right*depthc*strain -42 0 right*depthc*dose*strain -42 0 0 0 0 0 depth1 0.0512 depth1*dose 0.0512 0 0 right*depth1 0.0512 right*depth1*dose 0.0512 0 0 depth1*strain 0.0512 0 depth1*dose*strain 0.0512 0 0 0 0 0 right*depth1*strain 0.0512 0 right*depth1*dose*strain 0.0512 0 0 0 0 0 depth2 0 depth2*dose 0 0 0 right*depth2 0 right*depth2*dose 0 0 0 depth2*strain 0 0 depth2*dose*strain 0 0 0 0 0 0 right*depth2*strain 0 0 right*depth2*dose*strain 0 0 0 0 0 0 depth3 0 depth3*dose 0 0 0 right*depth3 0 right*depth3*dose 0 0 0 depth3*strain 0 0 depth3*dose*strain 0 0 0 0 0 0 right*depth3*strain 0 0 right*depth3*dose*strain 0 0 0 0 0 0 depth4 0 depth4*dose 0 0 0 right*depth4 0 right*depth4*dose 0 0 0 depth4*strain 0 0 depth4*dose*strain 0 0 0 0 0 0 right*depth4*strain 0 0 right*depth4*dose*strain 0 0 0 0 0 0 depth5 0 depth5*dose 0 0 0 right*depth5 0 right*depth5*dose 0 0 0 depth5*strain 0 0 depth5*dose*strain 0 0 0 0 0 0 right*depth5*strain 0 0 right*depth5*dose*strain 0 0 0 0 0 0;
	estimate "B6, 10mg, R, -38" int 1 dose 1 0 0 right 1 right*dose 1 0 0 strain 1 0 dose*strain 1 0 0 0 0 0 right*strain 1 0 right*dose*strain 1 0 0 0 0 0 depthc -38 depthc*dose -38 0 0 right*depthc -38 right*depthc*dose -38 0 0 depthc*strain -38 0 depthc*dose*strain -38 0 0 0 0 0 right*depthc*strain -38 0 right*depthc*dose*strain -38 0 0 0 0 0 depth1 0.1728 depth1*dose 0.1728 0 0 right*depth1 0.1728 right*depth1*dose 0.1728 0 0 depth1*strain 0.1728 0 depth1*dose*strain 0.1728 0 0 0 0 0 right*depth1*strain 0.1728 0 right*depth1*dose*strain 0.1728 0 0 0 0 0 depth2 0 depth2*dose 0 0 0 right*depth2 0 right*depth2*dose 0 0 0 depth2*strain 0 0 depth2*dose*strain 0 0 0 0 0 0 right*depth2*strain 0 0 right*depth2*dose*strain 0 0 0 0 0 0 depth3 0 depth3*dose 0 0 0 right*depth3 0 right*depth3*dose 0 0 0 depth3*strain 0 0 depth3*dose*strain 0 0 0 0 0 0 right*depth3*strain 0 0 right*depth3*dose*strain 0 0 0 0 0 0 depth4 0 depth4*dose 0 0 0 right*depth4 0 right*depth4*dose 0 0 0 depth4*strain 0 0 depth4*dose*strain 0 0 0 0 0 0 right*depth4*strain 0 0 right*depth4*dose*strain 0 0 0 0 0 0 depth5 0 depth5*dose 0 0 0 right*depth5 0 right*depth5*dose 0 0 0 depth5*strain 0 0 depth5*dose*strain 0 0 0 0 0 0 right*depth5*strain 0 0 right*depth5*dose*strain 0 0 0 0 0 0;
	estimate "B6, 10mg, R, -34" int 1 dose 1 0 0 right 1 right*dose 1 0 0 strain 1 0 dose*strain 1 0 0 0 0 0 right*strain 1 0 right*dose*strain 1 0 0 0 0 0 depthc -34 depthc*dose -34 0 0 right*depthc -34 right*depthc*dose -34 0 0 depthc*strain -34 0 depthc*dose*strain -34 0 0 0 0 0 right*depthc*strain -34 0 right*depthc*dose*strain -34 0 0 0 0 0 depth1 0.4096 depth1*dose 0.4096 0 0 right*depth1 0.4096 right*depth1*dose 0.4096 0 0 depth1*strain 0.4096 0 depth1*dose*strain 0.4096 0 0 0 0 0 right*depth1*strain 0.4096 0 right*depth1*dose*strain 0.4096 0 0 0 0 0 depth2 0 depth2*dose 0 0 0 right*depth2 0 right*depth2*dose 0 0 0 depth2*strain 0 0 depth2*dose*strain 0 0 0 0 0 0 right*depth2*strain 0 0 right*depth2*dose*strain 0 0 0 0 0 0 depth3 0 depth3*dose 0 0 0 right*depth3 0 right*depth3*dose 0 0 0 depth3*strain 0 0 depth3*dose*strain 0 0 0 0 0 0 right*depth3*strain 0 0 right*depth3*dose*strain 0 0 0 0 0 0 depth4 0 depth4*dose 0 0 0 right*depth4 0 right*depth4*dose 0 0 0 depth4*strain 0 0 depth4*dose*strain 0 0 0 0 0 0 right*depth4*strain 0 0 right*depth4*dose*strain 0 0 0 0 0 0 depth5 0 depth5*dose 0 0 0 right*depth5 0 right*depth5*dose 0 0 0 depth5*strain 0 0 depth5*dose*strain 0 0 0 0 0 0 right*depth5*strain 0 0 right*depth5*dose*strain 0 0 0 0 0 0;
	estimate "B6, 10mg, R, -30" int 1 dose 1 0 0 right 1 right*dose 1 0 0 strain 1 0 dose*strain 1 0 0 0 0 0 right*strain 1 0 right*dose*strain 1 0 0 0 0 0 depthc -30 depthc*dose -30 0 0 right*depthc -30 right*depthc*dose -30 0 0 depthc*strain -30 0 depthc*dose*strain -30 0 0 0 0 0 right*depthc*strain -30 0 right*depthc*dose*strain -30 0 0 0 0 0 depth1 0.8 depth1*dose 0.8 0 0 right*depth1 0.8 right*depth1*dose 0.8 0 0 depth1*strain 0.8 0 depth1*dose*strain 0.8 0 0 0 0 0 right*depth1*strain 0.8 0 right*depth1*dose*strain 0.8 0 0 0 0 0 depth2 0.0064 depth2*dose 0.0064 0 0 right*depth2 0.0064 right*depth2*dose 0.0064 0 0 depth2*strain 0.0064 0 depth2*dose*strain 0.0064 0 0 0 0 0 right*depth2*strain 0.0064 0 right*depth2*dose*strain 0.0064 0 0 0 0 0 depth3 0 depth3*dose 0 0 0 right*depth3 0 right*depth3*dose 0 0 0 depth3*strain 0 0 depth3*dose*strain 0 0 0 0 0 0 right*depth3*strain 0 0 right*depth3*dose*strain 0 0 0 0 0 0 depth4 0 depth4*dose 0 0 0 right*depth4 0 right*depth4*dose 0 0 0 depth4*strain 0 0 depth4*dose*strain 0 0 0 0 0 0 right*depth4*strain 0 0 right*depth4*dose*strain 0 0 0 0 0 0 depth5 0 depth5*dose 0 0 0 right*depth5 0 right*depth5*dose 0 0 0 depth5*strain 0 0 depth5*dose*strain 0 0 0 0 0 0 right*depth5*strain 0 0 right*depth5*dose*strain 0 0 0 0 0 0;
	estimate "B6, 10mg, R, -26" int 1 dose 1 0 0 right 1 right*dose 1 0 0 strain 1 0 dose*strain 1 0 0 0 0 0 right*strain 1 0 right*dose*strain 1 0 0 0 0 0 depthc -26 depthc*dose -26 0 0 right*depthc -26 right*depthc*dose -26 0 0 depthc*strain -26 0 depthc*dose*strain -26 0 0 0 0 0 right*depthc*strain -26 0 right*depthc*dose*strain -26 0 0 0 0 0 depth1 1.3824 depth1*dose 1.3824 0 0 right*depth1 1.3824 right*depth1*dose 1.3824 0 0 depth1*strain 1.3824 0 depth1*dose*strain 1.3824 0 0 0 0 0 right*depth1*strain 1.3824 0 right*depth1*dose*strain 1.3824 0 0 0 0 0 depth2 0.0512 depth2*dose 0.0512 0 0 right*depth2 0.0512 right*depth2*dose 0.0512 0 0 depth2*strain 0.0512 0 depth2*dose*strain 0.0512 0 0 0 0 0 right*depth2*strain 0.0512 0 right*depth2*dose*strain 0.0512 0 0 0 0 0 depth3 0 depth3*dose 0 0 0 right*depth3 0 right*depth3*dose 0 0 0 depth3*strain 0 0 depth3*dose*strain 0 0 0 0 0 0 right*depth3*strain 0 0 right*depth3*dose*strain 0 0 0 0 0 0 depth4 0 depth4*dose 0 0 0 right*depth4 0 right*depth4*dose 0 0 0 depth4*strain 0 0 depth4*dose*strain 0 0 0 0 0 0 right*depth4*strain 0 0 right*depth4*dose*strain 0 0 0 0 0 0 depth5 0 depth5*dose 0 0 0 right*depth5 0 right*depth5*dose 0 0 0 depth5*strain 0 0 depth5*dose*strain 0 0 0 0 0 0 right*depth5*strain 0 0 right*depth5*dose*strain 0 0 0 0 0 0;
	estimate "B6, 10mg, R, -22" int 1 dose 1 0 0 right 1 right*dose 1 0 0 strain 1 0 dose*strain 1 0 0 0 0 0 right*strain 1 0 right*dose*strain 1 0 0 0 0 0 depthc -22 depthc*dose -22 0 0 right*depthc -22 right*depthc*dose -22 0 0 depthc*strain -22 0 depthc*dose*strain -22 0 0 0 0 0 right*depthc*strain -22 0 right*depthc*dose*strain -22 0 0 0 0 0 depth1 2.1952 depth1*dose 2.1952 0 0 right*depth1 2.1952 right*depth1*dose 2.1952 0 0 depth1*strain 2.1952 0 depth1*dose*strain 2.1952 0 0 0 0 0 right*depth1*strain 2.1952 0 right*depth1*dose*strain 2.1952 0 0 0 0 0 depth2 0.1728 depth2*dose 0.1728 0 0 right*depth2 0.1728 right*depth2*dose 0.1728 0 0 depth2*strain 0.1728 0 depth2*dose*strain 0.1728 0 0 0 0 0 right*depth2*strain 0.1728 0 right*depth2*dose*strain 0.1728 0 0 0 0 0 depth3 0 depth3*dose 0 0 0 right*depth3 0 right*depth3*dose 0 0 0 depth3*strain 0 0 depth3*dose*strain 0 0 0 0 0 0 right*depth3*strain 0 0 right*depth3*dose*strain 0 0 0 0 0 0 depth4 0 depth4*dose 0 0 0 right*depth4 0 right*depth4*dose 0 0 0 depth4*strain 0 0 depth4*dose*strain 0 0 0 0 0 0 right*depth4*strain 0 0 right*depth4*dose*strain 0 0 0 0 0 0 depth5 0 depth5*dose 0 0 0 right*depth5 0 right*depth5*dose 0 0 0 depth5*strain 0 0 depth5*dose*strain 0 0 0 0 0 0 right*depth5*strain 0 0 right*depth5*dose*strain 0 0 0 0 0 0;
	estimate "B6, 10mg, R, -18" int 1 dose 1 0 0 right 1 right*dose 1 0 0 strain 1 0 dose*strain 1 0 0 0 0 0 right*strain 1 0 right*dose*strain 1 0 0 0 0 0 depthc -18 depthc*dose -18 0 0 right*depthc -18 right*depthc*dose -18 0 0 depthc*strain -18 0 depthc*dose*strain -18 0 0 0 0 0 right*depthc*strain -18 0 right*depthc*dose*strain -18 0 0 0 0 0 depth1 3.2768 depth1*dose 3.2768 0 0 right*depth1 3.2768 right*depth1*dose 3.2768 0 0 depth1*strain 3.2768 0 depth1*dose*strain 3.2768 0 0 0 0 0 right*depth1*strain 3.2768 0 right*depth1*dose*strain 3.2768 0 0 0 0 0 depth2 0.4096 depth2*dose 0.4096 0 0 right*depth2 0.4096 right*depth2*dose 0.4096 0 0 depth2*strain 0.4096 0 depth2*dose*strain 0.4096 0 0 0 0 0 right*depth2*strain 0.4096 0 right*depth2*dose*strain 0.4096 0 0 0 0 0 depth3 0 depth3*dose 0 0 0 right*depth3 0 right*depth3*dose 0 0 0 depth3*strain 0 0 depth3*dose*strain 0 0 0 0 0 0 right*depth3*strain 0 0 right*depth3*dose*strain 0 0 0 0 0 0 depth4 0 depth4*dose 0 0 0 right*depth4 0 right*depth4*dose 0 0 0 depth4*strain 0 0 depth4*dose*strain 0 0 0 0 0 0 right*depth4*strain 0 0 right*depth4*dose*strain 0 0 0 0 0 0 depth5 0 depth5*dose 0 0 0 right*depth5 0 right*depth5*dose 0 0 0 depth5*strain 0 0 depth5*dose*strain 0 0 0 0 0 0 right*depth5*strain 0 0 right*depth5*dose*strain 0 0 0 0 0 0;
	estimate "B6, 10mg, R, -14" int 1 dose 1 0 0 right 1 right*dose 1 0 0 strain 1 0 dose*strain 1 0 0 0 0 0 right*strain 1 0 right*dose*strain 1 0 0 0 0 0 depthc -14 depthc*dose -14 0 0 right*depthc -14 right*depthc*dose -14 0 0 depthc*strain -14 0 depthc*dose*strain -14 0 0 0 0 0 right*depthc*strain -14 0 right*depthc*dose*strain -14 0 0 0 0 0 depth1 4.6656 depth1*dose 4.6656 0 0 right*depth1 4.6656 right*depth1*dose 4.6656 0 0 depth1*strain 4.6656 0 depth1*dose*strain 4.6656 0 0 0 0 0 right*depth1*strain 4.6656 0 right*depth1*dose*strain 4.6656 0 0 0 0 0 depth2 0.8 depth2*dose 0.8 0 0 right*depth2 0.8 right*depth2*dose 0.8 0 0 depth2*strain 0.8 0 depth2*dose*strain 0.8 0 0 0 0 0 right*depth2*strain 0.8 0 right*depth2*dose*strain 0.8 0 0 0 0 0 depth3 0.0064 depth3*dose 0.0064 0 0 right*depth3 0.0064 right*depth3*dose 0.0064 0 0 depth3*strain 0.0064 0 depth3*dose*strain 0.0064 0 0 0 0 0 right*depth3*strain 0.0064 0 right*depth3*dose*strain 0.0064 0 0 0 0 0 depth4 0 depth4*dose 0 0 0 right*depth4 0 right*depth4*dose 0 0 0 depth4*strain 0 0 depth4*dose*strain 0 0 0 0 0 0 right*depth4*strain 0 0 right*depth4*dose*strain 0 0 0 0 0 0 depth5 0 depth5*dose 0 0 0 right*depth5 0 right*depth5*dose 0 0 0 depth5*strain 0 0 depth5*dose*strain 0 0 0 0 0 0 right*depth5*strain 0 0 right*depth5*dose*strain 0 0 0 0 0 0;
	estimate "B6, 10mg, R, -10" int 1 dose 1 0 0 right 1 right*dose 1 0 0 strain 1 0 dose*strain 1 0 0 0 0 0 right*strain 1 0 right*dose*strain 1 0 0 0 0 0 depthc -10 depthc*dose -10 0 0 right*depthc -10 right*depthc*dose -10 0 0 depthc*strain -10 0 depthc*dose*strain -10 0 0 0 0 0 right*depthc*strain -10 0 right*depthc*dose*strain -10 0 0 0 0 0 depth1 6.4 depth1*dose 6.4 0 0 right*depth1 6.4 right*depth1*dose 6.4 0 0 depth1*strain 6.4 0 depth1*dose*strain 6.4 0 0 0 0 0 right*depth1*strain 6.4 0 right*depth1*dose*strain 6.4 0 0 0 0 0 depth2 1.3824 depth2*dose 1.3824 0 0 right*depth2 1.3824 right*depth2*dose 1.3824 0 0 depth2*strain 1.3824 0 depth2*dose*strain 1.3824 0 0 0 0 0 right*depth2*strain 1.3824 0 right*depth2*dose*strain 1.3824 0 0 0 0 0 depth3 0.0512 depth3*dose 0.0512 0 0 right*depth3 0.0512 right*depth3*dose 0.0512 0 0 depth3*strain 0.0512 0 depth3*dose*strain 0.0512 0 0 0 0 0 right*depth3*strain 0.0512 0 right*depth3*dose*strain 0.0512 0 0 0 0 0 depth4 0 depth4*dose 0 0 0 right*depth4 0 right*depth4*dose 0 0 0 depth4*strain 0 0 depth4*dose*strain 0 0 0 0 0 0 right*depth4*strain 0 0 right*depth4*dose*strain 0 0 0 0 0 0 depth5 0 depth5*dose 0 0 0 right*depth5 0 right*depth5*dose 0 0 0 depth5*strain 0 0 depth5*dose*strain 0 0 0 0 0 0 right*depth5*strain 0 0 right*depth5*dose*strain 0 0 0 0 0 0;
	estimate "B6, 10mg, R, -6" int 1 dose 1 0 0 right 1 right*dose 1 0 0 strain 1 0 dose*strain 1 0 0 0 0 0 right*strain 1 0 right*dose*strain 1 0 0 0 0 0 depthc -6 depthc*dose -6 0 0 right*depthc -6 right*depthc*dose -6 0 0 depthc*strain -6 0 depthc*dose*strain -6 0 0 0 0 0 right*depthc*strain -6 0 right*depthc*dose*strain -6 0 0 0 0 0 depth1 8.5184 depth1*dose 8.5184 0 0 right*depth1 8.5184 right*depth1*dose 8.5184 0 0 depth1*strain 8.5184 0 depth1*dose*strain 8.5184 0 0 0 0 0 right*depth1*strain 8.5184 0 right*depth1*dose*strain 8.5184 0 0 0 0 0 depth2 2.1952 depth2*dose 2.1952 0 0 right*depth2 2.1952 right*depth2*dose 2.1952 0 0 depth2*strain 2.1952 0 depth2*dose*strain 2.1952 0 0 0 0 0 right*depth2*strain 2.1952 0 right*depth2*dose*strain 2.1952 0 0 0 0 0 depth3 0.1728 depth3*dose 0.1728 0 0 right*depth3 0.1728 right*depth3*dose 0.1728 0 0 depth3*strain 0.1728 0 depth3*dose*strain 0.1728 0 0 0 0 0 right*depth3*strain 0.1728 0 right*depth3*dose*strain 0.1728 0 0 0 0 0 depth4 0 depth4*dose 0 0 0 right*depth4 0 right*depth4*dose 0 0 0 depth4*strain 0 0 depth4*dose*strain 0 0 0 0 0 0 right*depth4*strain 0 0 right*depth4*dose*strain 0 0 0 0 0 0 depth5 0 depth5*dose 0 0 0 right*depth5 0 right*depth5*dose 0 0 0 depth5*strain 0 0 depth5*dose*strain 0 0 0 0 0 0 right*depth5*strain 0 0 right*depth5*dose*strain 0 0 0 0 0 0;
	estimate "B6, 10mg, R, -2" int 1 dose 1 0 0 right 1 right*dose 1 0 0 strain 1 0 dose*strain 1 0 0 0 0 0 right*strain 1 0 right*dose*strain 1 0 0 0 0 0 depthc -2 depthc*dose -2 0 0 right*depthc -2 right*depthc*dose -2 0 0 depthc*strain -2 0 depthc*dose*strain -2 0 0 0 0 0 right*depthc*strain -2 0 right*depthc*dose*strain -2 0 0 0 0 0 depth1 11.0592 depth1*dose 11.0592 0 0 right*depth1 11.0592 right*depth1*dose 11.0592 0 0 depth1*strain 11.0592 0 depth1*dose*strain 11.0592 0 0 0 0 0 right*depth1*strain 11.0592 0 right*depth1*dose*strain 11.0592 0 0 0 0 0 depth2 3.2768 depth2*dose 3.2768 0 0 right*depth2 3.2768 right*depth2*dose 3.2768 0 0 depth2*strain 3.2768 0 depth2*dose*strain 3.2768 0 0 0 0 0 right*depth2*strain 3.2768 0 right*depth2*dose*strain 3.2768 0 0 0 0 0 depth3 0.4096 depth3*dose 0.4096 0 0 right*depth3 0.4096 right*depth3*dose 0.4096 0 0 depth3*strain 0.4096 0 depth3*dose*strain 0.4096 0 0 0 0 0 right*depth3*strain 0.4096 0 right*depth3*dose*strain 0.4096 0 0 0 0 0 depth4 0 depth4*dose 0 0 0 right*depth4 0 right*depth4*dose 0 0 0 depth4*strain 0 0 depth4*dose*strain 0 0 0 0 0 0 right*depth4*strain 0 0 right*depth4*dose*strain 0 0 0 0 0 0 depth5 0 depth5*dose 0 0 0 right*depth5 0 right*depth5*dose 0 0 0 depth5*strain 0 0 depth5*dose*strain 0 0 0 0 0 0 right*depth5*strain 0 0 right*depth5*dose*strain 0 0 0 0 0 0;
	estimate "B6, 10mg, R, 2" int 1 dose 1 0 0 right 1 right*dose 1 0 0 strain 1 0 dose*strain 1 0 0 0 0 0 right*strain 1 0 right*dose*strain 1 0 0 0 0 0 depthc 2 depthc*dose 2 0 0 right*depthc 2 right*depthc*dose 2 0 0 depthc*strain 2 0 depthc*dose*strain 2 0 0 0 0 0 right*depthc*strain 2 0 right*depthc*dose*strain 2 0 0 0 0 0 depth1 14.0608 depth1*dose 14.0608 0 0 right*depth1 14.0608 right*depth1*dose 14.0608 0 0 depth1*strain 14.0608 0 depth1*dose*strain 14.0608 0 0 0 0 0 right*depth1*strain 14.0608 0 right*depth1*dose*strain 14.0608 0 0 0 0 0 depth2 4.6656 depth2*dose 4.6656 0 0 right*depth2 4.6656 right*depth2*dose 4.6656 0 0 depth2*strain 4.6656 0 depth2*dose*strain 4.6656 0 0 0 0 0 right*depth2*strain 4.6656 0 right*depth2*dose*strain 4.6656 0 0 0 0 0 depth3 0.8 depth3*dose 0.8 0 0 right*depth3 0.8 right*depth3*dose 0.8 0 0 depth3*strain 0.8 0 depth3*dose*strain 0.8 0 0 0 0 0 right*depth3*strain 0.8 0 right*depth3*dose*strain 0.8 0 0 0 0 0 depth4 8e-04 depth4*dose 8e-04 0 0 right*depth4 8e-04 right*depth4*dose 8e-04 0 0 depth4*strain 8e-04 0 depth4*dose*strain 8e-04 0 0 0 0 0 right*depth4*strain 8e-04 0 right*depth4*dose*strain 8e-04 0 0 0 0 0 depth5 0 depth5*dose 0 0 0 right*depth5 0 right*depth5*dose 0 0 0 depth5*strain 0 0 depth5*dose*strain 0 0 0 0 0 0 right*depth5*strain 0 0 right*depth5*dose*strain 0 0 0 0 0 0;
	estimate "B6, 10mg, R, 6" int 1 dose 1 0 0 right 1 right*dose 1 0 0 strain 1 0 dose*strain 1 0 0 0 0 0 right*strain 1 0 right*dose*strain 1 0 0 0 0 0 depthc 6 depthc*dose 6 0 0 right*depthc 6 right*depthc*dose 6 0 0 depthc*strain 6 0 depthc*dose*strain 6 0 0 0 0 0 right*depthc*strain 6 0 right*depthc*dose*strain 6 0 0 0 0 0 depth1 17.5616 depth1*dose 17.5616 0 0 right*depth1 17.5616 right*depth1*dose 17.5616 0 0 depth1*strain 17.5616 0 depth1*dose*strain 17.5616 0 0 0 0 0 right*depth1*strain 17.5616 0 right*depth1*dose*strain 17.5616 0 0 0 0 0 depth2 6.4 depth2*dose 6.4 0 0 right*depth2 6.4 right*depth2*dose 6.4 0 0 depth2*strain 6.4 0 depth2*dose*strain 6.4 0 0 0 0 0 right*depth2*strain 6.4 0 right*depth2*dose*strain 6.4 0 0 0 0 0 depth3 1.3824 depth3*dose 1.3824 0 0 right*depth3 1.3824 right*depth3*dose 1.3824 0 0 depth3*strain 1.3824 0 depth3*dose*strain 1.3824 0 0 0 0 0 right*depth3*strain 1.3824 0 right*depth3*dose*strain 1.3824 0 0 0 0 0 depth4 0.0216 depth4*dose 0.0216 0 0 right*depth4 0.0216 right*depth4*dose 0.0216 0 0 depth4*strain 0.0216 0 depth4*dose*strain 0.0216 0 0 0 0 0 right*depth4*strain 0.0216 0 right*depth4*dose*strain 0.0216 0 0 0 0 0 depth5 0 depth5*dose 0 0 0 right*depth5 0 right*depth5*dose 0 0 0 depth5*strain 0 0 depth5*dose*strain 0 0 0 0 0 0 right*depth5*strain 0 0 right*depth5*dose*strain 0 0 0 0 0 0;
	estimate "B6, 10mg, R, 10" int 1 dose 1 0 0 right 1 right*dose 1 0 0 strain 1 0 dose*strain 1 0 0 0 0 0 right*strain 1 0 right*dose*strain 1 0 0 0 0 0 depthc 10 depthc*dose 10 0 0 right*depthc 10 right*depthc*dose 10 0 0 depthc*strain 10 0 depthc*dose*strain 10 0 0 0 0 0 right*depthc*strain 10 0 right*depthc*dose*strain 10 0 0 0 0 0 depth1 21.6 depth1*dose 21.6 0 0 right*depth1 21.6 right*depth1*dose 21.6 0 0 depth1*strain 21.6 0 depth1*dose*strain 21.6 0 0 0 0 0 right*depth1*strain 21.6 0 right*depth1*dose*strain 21.6 0 0 0 0 0 depth2 8.5184 depth2*dose 8.5184 0 0 right*depth2 8.5184 right*depth2*dose 8.5184 0 0 depth2*strain 8.5184 0 depth2*dose*strain 8.5184 0 0 0 0 0 right*depth2*strain 8.5184 0 right*depth2*dose*strain 8.5184 0 0 0 0 0 depth3 2.1952 depth3*dose 2.1952 0 0 right*depth3 2.1952 right*depth3*dose 2.1952 0 0 depth3*strain 2.1952 0 depth3*dose*strain 2.1952 0 0 0 0 0 right*depth3*strain 2.1952 0 right*depth3*dose*strain 2.1952 0 0 0 0 0 depth4 0.1 depth4*dose 0.1 0 0 right*depth4 0.1 right*depth4*dose 0.1 0 0 depth4*strain 0.1 0 depth4*dose*strain 0.1 0 0 0 0 0 right*depth4*strain 0.1 0 right*depth4*dose*strain 0.1 0 0 0 0 0 depth5 0 depth5*dose 0 0 0 right*depth5 0 right*depth5*dose 0 0 0 depth5*strain 0 0 depth5*dose*strain 0 0 0 0 0 0 right*depth5*strain 0 0 right*depth5*dose*strain 0 0 0 0 0 0;
	estimate "B6, 10mg, R, 14" int 1 dose 1 0 0 right 1 right*dose 1 0 0 strain 1 0 dose*strain 1 0 0 0 0 0 right*strain 1 0 right*dose*strain 1 0 0 0 0 0 depthc 14 depthc*dose 14 0 0 right*depthc 14 right*depthc*dose 14 0 0 depthc*strain 14 0 depthc*dose*strain 14 0 0 0 0 0 right*depthc*strain 14 0 right*depthc*dose*strain 14 0 0 0 0 0 depth1 26.2144 depth1*dose 26.2144 0 0 right*depth1 26.2144 right*depth1*dose 26.2144 0 0 depth1*strain 26.2144 0 depth1*dose*strain 26.2144 0 0 0 0 0 right*depth1*strain 26.2144 0 right*depth1*dose*strain 26.2144 0 0 0 0 0 depth2 11.0592 depth2*dose 11.0592 0 0 right*depth2 11.0592 right*depth2*dose 11.0592 0 0 depth2*strain 11.0592 0 depth2*dose*strain 11.0592 0 0 0 0 0 right*depth2*strain 11.0592 0 right*depth2*dose*strain 11.0592 0 0 0 0 0 depth3 3.2768 depth3*dose 3.2768 0 0 right*depth3 3.2768 right*depth3*dose 3.2768 0 0 depth3*strain 3.2768 0 depth3*dose*strain 3.2768 0 0 0 0 0 right*depth3*strain 3.2768 0 right*depth3*dose*strain 3.2768 0 0 0 0 0 depth4 0.2744 depth4*dose 0.2744 0 0 right*depth4 0.2744 right*depth4*dose 0.2744 0 0 depth4*strain 0.2744 0 depth4*dose*strain 0.2744 0 0 0 0 0 right*depth4*strain 0.2744 0 right*depth4*dose*strain 0.2744 0 0 0 0 0 depth5 0 depth5*dose 0 0 0 right*depth5 0 right*depth5*dose 0 0 0 depth5*strain 0 0 depth5*dose*strain 0 0 0 0 0 0 right*depth5*strain 0 0 right*depth5*dose*strain 0 0 0 0 0 0;
	estimate "B6, 10mg, R, 18" int 1 dose 1 0 0 right 1 right*dose 1 0 0 strain 1 0 dose*strain 1 0 0 0 0 0 right*strain 1 0 right*dose*strain 1 0 0 0 0 0 depthc 18 depthc*dose 18 0 0 right*depthc 18 right*depthc*dose 18 0 0 depthc*strain 18 0 depthc*dose*strain 18 0 0 0 0 0 right*depthc*strain 18 0 right*depthc*dose*strain 18 0 0 0 0 0 depth1 31.4432 depth1*dose 31.4432 0 0 right*depth1 31.4432 right*depth1*dose 31.4432 0 0 depth1*strain 31.4432 0 depth1*dose*strain 31.4432 0 0 0 0 0 right*depth1*strain 31.4432 0 right*depth1*dose*strain 31.4432 0 0 0 0 0 depth2 14.0608 depth2*dose 14.0608 0 0 right*depth2 14.0608 right*depth2*dose 14.0608 0 0 depth2*strain 14.0608 0 depth2*dose*strain 14.0608 0 0 0 0 0 right*depth2*strain 14.0608 0 right*depth2*dose*strain 14.0608 0 0 0 0 0 depth3 4.6656 depth3*dose 4.6656 0 0 right*depth3 4.6656 right*depth3*dose 4.6656 0 0 depth3*strain 4.6656 0 depth3*dose*strain 4.6656 0 0 0 0 0 right*depth3*strain 4.6656 0 right*depth3*dose*strain 4.6656 0 0 0 0 0 depth4 0.5832 depth4*dose 0.5832 0 0 right*depth4 0.5832 right*depth4*dose 0.5832 0 0 depth4*strain 0.5832 0 depth4*dose*strain 0.5832 0 0 0 0 0 right*depth4*strain 0.5832 0 right*depth4*dose*strain 0.5832 0 0 0 0 0 depth5 0 depth5*dose 0 0 0 right*depth5 0 right*depth5*dose 0 0 0 depth5*strain 0 0 depth5*dose*strain 0 0 0 0 0 0 right*depth5*strain 0 0 right*depth5*dose*strain 0 0 0 0 0 0;
	estimate "B6, 10mg, R, 22" int 1 dose 1 0 0 right 1 right*dose 1 0 0 strain 1 0 dose*strain 1 0 0 0 0 0 right*strain 1 0 right*dose*strain 1 0 0 0 0 0 depthc 22 depthc*dose 22 0 0 right*depthc 22 right*depthc*dose 22 0 0 depthc*strain 22 0 depthc*dose*strain 22 0 0 0 0 0 right*depthc*strain 22 0 right*depthc*dose*strain 22 0 0 0 0 0 depth1 37.3248 depth1*dose 37.3248 0 0 right*depth1 37.3248 right*depth1*dose 37.3248 0 0 depth1*strain 37.3248 0 depth1*dose*strain 37.3248 0 0 0 0 0 right*depth1*strain 37.3248 0 right*depth1*dose*strain 37.3248 0 0 0 0 0 depth2 17.5616 depth2*dose 17.5616 0 0 right*depth2 17.5616 right*depth2*dose 17.5616 0 0 depth2*strain 17.5616 0 depth2*dose*strain 17.5616 0 0 0 0 0 right*depth2*strain 17.5616 0 right*depth2*dose*strain 17.5616 0 0 0 0 0 depth3 6.4 depth3*dose 6.4 0 0 right*depth3 6.4 right*depth3*dose 6.4 0 0 depth3*strain 6.4 0 depth3*dose*strain 6.4 0 0 0 0 0 right*depth3*strain 6.4 0 right*depth3*dose*strain 6.4 0 0 0 0 0 depth4 1.0648 depth4*dose 1.0648 0 0 right*depth4 1.0648 right*depth4*dose 1.0648 0 0 depth4*strain 1.0648 0 depth4*dose*strain 1.0648 0 0 0 0 0 right*depth4*strain 1.0648 0 right*depth4*dose*strain 1.0648 0 0 0 0 0 depth5 0.0064 depth5*dose 0.0064 0 0 right*depth5 0.0064 right*depth5*dose 0.0064 0 0 depth5*strain 0.0064 0 depth5*dose*strain 0.0064 0 0 0 0 0 right*depth5*strain 0.0064 0 right*depth5*dose*strain 0.0064 0 0 0 0 0;
	estimate "B6, 10mg, R, 26" int 1 dose 1 0 0 right 1 right*dose 1 0 0 strain 1 0 dose*strain 1 0 0 0 0 0 right*strain 1 0 right*dose*strain 1 0 0 0 0 0 depthc 26 depthc*dose 26 0 0 right*depthc 26 right*depthc*dose 26 0 0 depthc*strain 26 0 depthc*dose*strain 26 0 0 0 0 0 right*depthc*strain 26 0 right*depthc*dose*strain 26 0 0 0 0 0 depth1 43.8976 depth1*dose 43.8976 0 0 right*depth1 43.8976 right*depth1*dose 43.8976 0 0 depth1*strain 43.8976 0 depth1*dose*strain 43.8976 0 0 0 0 0 right*depth1*strain 43.8976 0 right*depth1*dose*strain 43.8976 0 0 0 0 0 depth2 21.6 depth2*dose 21.6 0 0 right*depth2 21.6 right*depth2*dose 21.6 0 0 depth2*strain 21.6 0 depth2*dose*strain 21.6 0 0 0 0 0 right*depth2*strain 21.6 0 right*depth2*dose*strain 21.6 0 0 0 0 0 depth3 8.5184 depth3*dose 8.5184 0 0 right*depth3 8.5184 right*depth3*dose 8.5184 0 0 depth3*strain 8.5184 0 depth3*dose*strain 8.5184 0 0 0 0 0 right*depth3*strain 8.5184 0 right*depth3*dose*strain 8.5184 0 0 0 0 0 depth4 1.7576 depth4*dose 1.7576 0 0 right*depth4 1.7576 right*depth4*dose 1.7576 0 0 depth4*strain 1.7576 0 depth4*dose*strain 1.7576 0 0 0 0 0 right*depth4*strain 1.7576 0 right*depth4*dose*strain 1.7576 0 0 0 0 0 depth5 0.0512 depth5*dose 0.0512 0 0 right*depth5 0.0512 right*depth5*dose 0.0512 0 0 depth5*strain 0.0512 0 depth5*dose*strain 0.0512 0 0 0 0 0 right*depth5*strain 0.0512 0 right*depth5*dose*strain 0.0512 0 0 0 0 0;
	estimate "B6, 10mg, R, 30" int 1 dose 1 0 0 right 1 right*dose 1 0 0 strain 1 0 dose*strain 1 0 0 0 0 0 right*strain 1 0 right*dose*strain 1 0 0 0 0 0 depthc 30 depthc*dose 30 0 0 right*depthc 30 right*depthc*dose 30 0 0 depthc*strain 30 0 depthc*dose*strain 30 0 0 0 0 0 right*depthc*strain 30 0 right*depthc*dose*strain 30 0 0 0 0 0 depth1 51.2 depth1*dose 51.2 0 0 right*depth1 51.2 right*depth1*dose 51.2 0 0 depth1*strain 51.2 0 depth1*dose*strain 51.2 0 0 0 0 0 right*depth1*strain 51.2 0 right*depth1*dose*strain 51.2 0 0 0 0 0 depth2 26.2144 depth2*dose 26.2144 0 0 right*depth2 26.2144 right*depth2*dose 26.2144 0 0 depth2*strain 26.2144 0 depth2*dose*strain 26.2144 0 0 0 0 0 right*depth2*strain 26.2144 0 right*depth2*dose*strain 26.2144 0 0 0 0 0 depth3 11.0592 depth3*dose 11.0592 0 0 right*depth3 11.0592 right*depth3*dose 11.0592 0 0 depth3*strain 11.0592 0 depth3*dose*strain 11.0592 0 0 0 0 0 right*depth3*strain 11.0592 0 right*depth3*dose*strain 11.0592 0 0 0 0 0 depth4 2.7 depth4*dose 2.7 0 0 right*depth4 2.7 right*depth4*dose 2.7 0 0 depth4*strain 2.7 0 depth4*dose*strain 2.7 0 0 0 0 0 right*depth4*strain 2.7 0 right*depth4*dose*strain 2.7 0 0 0 0 0 depth5 0.1728 depth5*dose 0.1728 0 0 right*depth5 0.1728 right*depth5*dose 0.1728 0 0 depth5*strain 0.1728 0 depth5*dose*strain 0.1728 0 0 0 0 0 right*depth5*strain 0.1728 0 right*depth5*dose*strain 0.1728 0 0 0 0 0;
	estimate "B6, 10mg, R, 34" int 1 dose 1 0 0 right 1 right*dose 1 0 0 strain 1 0 dose*strain 1 0 0 0 0 0 right*strain 1 0 right*dose*strain 1 0 0 0 0 0 depthc 34 depthc*dose 34 0 0 right*depthc 34 right*depthc*dose 34 0 0 depthc*strain 34 0 depthc*dose*strain 34 0 0 0 0 0 right*depthc*strain 34 0 right*depthc*dose*strain 34 0 0 0 0 0 depth1 59.2704 depth1*dose 59.2704 0 0 right*depth1 59.2704 right*depth1*dose 59.2704 0 0 depth1*strain 59.2704 0 depth1*dose*strain 59.2704 0 0 0 0 0 right*depth1*strain 59.2704 0 right*depth1*dose*strain 59.2704 0 0 0 0 0 depth2 31.4432 depth2*dose 31.4432 0 0 right*depth2 31.4432 right*depth2*dose 31.4432 0 0 depth2*strain 31.4432 0 depth2*dose*strain 31.4432 0 0 0 0 0 right*depth2*strain 31.4432 0 right*depth2*dose*strain 31.4432 0 0 0 0 0 depth3 14.0608 depth3*dose 14.0608 0 0 right*depth3 14.0608 right*depth3*dose 14.0608 0 0 depth3*strain 14.0608 0 depth3*dose*strain 14.0608 0 0 0 0 0 right*depth3*strain 14.0608 0 right*depth3*dose*strain 14.0608 0 0 0 0 0 depth4 3.9304 depth4*dose 3.9304 0 0 right*depth4 3.9304 right*depth4*dose 3.9304 0 0 depth4*strain 3.9304 0 depth4*dose*strain 3.9304 0 0 0 0 0 right*depth4*strain 3.9304 0 right*depth4*dose*strain 3.9304 0 0 0 0 0 depth5 0.4096 depth5*dose 0.4096 0 0 right*depth5 0.4096 right*depth5*dose 0.4096 0 0 depth5*strain 0.4096 0 depth5*dose*strain 0.4096 0 0 0 0 0 right*depth5*strain 0.4096 0 right*depth5*dose*strain 0.4096 0 0 0 0 0;
	estimate "B6, 10mg, R, 38" int 1 dose 1 0 0 right 1 right*dose 1 0 0 strain 1 0 dose*strain 1 0 0 0 0 0 right*strain 1 0 right*dose*strain 1 0 0 0 0 0 depthc 38 depthc*dose 38 0 0 right*depthc 38 right*depthc*dose 38 0 0 depthc*strain 38 0 depthc*dose*strain 38 0 0 0 0 0 right*depthc*strain 38 0 right*depthc*dose*strain 38 0 0 0 0 0 depth1 68.1072 depth1*dose 68.1072 0 0 right*depth1 68.1072 right*depth1*dose 68.1072 0 0 depth1*strain 68.1072 0 depth1*dose*strain 68.1072 0 0 0 0 0 right*depth1*strain 68.1072 0 right*depth1*dose*strain 68.1072 0 0 0 0 0 depth2 37.2912 depth2*dose 37.2912 0 0 right*depth2 37.2912 right*depth2*dose 37.2912 0 0 depth2*strain 37.2912 0 depth2*dose*strain 37.2912 0 0 0 0 0 right*depth2*strain 37.2912 0 right*depth2*dose*strain 37.2912 0 0 0 0 0 depth3 17.5344 depth3*dose 17.5344 0 0 right*depth3 17.5344 right*depth3*dose 17.5344 0 0 depth3*strain 17.5344 0 depth3*dose*strain 17.5344 0 0 0 0 0 right*depth3*strain 17.5344 0 right*depth3*dose*strain 17.5344 0 0 0 0 0 depth4 5.4672 depth4*dose 5.4672 0 0 right*depth4 5.4672 right*depth4*dose 5.4672 0 0 depth4*strain 5.4672 0 depth4*dose*strain 5.4672 0 0 0 0 0 right*depth4*strain 5.4672 0 right*depth4*dose*strain 5.4672 0 0 0 0 0 depth5 0.7872 depth5*dose 0.7872 0 0 right*depth5 0.7872 right*depth5*dose 0.7872 0 0 depth5*strain 0.7872 0 depth5*dose*strain 0.7872 0 0 0 0 0 right*depth5*strain 0.7872 0 right*depth5*dose*strain 0.7872 0 0 0 0 0;
	estimate "B6, 10mg, R, 42" int 1 dose 1 0 0 right 1 right*dose 1 0 0 strain 1 0 dose*strain 1 0 0 0 0 0 right*strain 1 0 right*dose*strain 1 0 0 0 0 0 depthc 42 depthc*dose 42 0 0 right*depthc 42 right*depthc*dose 42 0 0 depthc*strain 42 0 depthc*dose*strain 42 0 0 0 0 0 right*depthc*strain 42 0 right*depthc*dose*strain 42 0 0 0 0 0 depth1 77.5488 depth1*dose 77.5488 0 0 right*depth1 77.5488 right*depth1*dose 77.5488 0 0 depth1*strain 77.5488 0 depth1*dose*strain 77.5488 0 0 0 0 0 right*depth1*strain 77.5488 0 right*depth1*dose*strain 77.5488 0 0 0 0 0 depth2 43.6288 depth2*dose 43.6288 0 0 right*depth2 43.6288 right*depth2*dose 43.6288 0 0 depth2*strain 43.6288 0 depth2*dose*strain 43.6288 0 0 0 0 0 right*depth2*strain 43.6288 0 right*depth2*dose*strain 43.6288 0 0 0 0 0 depth3 21.3824 depth3*dose 21.3824 0 0 right*depth3 21.3824 right*depth3*dose 21.3824 0 0 depth3*strain 21.3824 0 depth3*dose*strain 21.3824 0 0 0 0 0 right*depth3*strain 21.3824 0 right*depth3*dose*strain 21.3824 0 0 0 0 0 depth4 7.2488 depth4*dose 7.2488 0 0 right*depth4 7.2488 right*depth4*dose 7.2488 0 0 depth4*strain 7.2488 0 depth4*dose*strain 7.2488 0 0 0 0 0 right*depth4*strain 7.2488 0 right*depth4*dose*strain 7.2488 0 0 0 0 0 depth5 1.28 depth5*dose 1.28 0 0 right*depth5 1.28 right*depth5*dose 1.28 0 0 depth5*strain 1.28 0 depth5*dose*strain 1.28 0 0 0 0 0 right*depth5*strain 1.28 0 right*depth5*dose*strain 1.28 0 0 0 0 0;
	estimate "B6, 10mg, R, 46" int 1 dose 1 0 0 right 1 right*dose 1 0 0 strain 1 0 dose*strain 1 0 0 0 0 0 right*strain 1 0 right*dose*strain 1 0 0 0 0 0 depthc 46 depthc*dose 46 0 0 right*depthc 46 right*depthc*dose 46 0 0 depthc*strain 46 0 depthc*dose*strain 46 0 0 0 0 0 right*depthc*strain 46 0 right*depthc*dose*strain 46 0 0 0 0 0 depth1 87.3936 depth1*dose 87.3936 0 0 right*depth1 87.3936 right*depth1*dose 87.3936 0 0 depth1*strain 87.3936 0 depth1*dose*strain 87.3936 0 0 0 0 0 right*depth1*strain 87.3936 0 right*depth1*dose*strain 87.3936 0 0 0 0 0 depth2 50.2928 depth2*dose 50.2928 0 0 right*depth2 50.2928 right*depth2*dose 50.2928 0 0 depth2*strain 50.2928 0 depth2*dose*strain 50.2928 0 0 0 0 0 right*depth2*strain 50.2928 0 right*depth2*dose*strain 50.2928 0 0 0 0 0 depth3 25.48 depth3*dose 25.48 0 0 right*depth3 25.48 right*depth3*dose 25.48 0 0 depth3*strain 25.48 0 depth3*dose*strain 25.48 0 0 0 0 0 right*depth3*strain 25.48 0 right*depth3*dose*strain 25.48 0 0 0 0 0 depth4 9.1936 depth4*dose 9.1936 0 0 right*depth4 9.1936 right*depth4*dose 9.1936 0 0 depth4*strain 9.1936 0 depth4*dose*strain 9.1936 0 0 0 0 0 right*depth4*strain 9.1936 0 right*depth4*dose*strain 9.1936 0 0 0 0 0 depth5 1.8496 depth5*dose 1.8496 0 0 right*depth5 1.8496 right*depth5*dose 1.8496 0 0 depth5*strain 1.8496 0 depth5*dose*strain 1.8496 0 0 0 0 0 right*depth5*strain 1.8496 0 right*depth5*dose*strain 1.8496 0 0 0 0 0;
	estimate "B6, 10mg, R, 50" int 1 dose 1 0 0 right 1 right*dose 1 0 0 strain 1 0 dose*strain 1 0 0 0 0 0 right*strain 1 0 right*dose*strain 1 0 0 0 0 0 depthc 50 depthc*dose 50 0 0 right*depthc 50 right*depthc*dose 50 0 0 depthc*strain 50 0 depthc*dose*strain 50 0 0 0 0 0 right*depthc*strain 50 0 right*depthc*dose*strain 50 0 0 0 0 0 depth1 97.44 depth1*dose 97.44 0 0 right*depth1 97.44 right*depth1*dose 97.44 0 0 depth1*strain 97.44 0 depth1*dose*strain 97.44 0 0 0 0 0 right*depth1*strain 97.44 0 right*depth1*dose*strain 97.44 0 0 0 0 0 depth2 57.12 depth2*dose 57.12 0 0 right*depth2 57.12 right*depth2*dose 57.12 0 0 depth2*strain 57.12 0 depth2*dose*strain 57.12 0 0 0 0 0 right*depth2*strain 57.12 0 right*depth2*dose*strain 57.12 0 0 0 0 0 depth3 29.7024 depth3*dose 29.7024 0 0 right*depth3 29.7024 right*depth3*dose 29.7024 0 0 depth3*strain 29.7024 0 depth3*dose*strain 29.7024 0 0 0 0 0 right*depth3*strain 29.7024 0 right*depth3*dose*strain 29.7024 0 0 0 0 0 depth4 11.22 depth4*dose 11.22 0 0 right*depth4 11.22 right*depth4*dose 11.22 0 0 depth4*strain 11.22 0 depth4*dose*strain 11.22 0 0 0 0 0 right*depth4*strain 11.22 0 right*depth4*dose*strain 11.22 0 0 0 0 0 depth5 2.4576 depth5*dose 2.4576 0 0 right*depth5 2.4576 right*depth5*dose 2.4576 0 0 depth5*strain 2.4576 0 depth5*dose*strain 2.4576 0 0 0 0 0 right*depth5*strain 2.4576 0 right*depth5*dose*strain 2.4576 0 0 0 0 0;
	estimate "S6, 10mg, R, -50" int 1 dose 1 0 0 right 1 right*dose 1 0 0 strain 0 1 dose*strain 0 1 0 0 0 0 right*strain 0 1 right*dose*strain 0 1 0 0 0 0 depthc -50 depthc*dose -50 0 0 right*depthc -50 right*depthc*dose -50 0 0 depthc*strain 0 -50 depthc*dose*strain 0 -50 0 0 0 0 right*depthc*strain 0 -50 right*depthc*dose*strain 0 -50 0 0 0 0 depth1 0 depth1*dose 0 0 0 right*depth1 0 right*depth1*dose 0 0 0 depth1*strain 0 0 depth1*dose*strain 0 0 0 0 0 0 right*depth1*strain 0 0 right*depth1*dose*strain 0 0 0 0 0 0 depth2 0 depth2*dose 0 0 0 right*depth2 0 right*depth2*dose 0 0 0 depth2*strain 0 0 depth2*dose*strain 0 0 0 0 0 0 right*depth2*strain 0 0 right*depth2*dose*strain 0 0 0 0 0 0 depth3 0 depth3*dose 0 0 0 right*depth3 0 right*depth3*dose 0 0 0 depth3*strain 0 0 depth3*dose*strain 0 0 0 0 0 0 right*depth3*strain 0 0 right*depth3*dose*strain 0 0 0 0 0 0 depth4 0 depth4*dose 0 0 0 right*depth4 0 right*depth4*dose 0 0 0 depth4*strain 0 0 depth4*dose*strain 0 0 0 0 0 0 right*depth4*strain 0 0 right*depth4*dose*strain 0 0 0 0 0 0 depth5 0 depth5*dose 0 0 0 right*depth5 0 right*depth5*dose 0 0 0 depth5*strain 0 0 depth5*dose*strain 0 0 0 0 0 0 right*depth5*strain 0 0 right*depth5*dose*strain 0 0 0 0 0 0;
	estimate "S6, 10mg, R, -46" int 1 dose 1 0 0 right 1 right*dose 1 0 0 strain 0 1 dose*strain 0 1 0 0 0 0 right*strain 0 1 right*dose*strain 0 1 0 0 0 0 depthc -46 depthc*dose -46 0 0 right*depthc -46 right*depthc*dose -46 0 0 depthc*strain 0 -46 depthc*dose*strain 0 -46 0 0 0 0 right*depthc*strain 0 -46 right*depthc*dose*strain 0 -46 0 0 0 0 depth1 0.0064 depth1*dose 0.0064 0 0 right*depth1 0.0064 right*depth1*dose 0.0064 0 0 depth1*strain 0 0.0064 depth1*dose*strain 0 0.0064 0 0 0 0 right*depth1*strain 0 0.0064 right*depth1*dose*strain 0 0.0064 0 0 0 0 depth2 0 depth2*dose 0 0 0 right*depth2 0 right*depth2*dose 0 0 0 depth2*strain 0 0 depth2*dose*strain 0 0 0 0 0 0 right*depth2*strain 0 0 right*depth2*dose*strain 0 0 0 0 0 0 depth3 0 depth3*dose 0 0 0 right*depth3 0 right*depth3*dose 0 0 0 depth3*strain 0 0 depth3*dose*strain 0 0 0 0 0 0 right*depth3*strain 0 0 right*depth3*dose*strain 0 0 0 0 0 0 depth4 0 depth4*dose 0 0 0 right*depth4 0 right*depth4*dose 0 0 0 depth4*strain 0 0 depth4*dose*strain 0 0 0 0 0 0 right*depth4*strain 0 0 right*depth4*dose*strain 0 0 0 0 0 0 depth5 0 depth5*dose 0 0 0 right*depth5 0 right*depth5*dose 0 0 0 depth5*strain 0 0 depth5*dose*strain 0 0 0 0 0 0 right*depth5*strain 0 0 right*depth5*dose*strain 0 0 0 0 0 0;
	estimate "S6, 10mg, R, -42" int 1 dose 1 0 0 right 1 right*dose 1 0 0 strain 0 1 dose*strain 0 1 0 0 0 0 right*strain 0 1 right*dose*strain 0 1 0 0 0 0 depthc -42 depthc*dose -42 0 0 right*depthc -42 right*depthc*dose -42 0 0 depthc*strain 0 -42 depthc*dose*strain 0 -42 0 0 0 0 right*depthc*strain 0 -42 right*depthc*dose*strain 0 -42 0 0 0 0 depth1 0.0512 depth1*dose 0.0512 0 0 right*depth1 0.0512 right*depth1*dose 0.0512 0 0 depth1*strain 0 0.0512 depth1*dose*strain 0 0.0512 0 0 0 0 right*depth1*strain 0 0.0512 right*depth1*dose*strain 0 0.0512 0 0 0 0 depth2 0 depth2*dose 0 0 0 right*depth2 0 right*depth2*dose 0 0 0 depth2*strain 0 0 depth2*dose*strain 0 0 0 0 0 0 right*depth2*strain 0 0 right*depth2*dose*strain 0 0 0 0 0 0 depth3 0 depth3*dose 0 0 0 right*depth3 0 right*depth3*dose 0 0 0 depth3*strain 0 0 depth3*dose*strain 0 0 0 0 0 0 right*depth3*strain 0 0 right*depth3*dose*strain 0 0 0 0 0 0 depth4 0 depth4*dose 0 0 0 right*depth4 0 right*depth4*dose 0 0 0 depth4*strain 0 0 depth4*dose*strain 0 0 0 0 0 0 right*depth4*strain 0 0 right*depth4*dose*strain 0 0 0 0 0 0 depth5 0 depth5*dose 0 0 0 right*depth5 0 right*depth5*dose 0 0 0 depth5*strain 0 0 depth5*dose*strain 0 0 0 0 0 0 right*depth5*strain 0 0 right*depth5*dose*strain 0 0 0 0 0 0;
	estimate "S6, 10mg, R, -38" int 1 dose 1 0 0 right 1 right*dose 1 0 0 strain 0 1 dose*strain 0 1 0 0 0 0 right*strain 0 1 right*dose*strain 0 1 0 0 0 0 depthc -38 depthc*dose -38 0 0 right*depthc -38 right*depthc*dose -38 0 0 depthc*strain 0 -38 depthc*dose*strain 0 -38 0 0 0 0 right*depthc*strain 0 -38 right*depthc*dose*strain 0 -38 0 0 0 0 depth1 0.1728 depth1*dose 0.1728 0 0 right*depth1 0.1728 right*depth1*dose 0.1728 0 0 depth1*strain 0 0.1728 depth1*dose*strain 0 0.1728 0 0 0 0 right*depth1*strain 0 0.1728 right*depth1*dose*strain 0 0.1728 0 0 0 0 depth2 0 depth2*dose 0 0 0 right*depth2 0 right*depth2*dose 0 0 0 depth2*strain 0 0 depth2*dose*strain 0 0 0 0 0 0 right*depth2*strain 0 0 right*depth2*dose*strain 0 0 0 0 0 0 depth3 0 depth3*dose 0 0 0 right*depth3 0 right*depth3*dose 0 0 0 depth3*strain 0 0 depth3*dose*strain 0 0 0 0 0 0 right*depth3*strain 0 0 right*depth3*dose*strain 0 0 0 0 0 0 depth4 0 depth4*dose 0 0 0 right*depth4 0 right*depth4*dose 0 0 0 depth4*strain 0 0 depth4*dose*strain 0 0 0 0 0 0 right*depth4*strain 0 0 right*depth4*dose*strain 0 0 0 0 0 0 depth5 0 depth5*dose 0 0 0 right*depth5 0 right*depth5*dose 0 0 0 depth5*strain 0 0 depth5*dose*strain 0 0 0 0 0 0 right*depth5*strain 0 0 right*depth5*dose*strain 0 0 0 0 0 0;
	estimate "S6, 10mg, R, -34" int 1 dose 1 0 0 right 1 right*dose 1 0 0 strain 0 1 dose*strain 0 1 0 0 0 0 right*strain 0 1 right*dose*strain 0 1 0 0 0 0 depthc -34 depthc*dose -34 0 0 right*depthc -34 right*depthc*dose -34 0 0 depthc*strain 0 -34 depthc*dose*strain 0 -34 0 0 0 0 right*depthc*strain 0 -34 right*depthc*dose*strain 0 -34 0 0 0 0 depth1 0.4096 depth1*dose 0.4096 0 0 right*depth1 0.4096 right*depth1*dose 0.4096 0 0 depth1*strain 0 0.4096 depth1*dose*strain 0 0.4096 0 0 0 0 right*depth1*strain 0 0.4096 right*depth1*dose*strain 0 0.4096 0 0 0 0 depth2 0 depth2*dose 0 0 0 right*depth2 0 right*depth2*dose 0 0 0 depth2*strain 0 0 depth2*dose*strain 0 0 0 0 0 0 right*depth2*strain 0 0 right*depth2*dose*strain 0 0 0 0 0 0 depth3 0 depth3*dose 0 0 0 right*depth3 0 right*depth3*dose 0 0 0 depth3*strain 0 0 depth3*dose*strain 0 0 0 0 0 0 right*depth3*strain 0 0 right*depth3*dose*strain 0 0 0 0 0 0 depth4 0 depth4*dose 0 0 0 right*depth4 0 right*depth4*dose 0 0 0 depth4*strain 0 0 depth4*dose*strain 0 0 0 0 0 0 right*depth4*strain 0 0 right*depth4*dose*strain 0 0 0 0 0 0 depth5 0 depth5*dose 0 0 0 right*depth5 0 right*depth5*dose 0 0 0 depth5*strain 0 0 depth5*dose*strain 0 0 0 0 0 0 right*depth5*strain 0 0 right*depth5*dose*strain 0 0 0 0 0 0;
	estimate "S6, 10mg, R, -30" int 1 dose 1 0 0 right 1 right*dose 1 0 0 strain 0 1 dose*strain 0 1 0 0 0 0 right*strain 0 1 right*dose*strain 0 1 0 0 0 0 depthc -30 depthc*dose -30 0 0 right*depthc -30 right*depthc*dose -30 0 0 depthc*strain 0 -30 depthc*dose*strain 0 -30 0 0 0 0 right*depthc*strain 0 -30 right*depthc*dose*strain 0 -30 0 0 0 0 depth1 0.8 depth1*dose 0.8 0 0 right*depth1 0.8 right*depth1*dose 0.8 0 0 depth1*strain 0 0.8 depth1*dose*strain 0 0.8 0 0 0 0 right*depth1*strain 0 0.8 right*depth1*dose*strain 0 0.8 0 0 0 0 depth2 0.0064 depth2*dose 0.0064 0 0 right*depth2 0.0064 right*depth2*dose 0.0064 0 0 depth2*strain 0 0.0064 depth2*dose*strain 0 0.0064 0 0 0 0 right*depth2*strain 0 0.0064 right*depth2*dose*strain 0 0.0064 0 0 0 0 depth3 0 depth3*dose 0 0 0 right*depth3 0 right*depth3*dose 0 0 0 depth3*strain 0 0 depth3*dose*strain 0 0 0 0 0 0 right*depth3*strain 0 0 right*depth3*dose*strain 0 0 0 0 0 0 depth4 0 depth4*dose 0 0 0 right*depth4 0 right*depth4*dose 0 0 0 depth4*strain 0 0 depth4*dose*strain 0 0 0 0 0 0 right*depth4*strain 0 0 right*depth4*dose*strain 0 0 0 0 0 0 depth5 0 depth5*dose 0 0 0 right*depth5 0 right*depth5*dose 0 0 0 depth5*strain 0 0 depth5*dose*strain 0 0 0 0 0 0 right*depth5*strain 0 0 right*depth5*dose*strain 0 0 0 0 0 0;
	estimate "S6, 10mg, R, -26" int 1 dose 1 0 0 right 1 right*dose 1 0 0 strain 0 1 dose*strain 0 1 0 0 0 0 right*strain 0 1 right*dose*strain 0 1 0 0 0 0 depthc -26 depthc*dose -26 0 0 right*depthc -26 right*depthc*dose -26 0 0 depthc*strain 0 -26 depthc*dose*strain 0 -26 0 0 0 0 right*depthc*strain 0 -26 right*depthc*dose*strain 0 -26 0 0 0 0 depth1 1.3824 depth1*dose 1.3824 0 0 right*depth1 1.3824 right*depth1*dose 1.3824 0 0 depth1*strain 0 1.3824 depth1*dose*strain 0 1.3824 0 0 0 0 right*depth1*strain 0 1.3824 right*depth1*dose*strain 0 1.3824 0 0 0 0 depth2 0.0512 depth2*dose 0.0512 0 0 right*depth2 0.0512 right*depth2*dose 0.0512 0 0 depth2*strain 0 0.0512 depth2*dose*strain 0 0.0512 0 0 0 0 right*depth2*strain 0 0.0512 right*depth2*dose*strain 0 0.0512 0 0 0 0 depth3 0 depth3*dose 0 0 0 right*depth3 0 right*depth3*dose 0 0 0 depth3*strain 0 0 depth3*dose*strain 0 0 0 0 0 0 right*depth3*strain 0 0 right*depth3*dose*strain 0 0 0 0 0 0 depth4 0 depth4*dose 0 0 0 right*depth4 0 right*depth4*dose 0 0 0 depth4*strain 0 0 depth4*dose*strain 0 0 0 0 0 0 right*depth4*strain 0 0 right*depth4*dose*strain 0 0 0 0 0 0 depth5 0 depth5*dose 0 0 0 right*depth5 0 right*depth5*dose 0 0 0 depth5*strain 0 0 depth5*dose*strain 0 0 0 0 0 0 right*depth5*strain 0 0 right*depth5*dose*strain 0 0 0 0 0 0;
	estimate "S6, 10mg, R, -22" int 1 dose 1 0 0 right 1 right*dose 1 0 0 strain 0 1 dose*strain 0 1 0 0 0 0 right*strain 0 1 right*dose*strain 0 1 0 0 0 0 depthc -22 depthc*dose -22 0 0 right*depthc -22 right*depthc*dose -22 0 0 depthc*strain 0 -22 depthc*dose*strain 0 -22 0 0 0 0 right*depthc*strain 0 -22 right*depthc*dose*strain 0 -22 0 0 0 0 depth1 2.1952 depth1*dose 2.1952 0 0 right*depth1 2.1952 right*depth1*dose 2.1952 0 0 depth1*strain 0 2.1952 depth1*dose*strain 0 2.1952 0 0 0 0 right*depth1*strain 0 2.1952 right*depth1*dose*strain 0 2.1952 0 0 0 0 depth2 0.1728 depth2*dose 0.1728 0 0 right*depth2 0.1728 right*depth2*dose 0.1728 0 0 depth2*strain 0 0.1728 depth2*dose*strain 0 0.1728 0 0 0 0 right*depth2*strain 0 0.1728 right*depth2*dose*strain 0 0.1728 0 0 0 0 depth3 0 depth3*dose 0 0 0 right*depth3 0 right*depth3*dose 0 0 0 depth3*strain 0 0 depth3*dose*strain 0 0 0 0 0 0 right*depth3*strain 0 0 right*depth3*dose*strain 0 0 0 0 0 0 depth4 0 depth4*dose 0 0 0 right*depth4 0 right*depth4*dose 0 0 0 depth4*strain 0 0 depth4*dose*strain 0 0 0 0 0 0 right*depth4*strain 0 0 right*depth4*dose*strain 0 0 0 0 0 0 depth5 0 depth5*dose 0 0 0 right*depth5 0 right*depth5*dose 0 0 0 depth5*strain 0 0 depth5*dose*strain 0 0 0 0 0 0 right*depth5*strain 0 0 right*depth5*dose*strain 0 0 0 0 0 0;
	estimate "S6, 10mg, R, -18" int 1 dose 1 0 0 right 1 right*dose 1 0 0 strain 0 1 dose*strain 0 1 0 0 0 0 right*strain 0 1 right*dose*strain 0 1 0 0 0 0 depthc -18 depthc*dose -18 0 0 right*depthc -18 right*depthc*dose -18 0 0 depthc*strain 0 -18 depthc*dose*strain 0 -18 0 0 0 0 right*depthc*strain 0 -18 right*depthc*dose*strain 0 -18 0 0 0 0 depth1 3.2768 depth1*dose 3.2768 0 0 right*depth1 3.2768 right*depth1*dose 3.2768 0 0 depth1*strain 0 3.2768 depth1*dose*strain 0 3.2768 0 0 0 0 right*depth1*strain 0 3.2768 right*depth1*dose*strain 0 3.2768 0 0 0 0 depth2 0.4096 depth2*dose 0.4096 0 0 right*depth2 0.4096 right*depth2*dose 0.4096 0 0 depth2*strain 0 0.4096 depth2*dose*strain 0 0.4096 0 0 0 0 right*depth2*strain 0 0.4096 right*depth2*dose*strain 0 0.4096 0 0 0 0 depth3 0 depth3*dose 0 0 0 right*depth3 0 right*depth3*dose 0 0 0 depth3*strain 0 0 depth3*dose*strain 0 0 0 0 0 0 right*depth3*strain 0 0 right*depth3*dose*strain 0 0 0 0 0 0 depth4 0 depth4*dose 0 0 0 right*depth4 0 right*depth4*dose 0 0 0 depth4*strain 0 0 depth4*dose*strain 0 0 0 0 0 0 right*depth4*strain 0 0 right*depth4*dose*strain 0 0 0 0 0 0 depth5 0 depth5*dose 0 0 0 right*depth5 0 right*depth5*dose 0 0 0 depth5*strain 0 0 depth5*dose*strain 0 0 0 0 0 0 right*depth5*strain 0 0 right*depth5*dose*strain 0 0 0 0 0 0;
	estimate "S6, 10mg, R, -14" int 1 dose 1 0 0 right 1 right*dose 1 0 0 strain 0 1 dose*strain 0 1 0 0 0 0 right*strain 0 1 right*dose*strain 0 1 0 0 0 0 depthc -14 depthc*dose -14 0 0 right*depthc -14 right*depthc*dose -14 0 0 depthc*strain 0 -14 depthc*dose*strain 0 -14 0 0 0 0 right*depthc*strain 0 -14 right*depthc*dose*strain 0 -14 0 0 0 0 depth1 4.6656 depth1*dose 4.6656 0 0 right*depth1 4.6656 right*depth1*dose 4.6656 0 0 depth1*strain 0 4.6656 depth1*dose*strain 0 4.6656 0 0 0 0 right*depth1*strain 0 4.6656 right*depth1*dose*strain 0 4.6656 0 0 0 0 depth2 0.8 depth2*dose 0.8 0 0 right*depth2 0.8 right*depth2*dose 0.8 0 0 depth2*strain 0 0.8 depth2*dose*strain 0 0.8 0 0 0 0 right*depth2*strain 0 0.8 right*depth2*dose*strain 0 0.8 0 0 0 0 depth3 0.0064 depth3*dose 0.0064 0 0 right*depth3 0.0064 right*depth3*dose 0.0064 0 0 depth3*strain 0 0.0064 depth3*dose*strain 0 0.0064 0 0 0 0 right*depth3*strain 0 0.0064 right*depth3*dose*strain 0 0.0064 0 0 0 0 depth4 0 depth4*dose 0 0 0 right*depth4 0 right*depth4*dose 0 0 0 depth4*strain 0 0 depth4*dose*strain 0 0 0 0 0 0 right*depth4*strain 0 0 right*depth4*dose*strain 0 0 0 0 0 0 depth5 0 depth5*dose 0 0 0 right*depth5 0 right*depth5*dose 0 0 0 depth5*strain 0 0 depth5*dose*strain 0 0 0 0 0 0 right*depth5*strain 0 0 right*depth5*dose*strain 0 0 0 0 0 0;
	estimate "S6, 10mg, R, -10" int 1 dose 1 0 0 right 1 right*dose 1 0 0 strain 0 1 dose*strain 0 1 0 0 0 0 right*strain 0 1 right*dose*strain 0 1 0 0 0 0 depthc -10 depthc*dose -10 0 0 right*depthc -10 right*depthc*dose -10 0 0 depthc*strain 0 -10 depthc*dose*strain 0 -10 0 0 0 0 right*depthc*strain 0 -10 right*depthc*dose*strain 0 -10 0 0 0 0 depth1 6.4 depth1*dose 6.4 0 0 right*depth1 6.4 right*depth1*dose 6.4 0 0 depth1*strain 0 6.4 depth1*dose*strain 0 6.4 0 0 0 0 right*depth1*strain 0 6.4 right*depth1*dose*strain 0 6.4 0 0 0 0 depth2 1.3824 depth2*dose 1.3824 0 0 right*depth2 1.3824 right*depth2*dose 1.3824 0 0 depth2*strain 0 1.3824 depth2*dose*strain 0 1.3824 0 0 0 0 right*depth2*strain 0 1.3824 right*depth2*dose*strain 0 1.3824 0 0 0 0 depth3 0.0512 depth3*dose 0.0512 0 0 right*depth3 0.0512 right*depth3*dose 0.0512 0 0 depth3*strain 0 0.0512 depth3*dose*strain 0 0.0512 0 0 0 0 right*depth3*strain 0 0.0512 right*depth3*dose*strain 0 0.0512 0 0 0 0 depth4 0 depth4*dose 0 0 0 right*depth4 0 right*depth4*dose 0 0 0 depth4*strain 0 0 depth4*dose*strain 0 0 0 0 0 0 right*depth4*strain 0 0 right*depth4*dose*strain 0 0 0 0 0 0 depth5 0 depth5*dose 0 0 0 right*depth5 0 right*depth5*dose 0 0 0 depth5*strain 0 0 depth5*dose*strain 0 0 0 0 0 0 right*depth5*strain 0 0 right*depth5*dose*strain 0 0 0 0 0 0;
	estimate "S6, 10mg, R, -6" int 1 dose 1 0 0 right 1 right*dose 1 0 0 strain 0 1 dose*strain 0 1 0 0 0 0 right*strain 0 1 right*dose*strain 0 1 0 0 0 0 depthc -6 depthc*dose -6 0 0 right*depthc -6 right*depthc*dose -6 0 0 depthc*strain 0 -6 depthc*dose*strain 0 -6 0 0 0 0 right*depthc*strain 0 -6 right*depthc*dose*strain 0 -6 0 0 0 0 depth1 8.5184 depth1*dose 8.5184 0 0 right*depth1 8.5184 right*depth1*dose 8.5184 0 0 depth1*strain 0 8.5184 depth1*dose*strain 0 8.5184 0 0 0 0 right*depth1*strain 0 8.5184 right*depth1*dose*strain 0 8.5184 0 0 0 0 depth2 2.1952 depth2*dose 2.1952 0 0 right*depth2 2.1952 right*depth2*dose 2.1952 0 0 depth2*strain 0 2.1952 depth2*dose*strain 0 2.1952 0 0 0 0 right*depth2*strain 0 2.1952 right*depth2*dose*strain 0 2.1952 0 0 0 0 depth3 0.1728 depth3*dose 0.1728 0 0 right*depth3 0.1728 right*depth3*dose 0.1728 0 0 depth3*strain 0 0.1728 depth3*dose*strain 0 0.1728 0 0 0 0 right*depth3*strain 0 0.1728 right*depth3*dose*strain 0 0.1728 0 0 0 0 depth4 0 depth4*dose 0 0 0 right*depth4 0 right*depth4*dose 0 0 0 depth4*strain 0 0 depth4*dose*strain 0 0 0 0 0 0 right*depth4*strain 0 0 right*depth4*dose*strain 0 0 0 0 0 0 depth5 0 depth5*dose 0 0 0 right*depth5 0 right*depth5*dose 0 0 0 depth5*strain 0 0 depth5*dose*strain 0 0 0 0 0 0 right*depth5*strain 0 0 right*depth5*dose*strain 0 0 0 0 0 0;
	estimate "S6, 10mg, R, -2" int 1 dose 1 0 0 right 1 right*dose 1 0 0 strain 0 1 dose*strain 0 1 0 0 0 0 right*strain 0 1 right*dose*strain 0 1 0 0 0 0 depthc -2 depthc*dose -2 0 0 right*depthc -2 right*depthc*dose -2 0 0 depthc*strain 0 -2 depthc*dose*strain 0 -2 0 0 0 0 right*depthc*strain 0 -2 right*depthc*dose*strain 0 -2 0 0 0 0 depth1 11.0592 depth1*dose 11.0592 0 0 right*depth1 11.0592 right*depth1*dose 11.0592 0 0 depth1*strain 0 11.0592 depth1*dose*strain 0 11.0592 0 0 0 0 right*depth1*strain 0 11.0592 right*depth1*dose*strain 0 11.0592 0 0 0 0 depth2 3.2768 depth2*dose 3.2768 0 0 right*depth2 3.2768 right*depth2*dose 3.2768 0 0 depth2*strain 0 3.2768 depth2*dose*strain 0 3.2768 0 0 0 0 right*depth2*strain 0 3.2768 right*depth2*dose*strain 0 3.2768 0 0 0 0 depth3 0.4096 depth3*dose 0.4096 0 0 right*depth3 0.4096 right*depth3*dose 0.4096 0 0 depth3*strain 0 0.4096 depth3*dose*strain 0 0.4096 0 0 0 0 right*depth3*strain 0 0.4096 right*depth3*dose*strain 0 0.4096 0 0 0 0 depth4 0 depth4*dose 0 0 0 right*depth4 0 right*depth4*dose 0 0 0 depth4*strain 0 0 depth4*dose*strain 0 0 0 0 0 0 right*depth4*strain 0 0 right*depth4*dose*strain 0 0 0 0 0 0 depth5 0 depth5*dose 0 0 0 right*depth5 0 right*depth5*dose 0 0 0 depth5*strain 0 0 depth5*dose*strain 0 0 0 0 0 0 right*depth5*strain 0 0 right*depth5*dose*strain 0 0 0 0 0 0;
	estimate "S6, 10mg, R, 2" int 1 dose 1 0 0 right 1 right*dose 1 0 0 strain 0 1 dose*strain 0 1 0 0 0 0 right*strain 0 1 right*dose*strain 0 1 0 0 0 0 depthc 2 depthc*dose 2 0 0 right*depthc 2 right*depthc*dose 2 0 0 depthc*strain 0 2 depthc*dose*strain 0 2 0 0 0 0 right*depthc*strain 0 2 right*depthc*dose*strain 0 2 0 0 0 0 depth1 14.0608 depth1*dose 14.0608 0 0 right*depth1 14.0608 right*depth1*dose 14.0608 0 0 depth1*strain 0 14.0608 depth1*dose*strain 0 14.0608 0 0 0 0 right*depth1*strain 0 14.0608 right*depth1*dose*strain 0 14.0608 0 0 0 0 depth2 4.6656 depth2*dose 4.6656 0 0 right*depth2 4.6656 right*depth2*dose 4.6656 0 0 depth2*strain 0 4.6656 depth2*dose*strain 0 4.6656 0 0 0 0 right*depth2*strain 0 4.6656 right*depth2*dose*strain 0 4.6656 0 0 0 0 depth3 0.8 depth3*dose 0.8 0 0 right*depth3 0.8 right*depth3*dose 0.8 0 0 depth3*strain 0 0.8 depth3*dose*strain 0 0.8 0 0 0 0 right*depth3*strain 0 0.8 right*depth3*dose*strain 0 0.8 0 0 0 0 depth4 8e-04 depth4*dose 8e-04 0 0 right*depth4 8e-04 right*depth4*dose 8e-04 0 0 depth4*strain 0 8e-04 depth4*dose*strain 0 8e-04 0 0 0 0 right*depth4*strain 0 8e-04 right*depth4*dose*strain 0 8e-04 0 0 0 0 depth5 0 depth5*dose 0 0 0 right*depth5 0 right*depth5*dose 0 0 0 depth5*strain 0 0 depth5*dose*strain 0 0 0 0 0 0 right*depth5*strain 0 0 right*depth5*dose*strain 0 0 0 0 0 0;
	estimate "S6, 10mg, R, 6" int 1 dose 1 0 0 right 1 right*dose 1 0 0 strain 0 1 dose*strain 0 1 0 0 0 0 right*strain 0 1 right*dose*strain 0 1 0 0 0 0 depthc 6 depthc*dose 6 0 0 right*depthc 6 right*depthc*dose 6 0 0 depthc*strain 0 6 depthc*dose*strain 0 6 0 0 0 0 right*depthc*strain 0 6 right*depthc*dose*strain 0 6 0 0 0 0 depth1 17.5616 depth1*dose 17.5616 0 0 right*depth1 17.5616 right*depth1*dose 17.5616 0 0 depth1*strain 0 17.5616 depth1*dose*strain 0 17.5616 0 0 0 0 right*depth1*strain 0 17.5616 right*depth1*dose*strain 0 17.5616 0 0 0 0 depth2 6.4 depth2*dose 6.4 0 0 right*depth2 6.4 right*depth2*dose 6.4 0 0 depth2*strain 0 6.4 depth2*dose*strain 0 6.4 0 0 0 0 right*depth2*strain 0 6.4 right*depth2*dose*strain 0 6.4 0 0 0 0 depth3 1.3824 depth3*dose 1.3824 0 0 right*depth3 1.3824 right*depth3*dose 1.3824 0 0 depth3*strain 0 1.3824 depth3*dose*strain 0 1.3824 0 0 0 0 right*depth3*strain 0 1.3824 right*depth3*dose*strain 0 1.3824 0 0 0 0 depth4 0.0216 depth4*dose 0.0216 0 0 right*depth4 0.0216 right*depth4*dose 0.0216 0 0 depth4*strain 0 0.0216 depth4*dose*strain 0 0.0216 0 0 0 0 right*depth4*strain 0 0.0216 right*depth4*dose*strain 0 0.0216 0 0 0 0 depth5 0 depth5*dose 0 0 0 right*depth5 0 right*depth5*dose 0 0 0 depth5*strain 0 0 depth5*dose*strain 0 0 0 0 0 0 right*depth5*strain 0 0 right*depth5*dose*strain 0 0 0 0 0 0;
	estimate "S6, 10mg, R, 10" int 1 dose 1 0 0 right 1 right*dose 1 0 0 strain 0 1 dose*strain 0 1 0 0 0 0 right*strain 0 1 right*dose*strain 0 1 0 0 0 0 depthc 10 depthc*dose 10 0 0 right*depthc 10 right*depthc*dose 10 0 0 depthc*strain 0 10 depthc*dose*strain 0 10 0 0 0 0 right*depthc*strain 0 10 right*depthc*dose*strain 0 10 0 0 0 0 depth1 21.6 depth1*dose 21.6 0 0 right*depth1 21.6 right*depth1*dose 21.6 0 0 depth1*strain 0 21.6 depth1*dose*strain 0 21.6 0 0 0 0 right*depth1*strain 0 21.6 right*depth1*dose*strain 0 21.6 0 0 0 0 depth2 8.5184 depth2*dose 8.5184 0 0 right*depth2 8.5184 right*depth2*dose 8.5184 0 0 depth2*strain 0 8.5184 depth2*dose*strain 0 8.5184 0 0 0 0 right*depth2*strain 0 8.5184 right*depth2*dose*strain 0 8.5184 0 0 0 0 depth3 2.1952 depth3*dose 2.1952 0 0 right*depth3 2.1952 right*depth3*dose 2.1952 0 0 depth3*strain 0 2.1952 depth3*dose*strain 0 2.1952 0 0 0 0 right*depth3*strain 0 2.1952 right*depth3*dose*strain 0 2.1952 0 0 0 0 depth4 0.1 depth4*dose 0.1 0 0 right*depth4 0.1 right*depth4*dose 0.1 0 0 depth4*strain 0 0.1 depth4*dose*strain 0 0.1 0 0 0 0 right*depth4*strain 0 0.1 right*depth4*dose*strain 0 0.1 0 0 0 0 depth5 0 depth5*dose 0 0 0 right*depth5 0 right*depth5*dose 0 0 0 depth5*strain 0 0 depth5*dose*strain 0 0 0 0 0 0 right*depth5*strain 0 0 right*depth5*dose*strain 0 0 0 0 0 0;
	estimate "S6, 10mg, R, 14" int 1 dose 1 0 0 right 1 right*dose 1 0 0 strain 0 1 dose*strain 0 1 0 0 0 0 right*strain 0 1 right*dose*strain 0 1 0 0 0 0 depthc 14 depthc*dose 14 0 0 right*depthc 14 right*depthc*dose 14 0 0 depthc*strain 0 14 depthc*dose*strain 0 14 0 0 0 0 right*depthc*strain 0 14 right*depthc*dose*strain 0 14 0 0 0 0 depth1 26.2144 depth1*dose 26.2144 0 0 right*depth1 26.2144 right*depth1*dose 26.2144 0 0 depth1*strain 0 26.2144 depth1*dose*strain 0 26.2144 0 0 0 0 right*depth1*strain 0 26.2144 right*depth1*dose*strain 0 26.2144 0 0 0 0 depth2 11.0592 depth2*dose 11.0592 0 0 right*depth2 11.0592 right*depth2*dose 11.0592 0 0 depth2*strain 0 11.0592 depth2*dose*strain 0 11.0592 0 0 0 0 right*depth2*strain 0 11.0592 right*depth2*dose*strain 0 11.0592 0 0 0 0 depth3 3.2768 depth3*dose 3.2768 0 0 right*depth3 3.2768 right*depth3*dose 3.2768 0 0 depth3*strain 0 3.2768 depth3*dose*strain 0 3.2768 0 0 0 0 right*depth3*strain 0 3.2768 right*depth3*dose*strain 0 3.2768 0 0 0 0 depth4 0.2744 depth4*dose 0.2744 0 0 right*depth4 0.2744 right*depth4*dose 0.2744 0 0 depth4*strain 0 0.2744 depth4*dose*strain 0 0.2744 0 0 0 0 right*depth4*strain 0 0.2744 right*depth4*dose*strain 0 0.2744 0 0 0 0 depth5 0 depth5*dose 0 0 0 right*depth5 0 right*depth5*dose 0 0 0 depth5*strain 0 0 depth5*dose*strain 0 0 0 0 0 0 right*depth5*strain 0 0 right*depth5*dose*strain 0 0 0 0 0 0;
	estimate "S6, 10mg, R, 18" int 1 dose 1 0 0 right 1 right*dose 1 0 0 strain 0 1 dose*strain 0 1 0 0 0 0 right*strain 0 1 right*dose*strain 0 1 0 0 0 0 depthc 18 depthc*dose 18 0 0 right*depthc 18 right*depthc*dose 18 0 0 depthc*strain 0 18 depthc*dose*strain 0 18 0 0 0 0 right*depthc*strain 0 18 right*depthc*dose*strain 0 18 0 0 0 0 depth1 31.4432 depth1*dose 31.4432 0 0 right*depth1 31.4432 right*depth1*dose 31.4432 0 0 depth1*strain 0 31.4432 depth1*dose*strain 0 31.4432 0 0 0 0 right*depth1*strain 0 31.4432 right*depth1*dose*strain 0 31.4432 0 0 0 0 depth2 14.0608 depth2*dose 14.0608 0 0 right*depth2 14.0608 right*depth2*dose 14.0608 0 0 depth2*strain 0 14.0608 depth2*dose*strain 0 14.0608 0 0 0 0 right*depth2*strain 0 14.0608 right*depth2*dose*strain 0 14.0608 0 0 0 0 depth3 4.6656 depth3*dose 4.6656 0 0 right*depth3 4.6656 right*depth3*dose 4.6656 0 0 depth3*strain 0 4.6656 depth3*dose*strain 0 4.6656 0 0 0 0 right*depth3*strain 0 4.6656 right*depth3*dose*strain 0 4.6656 0 0 0 0 depth4 0.5832 depth4*dose 0.5832 0 0 right*depth4 0.5832 right*depth4*dose 0.5832 0 0 depth4*strain 0 0.5832 depth4*dose*strain 0 0.5832 0 0 0 0 right*depth4*strain 0 0.5832 right*depth4*dose*strain 0 0.5832 0 0 0 0 depth5 0 depth5*dose 0 0 0 right*depth5 0 right*depth5*dose 0 0 0 depth5*strain 0 0 depth5*dose*strain 0 0 0 0 0 0 right*depth5*strain 0 0 right*depth5*dose*strain 0 0 0 0 0 0;
	estimate "S6, 10mg, R, 22" int 1 dose 1 0 0 right 1 right*dose 1 0 0 strain 0 1 dose*strain 0 1 0 0 0 0 right*strain 0 1 right*dose*strain 0 1 0 0 0 0 depthc 22 depthc*dose 22 0 0 right*depthc 22 right*depthc*dose 22 0 0 depthc*strain 0 22 depthc*dose*strain 0 22 0 0 0 0 right*depthc*strain 0 22 right*depthc*dose*strain 0 22 0 0 0 0 depth1 37.3248 depth1*dose 37.3248 0 0 right*depth1 37.3248 right*depth1*dose 37.3248 0 0 depth1*strain 0 37.3248 depth1*dose*strain 0 37.3248 0 0 0 0 right*depth1*strain 0 37.3248 right*depth1*dose*strain 0 37.3248 0 0 0 0 depth2 17.5616 depth2*dose 17.5616 0 0 right*depth2 17.5616 right*depth2*dose 17.5616 0 0 depth2*strain 0 17.5616 depth2*dose*strain 0 17.5616 0 0 0 0 right*depth2*strain 0 17.5616 right*depth2*dose*strain 0 17.5616 0 0 0 0 depth3 6.4 depth3*dose 6.4 0 0 right*depth3 6.4 right*depth3*dose 6.4 0 0 depth3*strain 0 6.4 depth3*dose*strain 0 6.4 0 0 0 0 right*depth3*strain 0 6.4 right*depth3*dose*strain 0 6.4 0 0 0 0 depth4 1.0648 depth4*dose 1.0648 0 0 right*depth4 1.0648 right*depth4*dose 1.0648 0 0 depth4*strain 0 1.0648 depth4*dose*strain 0 1.0648 0 0 0 0 right*depth4*strain 0 1.0648 right*depth4*dose*strain 0 1.0648 0 0 0 0 depth5 0.0064 depth5*dose 0.0064 0 0 right*depth5 0.0064 right*depth5*dose 0.0064 0 0 depth5*strain 0 0.0064 depth5*dose*strain 0 0.0064 0 0 0 0 right*depth5*strain 0 0.0064 right*depth5*dose*strain 0 0.0064 0 0 0 0;
	estimate "S6, 10mg, R, 26" int 1 dose 1 0 0 right 1 right*dose 1 0 0 strain 0 1 dose*strain 0 1 0 0 0 0 right*strain 0 1 right*dose*strain 0 1 0 0 0 0 depthc 26 depthc*dose 26 0 0 right*depthc 26 right*depthc*dose 26 0 0 depthc*strain 0 26 depthc*dose*strain 0 26 0 0 0 0 right*depthc*strain 0 26 right*depthc*dose*strain 0 26 0 0 0 0 depth1 43.8976 depth1*dose 43.8976 0 0 right*depth1 43.8976 right*depth1*dose 43.8976 0 0 depth1*strain 0 43.8976 depth1*dose*strain 0 43.8976 0 0 0 0 right*depth1*strain 0 43.8976 right*depth1*dose*strain 0 43.8976 0 0 0 0 depth2 21.6 depth2*dose 21.6 0 0 right*depth2 21.6 right*depth2*dose 21.6 0 0 depth2*strain 0 21.6 depth2*dose*strain 0 21.6 0 0 0 0 right*depth2*strain 0 21.6 right*depth2*dose*strain 0 21.6 0 0 0 0 depth3 8.5184 depth3*dose 8.5184 0 0 right*depth3 8.5184 right*depth3*dose 8.5184 0 0 depth3*strain 0 8.5184 depth3*dose*strain 0 8.5184 0 0 0 0 right*depth3*strain 0 8.5184 right*depth3*dose*strain 0 8.5184 0 0 0 0 depth4 1.7576 depth4*dose 1.7576 0 0 right*depth4 1.7576 right*depth4*dose 1.7576 0 0 depth4*strain 0 1.7576 depth4*dose*strain 0 1.7576 0 0 0 0 right*depth4*strain 0 1.7576 right*depth4*dose*strain 0 1.7576 0 0 0 0 depth5 0.0512 depth5*dose 0.0512 0 0 right*depth5 0.0512 right*depth5*dose 0.0512 0 0 depth5*strain 0 0.0512 depth5*dose*strain 0 0.0512 0 0 0 0 right*depth5*strain 0 0.0512 right*depth5*dose*strain 0 0.0512 0 0 0 0;
	estimate "S6, 10mg, R, 30" int 1 dose 1 0 0 right 1 right*dose 1 0 0 strain 0 1 dose*strain 0 1 0 0 0 0 right*strain 0 1 right*dose*strain 0 1 0 0 0 0 depthc 30 depthc*dose 30 0 0 right*depthc 30 right*depthc*dose 30 0 0 depthc*strain 0 30 depthc*dose*strain 0 30 0 0 0 0 right*depthc*strain 0 30 right*depthc*dose*strain 0 30 0 0 0 0 depth1 51.2 depth1*dose 51.2 0 0 right*depth1 51.2 right*depth1*dose 51.2 0 0 depth1*strain 0 51.2 depth1*dose*strain 0 51.2 0 0 0 0 right*depth1*strain 0 51.2 right*depth1*dose*strain 0 51.2 0 0 0 0 depth2 26.2144 depth2*dose 26.2144 0 0 right*depth2 26.2144 right*depth2*dose 26.2144 0 0 depth2*strain 0 26.2144 depth2*dose*strain 0 26.2144 0 0 0 0 right*depth2*strain 0 26.2144 right*depth2*dose*strain 0 26.2144 0 0 0 0 depth3 11.0592 depth3*dose 11.0592 0 0 right*depth3 11.0592 right*depth3*dose 11.0592 0 0 depth3*strain 0 11.0592 depth3*dose*strain 0 11.0592 0 0 0 0 right*depth3*strain 0 11.0592 right*depth3*dose*strain 0 11.0592 0 0 0 0 depth4 2.7 depth4*dose 2.7 0 0 right*depth4 2.7 right*depth4*dose 2.7 0 0 depth4*strain 0 2.7 depth4*dose*strain 0 2.7 0 0 0 0 right*depth4*strain 0 2.7 right*depth4*dose*strain 0 2.7 0 0 0 0 depth5 0.1728 depth5*dose 0.1728 0 0 right*depth5 0.1728 right*depth5*dose 0.1728 0 0 depth5*strain 0 0.1728 depth5*dose*strain 0 0.1728 0 0 0 0 right*depth5*strain 0 0.1728 right*depth5*dose*strain 0 0.1728 0 0 0 0;
	estimate "S6, 10mg, R, 34" int 1 dose 1 0 0 right 1 right*dose 1 0 0 strain 0 1 dose*strain 0 1 0 0 0 0 right*strain 0 1 right*dose*strain 0 1 0 0 0 0 depthc 34 depthc*dose 34 0 0 right*depthc 34 right*depthc*dose 34 0 0 depthc*strain 0 34 depthc*dose*strain 0 34 0 0 0 0 right*depthc*strain 0 34 right*depthc*dose*strain 0 34 0 0 0 0 depth1 59.2704 depth1*dose 59.2704 0 0 right*depth1 59.2704 right*depth1*dose 59.2704 0 0 depth1*strain 0 59.2704 depth1*dose*strain 0 59.2704 0 0 0 0 right*depth1*strain 0 59.2704 right*depth1*dose*strain 0 59.2704 0 0 0 0 depth2 31.4432 depth2*dose 31.4432 0 0 right*depth2 31.4432 right*depth2*dose 31.4432 0 0 depth2*strain 0 31.4432 depth2*dose*strain 0 31.4432 0 0 0 0 right*depth2*strain 0 31.4432 right*depth2*dose*strain 0 31.4432 0 0 0 0 depth3 14.0608 depth3*dose 14.0608 0 0 right*depth3 14.0608 right*depth3*dose 14.0608 0 0 depth3*strain 0 14.0608 depth3*dose*strain 0 14.0608 0 0 0 0 right*depth3*strain 0 14.0608 right*depth3*dose*strain 0 14.0608 0 0 0 0 depth4 3.9304 depth4*dose 3.9304 0 0 right*depth4 3.9304 right*depth4*dose 3.9304 0 0 depth4*strain 0 3.9304 depth4*dose*strain 0 3.9304 0 0 0 0 right*depth4*strain 0 3.9304 right*depth4*dose*strain 0 3.9304 0 0 0 0 depth5 0.4096 depth5*dose 0.4096 0 0 right*depth5 0.4096 right*depth5*dose 0.4096 0 0 depth5*strain 0 0.4096 depth5*dose*strain 0 0.4096 0 0 0 0 right*depth5*strain 0 0.4096 right*depth5*dose*strain 0 0.4096 0 0 0 0;
	estimate "S6, 10mg, R, 38" int 1 dose 1 0 0 right 1 right*dose 1 0 0 strain 0 1 dose*strain 0 1 0 0 0 0 right*strain 0 1 right*dose*strain 0 1 0 0 0 0 depthc 38 depthc*dose 38 0 0 right*depthc 38 right*depthc*dose 38 0 0 depthc*strain 0 38 depthc*dose*strain 0 38 0 0 0 0 right*depthc*strain 0 38 right*depthc*dose*strain 0 38 0 0 0 0 depth1 68.1072 depth1*dose 68.1072 0 0 right*depth1 68.1072 right*depth1*dose 68.1072 0 0 depth1*strain 0 68.1072 depth1*dose*strain 0 68.1072 0 0 0 0 right*depth1*strain 0 68.1072 right*depth1*dose*strain 0 68.1072 0 0 0 0 depth2 37.2912 depth2*dose 37.2912 0 0 right*depth2 37.2912 right*depth2*dose 37.2912 0 0 depth2*strain 0 37.2912 depth2*dose*strain 0 37.2912 0 0 0 0 right*depth2*strain 0 37.2912 right*depth2*dose*strain 0 37.2912 0 0 0 0 depth3 17.5344 depth3*dose 17.5344 0 0 right*depth3 17.5344 right*depth3*dose 17.5344 0 0 depth3*strain 0 17.5344 depth3*dose*strain 0 17.5344 0 0 0 0 right*depth3*strain 0 17.5344 right*depth3*dose*strain 0 17.5344 0 0 0 0 depth4 5.4672 depth4*dose 5.4672 0 0 right*depth4 5.4672 right*depth4*dose 5.4672 0 0 depth4*strain 0 5.4672 depth4*dose*strain 0 5.4672 0 0 0 0 right*depth4*strain 0 5.4672 right*depth4*dose*strain 0 5.4672 0 0 0 0 depth5 0.7872 depth5*dose 0.7872 0 0 right*depth5 0.7872 right*depth5*dose 0.7872 0 0 depth5*strain 0 0.7872 depth5*dose*strain 0 0.7872 0 0 0 0 right*depth5*strain 0 0.7872 right*depth5*dose*strain 0 0.7872 0 0 0 0;
	estimate "S6, 10mg, R, 42" int 1 dose 1 0 0 right 1 right*dose 1 0 0 strain 0 1 dose*strain 0 1 0 0 0 0 right*strain 0 1 right*dose*strain 0 1 0 0 0 0 depthc 42 depthc*dose 42 0 0 right*depthc 42 right*depthc*dose 42 0 0 depthc*strain 0 42 depthc*dose*strain 0 42 0 0 0 0 right*depthc*strain 0 42 right*depthc*dose*strain 0 42 0 0 0 0 depth1 77.5488 depth1*dose 77.5488 0 0 right*depth1 77.5488 right*depth1*dose 77.5488 0 0 depth1*strain 0 77.5488 depth1*dose*strain 0 77.5488 0 0 0 0 right*depth1*strain 0 77.5488 right*depth1*dose*strain 0 77.5488 0 0 0 0 depth2 43.6288 depth2*dose 43.6288 0 0 right*depth2 43.6288 right*depth2*dose 43.6288 0 0 depth2*strain 0 43.6288 depth2*dose*strain 0 43.6288 0 0 0 0 right*depth2*strain 0 43.6288 right*depth2*dose*strain 0 43.6288 0 0 0 0 depth3 21.3824 depth3*dose 21.3824 0 0 right*depth3 21.3824 right*depth3*dose 21.3824 0 0 depth3*strain 0 21.3824 depth3*dose*strain 0 21.3824 0 0 0 0 right*depth3*strain 0 21.3824 right*depth3*dose*strain 0 21.3824 0 0 0 0 depth4 7.2488 depth4*dose 7.2488 0 0 right*depth4 7.2488 right*depth4*dose 7.2488 0 0 depth4*strain 0 7.2488 depth4*dose*strain 0 7.2488 0 0 0 0 right*depth4*strain 0 7.2488 right*depth4*dose*strain 0 7.2488 0 0 0 0 depth5 1.28 depth5*dose 1.28 0 0 right*depth5 1.28 right*depth5*dose 1.28 0 0 depth5*strain 0 1.28 depth5*dose*strain 0 1.28 0 0 0 0 right*depth5*strain 0 1.28 right*depth5*dose*strain 0 1.28 0 0 0 0;
	estimate "S6, 10mg, R, 46" int 1 dose 1 0 0 right 1 right*dose 1 0 0 strain 0 1 dose*strain 0 1 0 0 0 0 right*strain 0 1 right*dose*strain 0 1 0 0 0 0 depthc 46 depthc*dose 46 0 0 right*depthc 46 right*depthc*dose 46 0 0 depthc*strain 0 46 depthc*dose*strain 0 46 0 0 0 0 right*depthc*strain 0 46 right*depthc*dose*strain 0 46 0 0 0 0 depth1 87.3936 depth1*dose 87.3936 0 0 right*depth1 87.3936 right*depth1*dose 87.3936 0 0 depth1*strain 0 87.3936 depth1*dose*strain 0 87.3936 0 0 0 0 right*depth1*strain 0 87.3936 right*depth1*dose*strain 0 87.3936 0 0 0 0 depth2 50.2928 depth2*dose 50.2928 0 0 right*depth2 50.2928 right*depth2*dose 50.2928 0 0 depth2*strain 0 50.2928 depth2*dose*strain 0 50.2928 0 0 0 0 right*depth2*strain 0 50.2928 right*depth2*dose*strain 0 50.2928 0 0 0 0 depth3 25.48 depth3*dose 25.48 0 0 right*depth3 25.48 right*depth3*dose 25.48 0 0 depth3*strain 0 25.48 depth3*dose*strain 0 25.48 0 0 0 0 right*depth3*strain 0 25.48 right*depth3*dose*strain 0 25.48 0 0 0 0 depth4 9.1936 depth4*dose 9.1936 0 0 right*depth4 9.1936 right*depth4*dose 9.1936 0 0 depth4*strain 0 9.1936 depth4*dose*strain 0 9.1936 0 0 0 0 right*depth4*strain 0 9.1936 right*depth4*dose*strain 0 9.1936 0 0 0 0 depth5 1.8496 depth5*dose 1.8496 0 0 right*depth5 1.8496 right*depth5*dose 1.8496 0 0 depth5*strain 0 1.8496 depth5*dose*strain 0 1.8496 0 0 0 0 right*depth5*strain 0 1.8496 right*depth5*dose*strain 0 1.8496 0 0 0 0;
	estimate "S6, 10mg, R, 50" int 1 dose 1 0 0 right 1 right*dose 1 0 0 strain 0 1 dose*strain 0 1 0 0 0 0 right*strain 0 1 right*dose*strain 0 1 0 0 0 0 depthc 50 depthc*dose 50 0 0 right*depthc 50 right*depthc*dose 50 0 0 depthc*strain 0 50 depthc*dose*strain 0 50 0 0 0 0 right*depthc*strain 0 50 right*depthc*dose*strain 0 50 0 0 0 0 depth1 97.44 depth1*dose 97.44 0 0 right*depth1 97.44 right*depth1*dose 97.44 0 0 depth1*strain 0 97.44 depth1*dose*strain 0 97.44 0 0 0 0 right*depth1*strain 0 97.44 right*depth1*dose*strain 0 97.44 0 0 0 0 depth2 57.12 depth2*dose 57.12 0 0 right*depth2 57.12 right*depth2*dose 57.12 0 0 depth2*strain 0 57.12 depth2*dose*strain 0 57.12 0 0 0 0 right*depth2*strain 0 57.12 right*depth2*dose*strain 0 57.12 0 0 0 0 depth3 29.7024 depth3*dose 29.7024 0 0 right*depth3 29.7024 right*depth3*dose 29.7024 0 0 depth3*strain 0 29.7024 depth3*dose*strain 0 29.7024 0 0 0 0 right*depth3*strain 0 29.7024 right*depth3*dose*strain 0 29.7024 0 0 0 0 depth4 11.22 depth4*dose 11.22 0 0 right*depth4 11.22 right*depth4*dose 11.22 0 0 depth4*strain 0 11.22 depth4*dose*strain 0 11.22 0 0 0 0 right*depth4*strain 0 11.22 right*depth4*dose*strain 0 11.22 0 0 0 0 depth5 2.4576 depth5*dose 2.4576 0 0 right*depth5 2.4576 right*depth5*dose 2.4576 0 0 depth5*strain 0 2.4576 depth5*dose*strain 0 2.4576 0 0 0 0 right*depth5*strain 0 2.4576 right*depth5*dose*strain 0 2.4576 0 0 0 0;
	estimate "B6, 5mg, R, -50" int 1 dose 0 1 0 right 1 right*dose 0 1 0 strain 1 0 dose*strain 0 0 1 0 0 0 right*strain 1 0 right*dose*strain 0 0 1 0 0 0 depthc -50 depthc*dose 0 -50 0 right*depthc -50 right*depthc*dose 0 -50 0 depthc*strain -50 0 depthc*dose*strain 0 0 -50 0 0 0 right*depthc*strain -50 0 right*depthc*dose*strain 0 0 -50 0 0 0 depth1 0 depth1*dose 0 0 0 right*depth1 0 right*depth1*dose 0 0 0 depth1*strain 0 0 depth1*dose*strain 0 0 0 0 0 0 right*depth1*strain 0 0 right*depth1*dose*strain 0 0 0 0 0 0 depth2 0 depth2*dose 0 0 0 right*depth2 0 right*depth2*dose 0 0 0 depth2*strain 0 0 depth2*dose*strain 0 0 0 0 0 0 right*depth2*strain 0 0 right*depth2*dose*strain 0 0 0 0 0 0 depth3 0 depth3*dose 0 0 0 right*depth3 0 right*depth3*dose 0 0 0 depth3*strain 0 0 depth3*dose*strain 0 0 0 0 0 0 right*depth3*strain 0 0 right*depth3*dose*strain 0 0 0 0 0 0 depth4 0 depth4*dose 0 0 0 right*depth4 0 right*depth4*dose 0 0 0 depth4*strain 0 0 depth4*dose*strain 0 0 0 0 0 0 right*depth4*strain 0 0 right*depth4*dose*strain 0 0 0 0 0 0 depth5 0 depth5*dose 0 0 0 right*depth5 0 right*depth5*dose 0 0 0 depth5*strain 0 0 depth5*dose*strain 0 0 0 0 0 0 right*depth5*strain 0 0 right*depth5*dose*strain 0 0 0 0 0 0;
	estimate "B6, 5mg, R, -46" int 1 dose 0 1 0 right 1 right*dose 0 1 0 strain 1 0 dose*strain 0 0 1 0 0 0 right*strain 1 0 right*dose*strain 0 0 1 0 0 0 depthc -46 depthc*dose 0 -46 0 right*depthc -46 right*depthc*dose 0 -46 0 depthc*strain -46 0 depthc*dose*strain 0 0 -46 0 0 0 right*depthc*strain -46 0 right*depthc*dose*strain 0 0 -46 0 0 0 depth1 0.0064 depth1*dose 0 0.0064 0 right*depth1 0.0064 right*depth1*dose 0 0.0064 0 depth1*strain 0.0064 0 depth1*dose*strain 0 0 0.0064 0 0 0 right*depth1*strain 0.0064 0 right*depth1*dose*strain 0 0 0.0064 0 0 0 depth2 0 depth2*dose 0 0 0 right*depth2 0 right*depth2*dose 0 0 0 depth2*strain 0 0 depth2*dose*strain 0 0 0 0 0 0 right*depth2*strain 0 0 right*depth2*dose*strain 0 0 0 0 0 0 depth3 0 depth3*dose 0 0 0 right*depth3 0 right*depth3*dose 0 0 0 depth3*strain 0 0 depth3*dose*strain 0 0 0 0 0 0 right*depth3*strain 0 0 right*depth3*dose*strain 0 0 0 0 0 0 depth4 0 depth4*dose 0 0 0 right*depth4 0 right*depth4*dose 0 0 0 depth4*strain 0 0 depth4*dose*strain 0 0 0 0 0 0 right*depth4*strain 0 0 right*depth4*dose*strain 0 0 0 0 0 0 depth5 0 depth5*dose 0 0 0 right*depth5 0 right*depth5*dose 0 0 0 depth5*strain 0 0 depth5*dose*strain 0 0 0 0 0 0 right*depth5*strain 0 0 right*depth5*dose*strain 0 0 0 0 0 0;
	estimate "B6, 5mg, R, -42" int 1 dose 0 1 0 right 1 right*dose 0 1 0 strain 1 0 dose*strain 0 0 1 0 0 0 right*strain 1 0 right*dose*strain 0 0 1 0 0 0 depthc -42 depthc*dose 0 -42 0 right*depthc -42 right*depthc*dose 0 -42 0 depthc*strain -42 0 depthc*dose*strain 0 0 -42 0 0 0 right*depthc*strain -42 0 right*depthc*dose*strain 0 0 -42 0 0 0 depth1 0.0512 depth1*dose 0 0.0512 0 right*depth1 0.0512 right*depth1*dose 0 0.0512 0 depth1*strain 0.0512 0 depth1*dose*strain 0 0 0.0512 0 0 0 right*depth1*strain 0.0512 0 right*depth1*dose*strain 0 0 0.0512 0 0 0 depth2 0 depth2*dose 0 0 0 right*depth2 0 right*depth2*dose 0 0 0 depth2*strain 0 0 depth2*dose*strain 0 0 0 0 0 0 right*depth2*strain 0 0 right*depth2*dose*strain 0 0 0 0 0 0 depth3 0 depth3*dose 0 0 0 right*depth3 0 right*depth3*dose 0 0 0 depth3*strain 0 0 depth3*dose*strain 0 0 0 0 0 0 right*depth3*strain 0 0 right*depth3*dose*strain 0 0 0 0 0 0 depth4 0 depth4*dose 0 0 0 right*depth4 0 right*depth4*dose 0 0 0 depth4*strain 0 0 depth4*dose*strain 0 0 0 0 0 0 right*depth4*strain 0 0 right*depth4*dose*strain 0 0 0 0 0 0 depth5 0 depth5*dose 0 0 0 right*depth5 0 right*depth5*dose 0 0 0 depth5*strain 0 0 depth5*dose*strain 0 0 0 0 0 0 right*depth5*strain 0 0 right*depth5*dose*strain 0 0 0 0 0 0;
	estimate "B6, 5mg, R, -38" int 1 dose 0 1 0 right 1 right*dose 0 1 0 strain 1 0 dose*strain 0 0 1 0 0 0 right*strain 1 0 right*dose*strain 0 0 1 0 0 0 depthc -38 depthc*dose 0 -38 0 right*depthc -38 right*depthc*dose 0 -38 0 depthc*strain -38 0 depthc*dose*strain 0 0 -38 0 0 0 right*depthc*strain -38 0 right*depthc*dose*strain 0 0 -38 0 0 0 depth1 0.1728 depth1*dose 0 0.1728 0 right*depth1 0.1728 right*depth1*dose 0 0.1728 0 depth1*strain 0.1728 0 depth1*dose*strain 0 0 0.1728 0 0 0 right*depth1*strain 0.1728 0 right*depth1*dose*strain 0 0 0.1728 0 0 0 depth2 0 depth2*dose 0 0 0 right*depth2 0 right*depth2*dose 0 0 0 depth2*strain 0 0 depth2*dose*strain 0 0 0 0 0 0 right*depth2*strain 0 0 right*depth2*dose*strain 0 0 0 0 0 0 depth3 0 depth3*dose 0 0 0 right*depth3 0 right*depth3*dose 0 0 0 depth3*strain 0 0 depth3*dose*strain 0 0 0 0 0 0 right*depth3*strain 0 0 right*depth3*dose*strain 0 0 0 0 0 0 depth4 0 depth4*dose 0 0 0 right*depth4 0 right*depth4*dose 0 0 0 depth4*strain 0 0 depth4*dose*strain 0 0 0 0 0 0 right*depth4*strain 0 0 right*depth4*dose*strain 0 0 0 0 0 0 depth5 0 depth5*dose 0 0 0 right*depth5 0 right*depth5*dose 0 0 0 depth5*strain 0 0 depth5*dose*strain 0 0 0 0 0 0 right*depth5*strain 0 0 right*depth5*dose*strain 0 0 0 0 0 0;
	estimate "B6, 5mg, R, -34" int 1 dose 0 1 0 right 1 right*dose 0 1 0 strain 1 0 dose*strain 0 0 1 0 0 0 right*strain 1 0 right*dose*strain 0 0 1 0 0 0 depthc -34 depthc*dose 0 -34 0 right*depthc -34 right*depthc*dose 0 -34 0 depthc*strain -34 0 depthc*dose*strain 0 0 -34 0 0 0 right*depthc*strain -34 0 right*depthc*dose*strain 0 0 -34 0 0 0 depth1 0.4096 depth1*dose 0 0.4096 0 right*depth1 0.4096 right*depth1*dose 0 0.4096 0 depth1*strain 0.4096 0 depth1*dose*strain 0 0 0.4096 0 0 0 right*depth1*strain 0.4096 0 right*depth1*dose*strain 0 0 0.4096 0 0 0 depth2 0 depth2*dose 0 0 0 right*depth2 0 right*depth2*dose 0 0 0 depth2*strain 0 0 depth2*dose*strain 0 0 0 0 0 0 right*depth2*strain 0 0 right*depth2*dose*strain 0 0 0 0 0 0 depth3 0 depth3*dose 0 0 0 right*depth3 0 right*depth3*dose 0 0 0 depth3*strain 0 0 depth3*dose*strain 0 0 0 0 0 0 right*depth3*strain 0 0 right*depth3*dose*strain 0 0 0 0 0 0 depth4 0 depth4*dose 0 0 0 right*depth4 0 right*depth4*dose 0 0 0 depth4*strain 0 0 depth4*dose*strain 0 0 0 0 0 0 right*depth4*strain 0 0 right*depth4*dose*strain 0 0 0 0 0 0 depth5 0 depth5*dose 0 0 0 right*depth5 0 right*depth5*dose 0 0 0 depth5*strain 0 0 depth5*dose*strain 0 0 0 0 0 0 right*depth5*strain 0 0 right*depth5*dose*strain 0 0 0 0 0 0;
	estimate "B6, 5mg, R, -30" int 1 dose 0 1 0 right 1 right*dose 0 1 0 strain 1 0 dose*strain 0 0 1 0 0 0 right*strain 1 0 right*dose*strain 0 0 1 0 0 0 depthc -30 depthc*dose 0 -30 0 right*depthc -30 right*depthc*dose 0 -30 0 depthc*strain -30 0 depthc*dose*strain 0 0 -30 0 0 0 right*depthc*strain -30 0 right*depthc*dose*strain 0 0 -30 0 0 0 depth1 0.8 depth1*dose 0 0.8 0 right*depth1 0.8 right*depth1*dose 0 0.8 0 depth1*strain 0.8 0 depth1*dose*strain 0 0 0.8 0 0 0 right*depth1*strain 0.8 0 right*depth1*dose*strain 0 0 0.8 0 0 0 depth2 0.0064 depth2*dose 0 0.0064 0 right*depth2 0.0064 right*depth2*dose 0 0.0064 0 depth2*strain 0.0064 0 depth2*dose*strain 0 0 0.0064 0 0 0 right*depth2*strain 0.0064 0 right*depth2*dose*strain 0 0 0.0064 0 0 0 depth3 0 depth3*dose 0 0 0 right*depth3 0 right*depth3*dose 0 0 0 depth3*strain 0 0 depth3*dose*strain 0 0 0 0 0 0 right*depth3*strain 0 0 right*depth3*dose*strain 0 0 0 0 0 0 depth4 0 depth4*dose 0 0 0 right*depth4 0 right*depth4*dose 0 0 0 depth4*strain 0 0 depth4*dose*strain 0 0 0 0 0 0 right*depth4*strain 0 0 right*depth4*dose*strain 0 0 0 0 0 0 depth5 0 depth5*dose 0 0 0 right*depth5 0 right*depth5*dose 0 0 0 depth5*strain 0 0 depth5*dose*strain 0 0 0 0 0 0 right*depth5*strain 0 0 right*depth5*dose*strain 0 0 0 0 0 0;
	estimate "B6, 5mg, R, -26" int 1 dose 0 1 0 right 1 right*dose 0 1 0 strain 1 0 dose*strain 0 0 1 0 0 0 right*strain 1 0 right*dose*strain 0 0 1 0 0 0 depthc -26 depthc*dose 0 -26 0 right*depthc -26 right*depthc*dose 0 -26 0 depthc*strain -26 0 depthc*dose*strain 0 0 -26 0 0 0 right*depthc*strain -26 0 right*depthc*dose*strain 0 0 -26 0 0 0 depth1 1.3824 depth1*dose 0 1.3824 0 right*depth1 1.3824 right*depth1*dose 0 1.3824 0 depth1*strain 1.3824 0 depth1*dose*strain 0 0 1.3824 0 0 0 right*depth1*strain 1.3824 0 right*depth1*dose*strain 0 0 1.3824 0 0 0 depth2 0.0512 depth2*dose 0 0.0512 0 right*depth2 0.0512 right*depth2*dose 0 0.0512 0 depth2*strain 0.0512 0 depth2*dose*strain 0 0 0.0512 0 0 0 right*depth2*strain 0.0512 0 right*depth2*dose*strain 0 0 0.0512 0 0 0 depth3 0 depth3*dose 0 0 0 right*depth3 0 right*depth3*dose 0 0 0 depth3*strain 0 0 depth3*dose*strain 0 0 0 0 0 0 right*depth3*strain 0 0 right*depth3*dose*strain 0 0 0 0 0 0 depth4 0 depth4*dose 0 0 0 right*depth4 0 right*depth4*dose 0 0 0 depth4*strain 0 0 depth4*dose*strain 0 0 0 0 0 0 right*depth4*strain 0 0 right*depth4*dose*strain 0 0 0 0 0 0 depth5 0 depth5*dose 0 0 0 right*depth5 0 right*depth5*dose 0 0 0 depth5*strain 0 0 depth5*dose*strain 0 0 0 0 0 0 right*depth5*strain 0 0 right*depth5*dose*strain 0 0 0 0 0 0;
	estimate "B6, 5mg, R, -22" int 1 dose 0 1 0 right 1 right*dose 0 1 0 strain 1 0 dose*strain 0 0 1 0 0 0 right*strain 1 0 right*dose*strain 0 0 1 0 0 0 depthc -22 depthc*dose 0 -22 0 right*depthc -22 right*depthc*dose 0 -22 0 depthc*strain -22 0 depthc*dose*strain 0 0 -22 0 0 0 right*depthc*strain -22 0 right*depthc*dose*strain 0 0 -22 0 0 0 depth1 2.1952 depth1*dose 0 2.1952 0 right*depth1 2.1952 right*depth1*dose 0 2.1952 0 depth1*strain 2.1952 0 depth1*dose*strain 0 0 2.1952 0 0 0 right*depth1*strain 2.1952 0 right*depth1*dose*strain 0 0 2.1952 0 0 0 depth2 0.1728 depth2*dose 0 0.1728 0 right*depth2 0.1728 right*depth2*dose 0 0.1728 0 depth2*strain 0.1728 0 depth2*dose*strain 0 0 0.1728 0 0 0 right*depth2*strain 0.1728 0 right*depth2*dose*strain 0 0 0.1728 0 0 0 depth3 0 depth3*dose 0 0 0 right*depth3 0 right*depth3*dose 0 0 0 depth3*strain 0 0 depth3*dose*strain 0 0 0 0 0 0 right*depth3*strain 0 0 right*depth3*dose*strain 0 0 0 0 0 0 depth4 0 depth4*dose 0 0 0 right*depth4 0 right*depth4*dose 0 0 0 depth4*strain 0 0 depth4*dose*strain 0 0 0 0 0 0 right*depth4*strain 0 0 right*depth4*dose*strain 0 0 0 0 0 0 depth5 0 depth5*dose 0 0 0 right*depth5 0 right*depth5*dose 0 0 0 depth5*strain 0 0 depth5*dose*strain 0 0 0 0 0 0 right*depth5*strain 0 0 right*depth5*dose*strain 0 0 0 0 0 0;
	estimate "B6, 5mg, R, -18" int 1 dose 0 1 0 right 1 right*dose 0 1 0 strain 1 0 dose*strain 0 0 1 0 0 0 right*strain 1 0 right*dose*strain 0 0 1 0 0 0 depthc -18 depthc*dose 0 -18 0 right*depthc -18 right*depthc*dose 0 -18 0 depthc*strain -18 0 depthc*dose*strain 0 0 -18 0 0 0 right*depthc*strain -18 0 right*depthc*dose*strain 0 0 -18 0 0 0 depth1 3.2768 depth1*dose 0 3.2768 0 right*depth1 3.2768 right*depth1*dose 0 3.2768 0 depth1*strain 3.2768 0 depth1*dose*strain 0 0 3.2768 0 0 0 right*depth1*strain 3.2768 0 right*depth1*dose*strain 0 0 3.2768 0 0 0 depth2 0.4096 depth2*dose 0 0.4096 0 right*depth2 0.4096 right*depth2*dose 0 0.4096 0 depth2*strain 0.4096 0 depth2*dose*strain 0 0 0.4096 0 0 0 right*depth2*strain 0.4096 0 right*depth2*dose*strain 0 0 0.4096 0 0 0 depth3 0 depth3*dose 0 0 0 right*depth3 0 right*depth3*dose 0 0 0 depth3*strain 0 0 depth3*dose*strain 0 0 0 0 0 0 right*depth3*strain 0 0 right*depth3*dose*strain 0 0 0 0 0 0 depth4 0 depth4*dose 0 0 0 right*depth4 0 right*depth4*dose 0 0 0 depth4*strain 0 0 depth4*dose*strain 0 0 0 0 0 0 right*depth4*strain 0 0 right*depth4*dose*strain 0 0 0 0 0 0 depth5 0 depth5*dose 0 0 0 right*depth5 0 right*depth5*dose 0 0 0 depth5*strain 0 0 depth5*dose*strain 0 0 0 0 0 0 right*depth5*strain 0 0 right*depth5*dose*strain 0 0 0 0 0 0;
	estimate "B6, 5mg, R, -14" int 1 dose 0 1 0 right 1 right*dose 0 1 0 strain 1 0 dose*strain 0 0 1 0 0 0 right*strain 1 0 right*dose*strain 0 0 1 0 0 0 depthc -14 depthc*dose 0 -14 0 right*depthc -14 right*depthc*dose 0 -14 0 depthc*strain -14 0 depthc*dose*strain 0 0 -14 0 0 0 right*depthc*strain -14 0 right*depthc*dose*strain 0 0 -14 0 0 0 depth1 4.6656 depth1*dose 0 4.6656 0 right*depth1 4.6656 right*depth1*dose 0 4.6656 0 depth1*strain 4.6656 0 depth1*dose*strain 0 0 4.6656 0 0 0 right*depth1*strain 4.6656 0 right*depth1*dose*strain 0 0 4.6656 0 0 0 depth2 0.8 depth2*dose 0 0.8 0 right*depth2 0.8 right*depth2*dose 0 0.8 0 depth2*strain 0.8 0 depth2*dose*strain 0 0 0.8 0 0 0 right*depth2*strain 0.8 0 right*depth2*dose*strain 0 0 0.8 0 0 0 depth3 0.0064 depth3*dose 0 0.0064 0 right*depth3 0.0064 right*depth3*dose 0 0.0064 0 depth3*strain 0.0064 0 depth3*dose*strain 0 0 0.0064 0 0 0 right*depth3*strain 0.0064 0 right*depth3*dose*strain 0 0 0.0064 0 0 0 depth4 0 depth4*dose 0 0 0 right*depth4 0 right*depth4*dose 0 0 0 depth4*strain 0 0 depth4*dose*strain 0 0 0 0 0 0 right*depth4*strain 0 0 right*depth4*dose*strain 0 0 0 0 0 0 depth5 0 depth5*dose 0 0 0 right*depth5 0 right*depth5*dose 0 0 0 depth5*strain 0 0 depth5*dose*strain 0 0 0 0 0 0 right*depth5*strain 0 0 right*depth5*dose*strain 0 0 0 0 0 0;
	estimate "B6, 5mg, R, -10" int 1 dose 0 1 0 right 1 right*dose 0 1 0 strain 1 0 dose*strain 0 0 1 0 0 0 right*strain 1 0 right*dose*strain 0 0 1 0 0 0 depthc -10 depthc*dose 0 -10 0 right*depthc -10 right*depthc*dose 0 -10 0 depthc*strain -10 0 depthc*dose*strain 0 0 -10 0 0 0 right*depthc*strain -10 0 right*depthc*dose*strain 0 0 -10 0 0 0 depth1 6.4 depth1*dose 0 6.4 0 right*depth1 6.4 right*depth1*dose 0 6.4 0 depth1*strain 6.4 0 depth1*dose*strain 0 0 6.4 0 0 0 right*depth1*strain 6.4 0 right*depth1*dose*strain 0 0 6.4 0 0 0 depth2 1.3824 depth2*dose 0 1.3824 0 right*depth2 1.3824 right*depth2*dose 0 1.3824 0 depth2*strain 1.3824 0 depth2*dose*strain 0 0 1.3824 0 0 0 right*depth2*strain 1.3824 0 right*depth2*dose*strain 0 0 1.3824 0 0 0 depth3 0.0512 depth3*dose 0 0.0512 0 right*depth3 0.0512 right*depth3*dose 0 0.0512 0 depth3*strain 0.0512 0 depth3*dose*strain 0 0 0.0512 0 0 0 right*depth3*strain 0.0512 0 right*depth3*dose*strain 0 0 0.0512 0 0 0 depth4 0 depth4*dose 0 0 0 right*depth4 0 right*depth4*dose 0 0 0 depth4*strain 0 0 depth4*dose*strain 0 0 0 0 0 0 right*depth4*strain 0 0 right*depth4*dose*strain 0 0 0 0 0 0 depth5 0 depth5*dose 0 0 0 right*depth5 0 right*depth5*dose 0 0 0 depth5*strain 0 0 depth5*dose*strain 0 0 0 0 0 0 right*depth5*strain 0 0 right*depth5*dose*strain 0 0 0 0 0 0;
	estimate "B6, 5mg, R, -6" int 1 dose 0 1 0 right 1 right*dose 0 1 0 strain 1 0 dose*strain 0 0 1 0 0 0 right*strain 1 0 right*dose*strain 0 0 1 0 0 0 depthc -6 depthc*dose 0 -6 0 right*depthc -6 right*depthc*dose 0 -6 0 depthc*strain -6 0 depthc*dose*strain 0 0 -6 0 0 0 right*depthc*strain -6 0 right*depthc*dose*strain 0 0 -6 0 0 0 depth1 8.5184 depth1*dose 0 8.5184 0 right*depth1 8.5184 right*depth1*dose 0 8.5184 0 depth1*strain 8.5184 0 depth1*dose*strain 0 0 8.5184 0 0 0 right*depth1*strain 8.5184 0 right*depth1*dose*strain 0 0 8.5184 0 0 0 depth2 2.1952 depth2*dose 0 2.1952 0 right*depth2 2.1952 right*depth2*dose 0 2.1952 0 depth2*strain 2.1952 0 depth2*dose*strain 0 0 2.1952 0 0 0 right*depth2*strain 2.1952 0 right*depth2*dose*strain 0 0 2.1952 0 0 0 depth3 0.1728 depth3*dose 0 0.1728 0 right*depth3 0.1728 right*depth3*dose 0 0.1728 0 depth3*strain 0.1728 0 depth3*dose*strain 0 0 0.1728 0 0 0 right*depth3*strain 0.1728 0 right*depth3*dose*strain 0 0 0.1728 0 0 0 depth4 0 depth4*dose 0 0 0 right*depth4 0 right*depth4*dose 0 0 0 depth4*strain 0 0 depth4*dose*strain 0 0 0 0 0 0 right*depth4*strain 0 0 right*depth4*dose*strain 0 0 0 0 0 0 depth5 0 depth5*dose 0 0 0 right*depth5 0 right*depth5*dose 0 0 0 depth5*strain 0 0 depth5*dose*strain 0 0 0 0 0 0 right*depth5*strain 0 0 right*depth5*dose*strain 0 0 0 0 0 0;
	estimate "B6, 5mg, R, -2" int 1 dose 0 1 0 right 1 right*dose 0 1 0 strain 1 0 dose*strain 0 0 1 0 0 0 right*strain 1 0 right*dose*strain 0 0 1 0 0 0 depthc -2 depthc*dose 0 -2 0 right*depthc -2 right*depthc*dose 0 -2 0 depthc*strain -2 0 depthc*dose*strain 0 0 -2 0 0 0 right*depthc*strain -2 0 right*depthc*dose*strain 0 0 -2 0 0 0 depth1 11.0592 depth1*dose 0 11.0592 0 right*depth1 11.0592 right*depth1*dose 0 11.0592 0 depth1*strain 11.0592 0 depth1*dose*strain 0 0 11.0592 0 0 0 right*depth1*strain 11.0592 0 right*depth1*dose*strain 0 0 11.0592 0 0 0 depth2 3.2768 depth2*dose 0 3.2768 0 right*depth2 3.2768 right*depth2*dose 0 3.2768 0 depth2*strain 3.2768 0 depth2*dose*strain 0 0 3.2768 0 0 0 right*depth2*strain 3.2768 0 right*depth2*dose*strain 0 0 3.2768 0 0 0 depth3 0.4096 depth3*dose 0 0.4096 0 right*depth3 0.4096 right*depth3*dose 0 0.4096 0 depth3*strain 0.4096 0 depth3*dose*strain 0 0 0.4096 0 0 0 right*depth3*strain 0.4096 0 right*depth3*dose*strain 0 0 0.4096 0 0 0 depth4 0 depth4*dose 0 0 0 right*depth4 0 right*depth4*dose 0 0 0 depth4*strain 0 0 depth4*dose*strain 0 0 0 0 0 0 right*depth4*strain 0 0 right*depth4*dose*strain 0 0 0 0 0 0 depth5 0 depth5*dose 0 0 0 right*depth5 0 right*depth5*dose 0 0 0 depth5*strain 0 0 depth5*dose*strain 0 0 0 0 0 0 right*depth5*strain 0 0 right*depth5*dose*strain 0 0 0 0 0 0;
	estimate "B6, 5mg, R, 2" int 1 dose 0 1 0 right 1 right*dose 0 1 0 strain 1 0 dose*strain 0 0 1 0 0 0 right*strain 1 0 right*dose*strain 0 0 1 0 0 0 depthc 2 depthc*dose 0 2 0 right*depthc 2 right*depthc*dose 0 2 0 depthc*strain 2 0 depthc*dose*strain 0 0 2 0 0 0 right*depthc*strain 2 0 right*depthc*dose*strain 0 0 2 0 0 0 depth1 14.0608 depth1*dose 0 14.0608 0 right*depth1 14.0608 right*depth1*dose 0 14.0608 0 depth1*strain 14.0608 0 depth1*dose*strain 0 0 14.0608 0 0 0 right*depth1*strain 14.0608 0 right*depth1*dose*strain 0 0 14.0608 0 0 0 depth2 4.6656 depth2*dose 0 4.6656 0 right*depth2 4.6656 right*depth2*dose 0 4.6656 0 depth2*strain 4.6656 0 depth2*dose*strain 0 0 4.6656 0 0 0 right*depth2*strain 4.6656 0 right*depth2*dose*strain 0 0 4.6656 0 0 0 depth3 0.8 depth3*dose 0 0.8 0 right*depth3 0.8 right*depth3*dose 0 0.8 0 depth3*strain 0.8 0 depth3*dose*strain 0 0 0.8 0 0 0 right*depth3*strain 0.8 0 right*depth3*dose*strain 0 0 0.8 0 0 0 depth4 8e-04 depth4*dose 0 8e-04 0 right*depth4 8e-04 right*depth4*dose 0 8e-04 0 depth4*strain 8e-04 0 depth4*dose*strain 0 0 8e-04 0 0 0 right*depth4*strain 8e-04 0 right*depth4*dose*strain 0 0 8e-04 0 0 0 depth5 0 depth5*dose 0 0 0 right*depth5 0 right*depth5*dose 0 0 0 depth5*strain 0 0 depth5*dose*strain 0 0 0 0 0 0 right*depth5*strain 0 0 right*depth5*dose*strain 0 0 0 0 0 0;
	estimate "B6, 5mg, R, 6" int 1 dose 0 1 0 right 1 right*dose 0 1 0 strain 1 0 dose*strain 0 0 1 0 0 0 right*strain 1 0 right*dose*strain 0 0 1 0 0 0 depthc 6 depthc*dose 0 6 0 right*depthc 6 right*depthc*dose 0 6 0 depthc*strain 6 0 depthc*dose*strain 0 0 6 0 0 0 right*depthc*strain 6 0 right*depthc*dose*strain 0 0 6 0 0 0 depth1 17.5616 depth1*dose 0 17.5616 0 right*depth1 17.5616 right*depth1*dose 0 17.5616 0 depth1*strain 17.5616 0 depth1*dose*strain 0 0 17.5616 0 0 0 right*depth1*strain 17.5616 0 right*depth1*dose*strain 0 0 17.5616 0 0 0 depth2 6.4 depth2*dose 0 6.4 0 right*depth2 6.4 right*depth2*dose 0 6.4 0 depth2*strain 6.4 0 depth2*dose*strain 0 0 6.4 0 0 0 right*depth2*strain 6.4 0 right*depth2*dose*strain 0 0 6.4 0 0 0 depth3 1.3824 depth3*dose 0 1.3824 0 right*depth3 1.3824 right*depth3*dose 0 1.3824 0 depth3*strain 1.3824 0 depth3*dose*strain 0 0 1.3824 0 0 0 right*depth3*strain 1.3824 0 right*depth3*dose*strain 0 0 1.3824 0 0 0 depth4 0.0216 depth4*dose 0 0.0216 0 right*depth4 0.0216 right*depth4*dose 0 0.0216 0 depth4*strain 0.0216 0 depth4*dose*strain 0 0 0.0216 0 0 0 right*depth4*strain 0.0216 0 right*depth4*dose*strain 0 0 0.0216 0 0 0 depth5 0 depth5*dose 0 0 0 right*depth5 0 right*depth5*dose 0 0 0 depth5*strain 0 0 depth5*dose*strain 0 0 0 0 0 0 right*depth5*strain 0 0 right*depth5*dose*strain 0 0 0 0 0 0;
	estimate "B6, 5mg, R, 10" int 1 dose 0 1 0 right 1 right*dose 0 1 0 strain 1 0 dose*strain 0 0 1 0 0 0 right*strain 1 0 right*dose*strain 0 0 1 0 0 0 depthc 10 depthc*dose 0 10 0 right*depthc 10 right*depthc*dose 0 10 0 depthc*strain 10 0 depthc*dose*strain 0 0 10 0 0 0 right*depthc*strain 10 0 right*depthc*dose*strain 0 0 10 0 0 0 depth1 21.6 depth1*dose 0 21.6 0 right*depth1 21.6 right*depth1*dose 0 21.6 0 depth1*strain 21.6 0 depth1*dose*strain 0 0 21.6 0 0 0 right*depth1*strain 21.6 0 right*depth1*dose*strain 0 0 21.6 0 0 0 depth2 8.5184 depth2*dose 0 8.5184 0 right*depth2 8.5184 right*depth2*dose 0 8.5184 0 depth2*strain 8.5184 0 depth2*dose*strain 0 0 8.5184 0 0 0 right*depth2*strain 8.5184 0 right*depth2*dose*strain 0 0 8.5184 0 0 0 depth3 2.1952 depth3*dose 0 2.1952 0 right*depth3 2.1952 right*depth3*dose 0 2.1952 0 depth3*strain 2.1952 0 depth3*dose*strain 0 0 2.1952 0 0 0 right*depth3*strain 2.1952 0 right*depth3*dose*strain 0 0 2.1952 0 0 0 depth4 0.1 depth4*dose 0 0.1 0 right*depth4 0.1 right*depth4*dose 0 0.1 0 depth4*strain 0.1 0 depth4*dose*strain 0 0 0.1 0 0 0 right*depth4*strain 0.1 0 right*depth4*dose*strain 0 0 0.1 0 0 0 depth5 0 depth5*dose 0 0 0 right*depth5 0 right*depth5*dose 0 0 0 depth5*strain 0 0 depth5*dose*strain 0 0 0 0 0 0 right*depth5*strain 0 0 right*depth5*dose*strain 0 0 0 0 0 0;
	estimate "B6, 5mg, R, 14" int 1 dose 0 1 0 right 1 right*dose 0 1 0 strain 1 0 dose*strain 0 0 1 0 0 0 right*strain 1 0 right*dose*strain 0 0 1 0 0 0 depthc 14 depthc*dose 0 14 0 right*depthc 14 right*depthc*dose 0 14 0 depthc*strain 14 0 depthc*dose*strain 0 0 14 0 0 0 right*depthc*strain 14 0 right*depthc*dose*strain 0 0 14 0 0 0 depth1 26.2144 depth1*dose 0 26.2144 0 right*depth1 26.2144 right*depth1*dose 0 26.2144 0 depth1*strain 26.2144 0 depth1*dose*strain 0 0 26.2144 0 0 0 right*depth1*strain 26.2144 0 right*depth1*dose*strain 0 0 26.2144 0 0 0 depth2 11.0592 depth2*dose 0 11.0592 0 right*depth2 11.0592 right*depth2*dose 0 11.0592 0 depth2*strain 11.0592 0 depth2*dose*strain 0 0 11.0592 0 0 0 right*depth2*strain 11.0592 0 right*depth2*dose*strain 0 0 11.0592 0 0 0 depth3 3.2768 depth3*dose 0 3.2768 0 right*depth3 3.2768 right*depth3*dose 0 3.2768 0 depth3*strain 3.2768 0 depth3*dose*strain 0 0 3.2768 0 0 0 right*depth3*strain 3.2768 0 right*depth3*dose*strain 0 0 3.2768 0 0 0 depth4 0.2744 depth4*dose 0 0.2744 0 right*depth4 0.2744 right*depth4*dose 0 0.2744 0 depth4*strain 0.2744 0 depth4*dose*strain 0 0 0.2744 0 0 0 right*depth4*strain 0.2744 0 right*depth4*dose*strain 0 0 0.2744 0 0 0 depth5 0 depth5*dose 0 0 0 right*depth5 0 right*depth5*dose 0 0 0 depth5*strain 0 0 depth5*dose*strain 0 0 0 0 0 0 right*depth5*strain 0 0 right*depth5*dose*strain 0 0 0 0 0 0;
	estimate "B6, 5mg, R, 18" int 1 dose 0 1 0 right 1 right*dose 0 1 0 strain 1 0 dose*strain 0 0 1 0 0 0 right*strain 1 0 right*dose*strain 0 0 1 0 0 0 depthc 18 depthc*dose 0 18 0 right*depthc 18 right*depthc*dose 0 18 0 depthc*strain 18 0 depthc*dose*strain 0 0 18 0 0 0 right*depthc*strain 18 0 right*depthc*dose*strain 0 0 18 0 0 0 depth1 31.4432 depth1*dose 0 31.4432 0 right*depth1 31.4432 right*depth1*dose 0 31.4432 0 depth1*strain 31.4432 0 depth1*dose*strain 0 0 31.4432 0 0 0 right*depth1*strain 31.4432 0 right*depth1*dose*strain 0 0 31.4432 0 0 0 depth2 14.0608 depth2*dose 0 14.0608 0 right*depth2 14.0608 right*depth2*dose 0 14.0608 0 depth2*strain 14.0608 0 depth2*dose*strain 0 0 14.0608 0 0 0 right*depth2*strain 14.0608 0 right*depth2*dose*strain 0 0 14.0608 0 0 0 depth3 4.6656 depth3*dose 0 4.6656 0 right*depth3 4.6656 right*depth3*dose 0 4.6656 0 depth3*strain 4.6656 0 depth3*dose*strain 0 0 4.6656 0 0 0 right*depth3*strain 4.6656 0 right*depth3*dose*strain 0 0 4.6656 0 0 0 depth4 0.5832 depth4*dose 0 0.5832 0 right*depth4 0.5832 right*depth4*dose 0 0.5832 0 depth4*strain 0.5832 0 depth4*dose*strain 0 0 0.5832 0 0 0 right*depth4*strain 0.5832 0 right*depth4*dose*strain 0 0 0.5832 0 0 0 depth5 0 depth5*dose 0 0 0 right*depth5 0 right*depth5*dose 0 0 0 depth5*strain 0 0 depth5*dose*strain 0 0 0 0 0 0 right*depth5*strain 0 0 right*depth5*dose*strain 0 0 0 0 0 0;
	estimate "B6, 5mg, R, 22" int 1 dose 0 1 0 right 1 right*dose 0 1 0 strain 1 0 dose*strain 0 0 1 0 0 0 right*strain 1 0 right*dose*strain 0 0 1 0 0 0 depthc 22 depthc*dose 0 22 0 right*depthc 22 right*depthc*dose 0 22 0 depthc*strain 22 0 depthc*dose*strain 0 0 22 0 0 0 right*depthc*strain 22 0 right*depthc*dose*strain 0 0 22 0 0 0 depth1 37.3248 depth1*dose 0 37.3248 0 right*depth1 37.3248 right*depth1*dose 0 37.3248 0 depth1*strain 37.3248 0 depth1*dose*strain 0 0 37.3248 0 0 0 right*depth1*strain 37.3248 0 right*depth1*dose*strain 0 0 37.3248 0 0 0 depth2 17.5616 depth2*dose 0 17.5616 0 right*depth2 17.5616 right*depth2*dose 0 17.5616 0 depth2*strain 17.5616 0 depth2*dose*strain 0 0 17.5616 0 0 0 right*depth2*strain 17.5616 0 right*depth2*dose*strain 0 0 17.5616 0 0 0 depth3 6.4 depth3*dose 0 6.4 0 right*depth3 6.4 right*depth3*dose 0 6.4 0 depth3*strain 6.4 0 depth3*dose*strain 0 0 6.4 0 0 0 right*depth3*strain 6.4 0 right*depth3*dose*strain 0 0 6.4 0 0 0 depth4 1.0648 depth4*dose 0 1.0648 0 right*depth4 1.0648 right*depth4*dose 0 1.0648 0 depth4*strain 1.0648 0 depth4*dose*strain 0 0 1.0648 0 0 0 right*depth4*strain 1.0648 0 right*depth4*dose*strain 0 0 1.0648 0 0 0 depth5 0.0064 depth5*dose 0 0.0064 0 right*depth5 0.0064 right*depth5*dose 0 0.0064 0 depth5*strain 0.0064 0 depth5*dose*strain 0 0 0.0064 0 0 0 right*depth5*strain 0.0064 0 right*depth5*dose*strain 0 0 0.0064 0 0 0;
	estimate "B6, 5mg, R, 26" int 1 dose 0 1 0 right 1 right*dose 0 1 0 strain 1 0 dose*strain 0 0 1 0 0 0 right*strain 1 0 right*dose*strain 0 0 1 0 0 0 depthc 26 depthc*dose 0 26 0 right*depthc 26 right*depthc*dose 0 26 0 depthc*strain 26 0 depthc*dose*strain 0 0 26 0 0 0 right*depthc*strain 26 0 right*depthc*dose*strain 0 0 26 0 0 0 depth1 43.8976 depth1*dose 0 43.8976 0 right*depth1 43.8976 right*depth1*dose 0 43.8976 0 depth1*strain 43.8976 0 depth1*dose*strain 0 0 43.8976 0 0 0 right*depth1*strain 43.8976 0 right*depth1*dose*strain 0 0 43.8976 0 0 0 depth2 21.6 depth2*dose 0 21.6 0 right*depth2 21.6 right*depth2*dose 0 21.6 0 depth2*strain 21.6 0 depth2*dose*strain 0 0 21.6 0 0 0 right*depth2*strain 21.6 0 right*depth2*dose*strain 0 0 21.6 0 0 0 depth3 8.5184 depth3*dose 0 8.5184 0 right*depth3 8.5184 right*depth3*dose 0 8.5184 0 depth3*strain 8.5184 0 depth3*dose*strain 0 0 8.5184 0 0 0 right*depth3*strain 8.5184 0 right*depth3*dose*strain 0 0 8.5184 0 0 0 depth4 1.7576 depth4*dose 0 1.7576 0 right*depth4 1.7576 right*depth4*dose 0 1.7576 0 depth4*strain 1.7576 0 depth4*dose*strain 0 0 1.7576 0 0 0 right*depth4*strain 1.7576 0 right*depth4*dose*strain 0 0 1.7576 0 0 0 depth5 0.0512 depth5*dose 0 0.0512 0 right*depth5 0.0512 right*depth5*dose 0 0.0512 0 depth5*strain 0.0512 0 depth5*dose*strain 0 0 0.0512 0 0 0 right*depth5*strain 0.0512 0 right*depth5*dose*strain 0 0 0.0512 0 0 0;
	estimate "B6, 5mg, R, 30" int 1 dose 0 1 0 right 1 right*dose 0 1 0 strain 1 0 dose*strain 0 0 1 0 0 0 right*strain 1 0 right*dose*strain 0 0 1 0 0 0 depthc 30 depthc*dose 0 30 0 right*depthc 30 right*depthc*dose 0 30 0 depthc*strain 30 0 depthc*dose*strain 0 0 30 0 0 0 right*depthc*strain 30 0 right*depthc*dose*strain 0 0 30 0 0 0 depth1 51.2 depth1*dose 0 51.2 0 right*depth1 51.2 right*depth1*dose 0 51.2 0 depth1*strain 51.2 0 depth1*dose*strain 0 0 51.2 0 0 0 right*depth1*strain 51.2 0 right*depth1*dose*strain 0 0 51.2 0 0 0 depth2 26.2144 depth2*dose 0 26.2144 0 right*depth2 26.2144 right*depth2*dose 0 26.2144 0 depth2*strain 26.2144 0 depth2*dose*strain 0 0 26.2144 0 0 0 right*depth2*strain 26.2144 0 right*depth2*dose*strain 0 0 26.2144 0 0 0 depth3 11.0592 depth3*dose 0 11.0592 0 right*depth3 11.0592 right*depth3*dose 0 11.0592 0 depth3*strain 11.0592 0 depth3*dose*strain 0 0 11.0592 0 0 0 right*depth3*strain 11.0592 0 right*depth3*dose*strain 0 0 11.0592 0 0 0 depth4 2.7 depth4*dose 0 2.7 0 right*depth4 2.7 right*depth4*dose 0 2.7 0 depth4*strain 2.7 0 depth4*dose*strain 0 0 2.7 0 0 0 right*depth4*strain 2.7 0 right*depth4*dose*strain 0 0 2.7 0 0 0 depth5 0.1728 depth5*dose 0 0.1728 0 right*depth5 0.1728 right*depth5*dose 0 0.1728 0 depth5*strain 0.1728 0 depth5*dose*strain 0 0 0.1728 0 0 0 right*depth5*strain 0.1728 0 right*depth5*dose*strain 0 0 0.1728 0 0 0;
	estimate "B6, 5mg, R, 34" int 1 dose 0 1 0 right 1 right*dose 0 1 0 strain 1 0 dose*strain 0 0 1 0 0 0 right*strain 1 0 right*dose*strain 0 0 1 0 0 0 depthc 34 depthc*dose 0 34 0 right*depthc 34 right*depthc*dose 0 34 0 depthc*strain 34 0 depthc*dose*strain 0 0 34 0 0 0 right*depthc*strain 34 0 right*depthc*dose*strain 0 0 34 0 0 0 depth1 59.2704 depth1*dose 0 59.2704 0 right*depth1 59.2704 right*depth1*dose 0 59.2704 0 depth1*strain 59.2704 0 depth1*dose*strain 0 0 59.2704 0 0 0 right*depth1*strain 59.2704 0 right*depth1*dose*strain 0 0 59.2704 0 0 0 depth2 31.4432 depth2*dose 0 31.4432 0 right*depth2 31.4432 right*depth2*dose 0 31.4432 0 depth2*strain 31.4432 0 depth2*dose*strain 0 0 31.4432 0 0 0 right*depth2*strain 31.4432 0 right*depth2*dose*strain 0 0 31.4432 0 0 0 depth3 14.0608 depth3*dose 0 14.0608 0 right*depth3 14.0608 right*depth3*dose 0 14.0608 0 depth3*strain 14.0608 0 depth3*dose*strain 0 0 14.0608 0 0 0 right*depth3*strain 14.0608 0 right*depth3*dose*strain 0 0 14.0608 0 0 0 depth4 3.9304 depth4*dose 0 3.9304 0 right*depth4 3.9304 right*depth4*dose 0 3.9304 0 depth4*strain 3.9304 0 depth4*dose*strain 0 0 3.9304 0 0 0 right*depth4*strain 3.9304 0 right*depth4*dose*strain 0 0 3.9304 0 0 0 depth5 0.4096 depth5*dose 0 0.4096 0 right*depth5 0.4096 right*depth5*dose 0 0.4096 0 depth5*strain 0.4096 0 depth5*dose*strain 0 0 0.4096 0 0 0 right*depth5*strain 0.4096 0 right*depth5*dose*strain 0 0 0.4096 0 0 0;
	estimate "B6, 5mg, R, 38" int 1 dose 0 1 0 right 1 right*dose 0 1 0 strain 1 0 dose*strain 0 0 1 0 0 0 right*strain 1 0 right*dose*strain 0 0 1 0 0 0 depthc 38 depthc*dose 0 38 0 right*depthc 38 right*depthc*dose 0 38 0 depthc*strain 38 0 depthc*dose*strain 0 0 38 0 0 0 right*depthc*strain 38 0 right*depthc*dose*strain 0 0 38 0 0 0 depth1 68.1072 depth1*dose 0 68.1072 0 right*depth1 68.1072 right*depth1*dose 0 68.1072 0 depth1*strain 68.1072 0 depth1*dose*strain 0 0 68.1072 0 0 0 right*depth1*strain 68.1072 0 right*depth1*dose*strain 0 0 68.1072 0 0 0 depth2 37.2912 depth2*dose 0 37.2912 0 right*depth2 37.2912 right*depth2*dose 0 37.2912 0 depth2*strain 37.2912 0 depth2*dose*strain 0 0 37.2912 0 0 0 right*depth2*strain 37.2912 0 right*depth2*dose*strain 0 0 37.2912 0 0 0 depth3 17.5344 depth3*dose 0 17.5344 0 right*depth3 17.5344 right*depth3*dose 0 17.5344 0 depth3*strain 17.5344 0 depth3*dose*strain 0 0 17.5344 0 0 0 right*depth3*strain 17.5344 0 right*depth3*dose*strain 0 0 17.5344 0 0 0 depth4 5.4672 depth4*dose 0 5.4672 0 right*depth4 5.4672 right*depth4*dose 0 5.4672 0 depth4*strain 5.4672 0 depth4*dose*strain 0 0 5.4672 0 0 0 right*depth4*strain 5.4672 0 right*depth4*dose*strain 0 0 5.4672 0 0 0 depth5 0.7872 depth5*dose 0 0.7872 0 right*depth5 0.7872 right*depth5*dose 0 0.7872 0 depth5*strain 0.7872 0 depth5*dose*strain 0 0 0.7872 0 0 0 right*depth5*strain 0.7872 0 right*depth5*dose*strain 0 0 0.7872 0 0 0;
	estimate "B6, 5mg, R, 42" int 1 dose 0 1 0 right 1 right*dose 0 1 0 strain 1 0 dose*strain 0 0 1 0 0 0 right*strain 1 0 right*dose*strain 0 0 1 0 0 0 depthc 42 depthc*dose 0 42 0 right*depthc 42 right*depthc*dose 0 42 0 depthc*strain 42 0 depthc*dose*strain 0 0 42 0 0 0 right*depthc*strain 42 0 right*depthc*dose*strain 0 0 42 0 0 0 depth1 77.5488 depth1*dose 0 77.5488 0 right*depth1 77.5488 right*depth1*dose 0 77.5488 0 depth1*strain 77.5488 0 depth1*dose*strain 0 0 77.5488 0 0 0 right*depth1*strain 77.5488 0 right*depth1*dose*strain 0 0 77.5488 0 0 0 depth2 43.6288 depth2*dose 0 43.6288 0 right*depth2 43.6288 right*depth2*dose 0 43.6288 0 depth2*strain 43.6288 0 depth2*dose*strain 0 0 43.6288 0 0 0 right*depth2*strain 43.6288 0 right*depth2*dose*strain 0 0 43.6288 0 0 0 depth3 21.3824 depth3*dose 0 21.3824 0 right*depth3 21.3824 right*depth3*dose 0 21.3824 0 depth3*strain 21.3824 0 depth3*dose*strain 0 0 21.3824 0 0 0 right*depth3*strain 21.3824 0 right*depth3*dose*strain 0 0 21.3824 0 0 0 depth4 7.2488 depth4*dose 0 7.2488 0 right*depth4 7.2488 right*depth4*dose 0 7.2488 0 depth4*strain 7.2488 0 depth4*dose*strain 0 0 7.2488 0 0 0 right*depth4*strain 7.2488 0 right*depth4*dose*strain 0 0 7.2488 0 0 0 depth5 1.28 depth5*dose 0 1.28 0 right*depth5 1.28 right*depth5*dose 0 1.28 0 depth5*strain 1.28 0 depth5*dose*strain 0 0 1.28 0 0 0 right*depth5*strain 1.28 0 right*depth5*dose*strain 0 0 1.28 0 0 0;
	estimate "B6, 5mg, R, 46" int 1 dose 0 1 0 right 1 right*dose 0 1 0 strain 1 0 dose*strain 0 0 1 0 0 0 right*strain 1 0 right*dose*strain 0 0 1 0 0 0 depthc 46 depthc*dose 0 46 0 right*depthc 46 right*depthc*dose 0 46 0 depthc*strain 46 0 depthc*dose*strain 0 0 46 0 0 0 right*depthc*strain 46 0 right*depthc*dose*strain 0 0 46 0 0 0 depth1 87.3936 depth1*dose 0 87.3936 0 right*depth1 87.3936 right*depth1*dose 0 87.3936 0 depth1*strain 87.3936 0 depth1*dose*strain 0 0 87.3936 0 0 0 right*depth1*strain 87.3936 0 right*depth1*dose*strain 0 0 87.3936 0 0 0 depth2 50.2928 depth2*dose 0 50.2928 0 right*depth2 50.2928 right*depth2*dose 0 50.2928 0 depth2*strain 50.2928 0 depth2*dose*strain 0 0 50.2928 0 0 0 right*depth2*strain 50.2928 0 right*depth2*dose*strain 0 0 50.2928 0 0 0 depth3 25.48 depth3*dose 0 25.48 0 right*depth3 25.48 right*depth3*dose 0 25.48 0 depth3*strain 25.48 0 depth3*dose*strain 0 0 25.48 0 0 0 right*depth3*strain 25.48 0 right*depth3*dose*strain 0 0 25.48 0 0 0 depth4 9.1936 depth4*dose 0 9.1936 0 right*depth4 9.1936 right*depth4*dose 0 9.1936 0 depth4*strain 9.1936 0 depth4*dose*strain 0 0 9.1936 0 0 0 right*depth4*strain 9.1936 0 right*depth4*dose*strain 0 0 9.1936 0 0 0 depth5 1.8496 depth5*dose 0 1.8496 0 right*depth5 1.8496 right*depth5*dose 0 1.8496 0 depth5*strain 1.8496 0 depth5*dose*strain 0 0 1.8496 0 0 0 right*depth5*strain 1.8496 0 right*depth5*dose*strain 0 0 1.8496 0 0 0;
	estimate "B6, 5mg, R, 50" int 1 dose 0 1 0 right 1 right*dose 0 1 0 strain 1 0 dose*strain 0 0 1 0 0 0 right*strain 1 0 right*dose*strain 0 0 1 0 0 0 depthc 50 depthc*dose 0 50 0 right*depthc 50 right*depthc*dose 0 50 0 depthc*strain 50 0 depthc*dose*strain 0 0 50 0 0 0 right*depthc*strain 50 0 right*depthc*dose*strain 0 0 50 0 0 0 depth1 97.44 depth1*dose 0 97.44 0 right*depth1 97.44 right*depth1*dose 0 97.44 0 depth1*strain 97.44 0 depth1*dose*strain 0 0 97.44 0 0 0 right*depth1*strain 97.44 0 right*depth1*dose*strain 0 0 97.44 0 0 0 depth2 57.12 depth2*dose 0 57.12 0 right*depth2 57.12 right*depth2*dose 0 57.12 0 depth2*strain 57.12 0 depth2*dose*strain 0 0 57.12 0 0 0 right*depth2*strain 57.12 0 right*depth2*dose*strain 0 0 57.12 0 0 0 depth3 29.7024 depth3*dose 0 29.7024 0 right*depth3 29.7024 right*depth3*dose 0 29.7024 0 depth3*strain 29.7024 0 depth3*dose*strain 0 0 29.7024 0 0 0 right*depth3*strain 29.7024 0 right*depth3*dose*strain 0 0 29.7024 0 0 0 depth4 11.22 depth4*dose 0 11.22 0 right*depth4 11.22 right*depth4*dose 0 11.22 0 depth4*strain 11.22 0 depth4*dose*strain 0 0 11.22 0 0 0 right*depth4*strain 11.22 0 right*depth4*dose*strain 0 0 11.22 0 0 0 depth5 2.4576 depth5*dose 0 2.4576 0 right*depth5 2.4576 right*depth5*dose 0 2.4576 0 depth5*strain 2.4576 0 depth5*dose*strain 0 0 2.4576 0 0 0 right*depth5*strain 2.4576 0 right*depth5*dose*strain 0 0 2.4576 0 0 0;
	estimate "S6, 5mg, R, -50" int 1 dose 0 1 0 right 1 right*dose 0 1 0 strain 0 1 dose*strain 0 0 0 1 0 0 right*strain 0 1 right*dose*strain 0 0 0 1 0 0 depthc -50 depthc*dose 0 -50 0 right*depthc -50 right*depthc*dose 0 -50 0 depthc*strain 0 -50 depthc*dose*strain 0 0 0 -50 0 0 right*depthc*strain 0 -50 right*depthc*dose*strain 0 0 0 -50 0 0 depth1 0 depth1*dose 0 0 0 right*depth1 0 right*depth1*dose 0 0 0 depth1*strain 0 0 depth1*dose*strain 0 0 0 0 0 0 right*depth1*strain 0 0 right*depth1*dose*strain 0 0 0 0 0 0 depth2 0 depth2*dose 0 0 0 right*depth2 0 right*depth2*dose 0 0 0 depth2*strain 0 0 depth2*dose*strain 0 0 0 0 0 0 right*depth2*strain 0 0 right*depth2*dose*strain 0 0 0 0 0 0 depth3 0 depth3*dose 0 0 0 right*depth3 0 right*depth3*dose 0 0 0 depth3*strain 0 0 depth3*dose*strain 0 0 0 0 0 0 right*depth3*strain 0 0 right*depth3*dose*strain 0 0 0 0 0 0 depth4 0 depth4*dose 0 0 0 right*depth4 0 right*depth4*dose 0 0 0 depth4*strain 0 0 depth4*dose*strain 0 0 0 0 0 0 right*depth4*strain 0 0 right*depth4*dose*strain 0 0 0 0 0 0 depth5 0 depth5*dose 0 0 0 right*depth5 0 right*depth5*dose 0 0 0 depth5*strain 0 0 depth5*dose*strain 0 0 0 0 0 0 right*depth5*strain 0 0 right*depth5*dose*strain 0 0 0 0 0 0;
	estimate "S6, 5mg, R, -46" int 1 dose 0 1 0 right 1 right*dose 0 1 0 strain 0 1 dose*strain 0 0 0 1 0 0 right*strain 0 1 right*dose*strain 0 0 0 1 0 0 depthc -46 depthc*dose 0 -46 0 right*depthc -46 right*depthc*dose 0 -46 0 depthc*strain 0 -46 depthc*dose*strain 0 0 0 -46 0 0 right*depthc*strain 0 -46 right*depthc*dose*strain 0 0 0 -46 0 0 depth1 0.0064 depth1*dose 0 0.0064 0 right*depth1 0.0064 right*depth1*dose 0 0.0064 0 depth1*strain 0 0.0064 depth1*dose*strain 0 0 0 0.0064 0 0 right*depth1*strain 0 0.0064 right*depth1*dose*strain 0 0 0 0.0064 0 0 depth2 0 depth2*dose 0 0 0 right*depth2 0 right*depth2*dose 0 0 0 depth2*strain 0 0 depth2*dose*strain 0 0 0 0 0 0 right*depth2*strain 0 0 right*depth2*dose*strain 0 0 0 0 0 0 depth3 0 depth3*dose 0 0 0 right*depth3 0 right*depth3*dose 0 0 0 depth3*strain 0 0 depth3*dose*strain 0 0 0 0 0 0 right*depth3*strain 0 0 right*depth3*dose*strain 0 0 0 0 0 0 depth4 0 depth4*dose 0 0 0 right*depth4 0 right*depth4*dose 0 0 0 depth4*strain 0 0 depth4*dose*strain 0 0 0 0 0 0 right*depth4*strain 0 0 right*depth4*dose*strain 0 0 0 0 0 0 depth5 0 depth5*dose 0 0 0 right*depth5 0 right*depth5*dose 0 0 0 depth5*strain 0 0 depth5*dose*strain 0 0 0 0 0 0 right*depth5*strain 0 0 right*depth5*dose*strain 0 0 0 0 0 0;
	estimate "S6, 5mg, R, -42" int 1 dose 0 1 0 right 1 right*dose 0 1 0 strain 0 1 dose*strain 0 0 0 1 0 0 right*strain 0 1 right*dose*strain 0 0 0 1 0 0 depthc -42 depthc*dose 0 -42 0 right*depthc -42 right*depthc*dose 0 -42 0 depthc*strain 0 -42 depthc*dose*strain 0 0 0 -42 0 0 right*depthc*strain 0 -42 right*depthc*dose*strain 0 0 0 -42 0 0 depth1 0.0512 depth1*dose 0 0.0512 0 right*depth1 0.0512 right*depth1*dose 0 0.0512 0 depth1*strain 0 0.0512 depth1*dose*strain 0 0 0 0.0512 0 0 right*depth1*strain 0 0.0512 right*depth1*dose*strain 0 0 0 0.0512 0 0 depth2 0 depth2*dose 0 0 0 right*depth2 0 right*depth2*dose 0 0 0 depth2*strain 0 0 depth2*dose*strain 0 0 0 0 0 0 right*depth2*strain 0 0 right*depth2*dose*strain 0 0 0 0 0 0 depth3 0 depth3*dose 0 0 0 right*depth3 0 right*depth3*dose 0 0 0 depth3*strain 0 0 depth3*dose*strain 0 0 0 0 0 0 right*depth3*strain 0 0 right*depth3*dose*strain 0 0 0 0 0 0 depth4 0 depth4*dose 0 0 0 right*depth4 0 right*depth4*dose 0 0 0 depth4*strain 0 0 depth4*dose*strain 0 0 0 0 0 0 right*depth4*strain 0 0 right*depth4*dose*strain 0 0 0 0 0 0 depth5 0 depth5*dose 0 0 0 right*depth5 0 right*depth5*dose 0 0 0 depth5*strain 0 0 depth5*dose*strain 0 0 0 0 0 0 right*depth5*strain 0 0 right*depth5*dose*strain 0 0 0 0 0 0;
	estimate "S6, 5mg, R, -38" int 1 dose 0 1 0 right 1 right*dose 0 1 0 strain 0 1 dose*strain 0 0 0 1 0 0 right*strain 0 1 right*dose*strain 0 0 0 1 0 0 depthc -38 depthc*dose 0 -38 0 right*depthc -38 right*depthc*dose 0 -38 0 depthc*strain 0 -38 depthc*dose*strain 0 0 0 -38 0 0 right*depthc*strain 0 -38 right*depthc*dose*strain 0 0 0 -38 0 0 depth1 0.1728 depth1*dose 0 0.1728 0 right*depth1 0.1728 right*depth1*dose 0 0.1728 0 depth1*strain 0 0.1728 depth1*dose*strain 0 0 0 0.1728 0 0 right*depth1*strain 0 0.1728 right*depth1*dose*strain 0 0 0 0.1728 0 0 depth2 0 depth2*dose 0 0 0 right*depth2 0 right*depth2*dose 0 0 0 depth2*strain 0 0 depth2*dose*strain 0 0 0 0 0 0 right*depth2*strain 0 0 right*depth2*dose*strain 0 0 0 0 0 0 depth3 0 depth3*dose 0 0 0 right*depth3 0 right*depth3*dose 0 0 0 depth3*strain 0 0 depth3*dose*strain 0 0 0 0 0 0 right*depth3*strain 0 0 right*depth3*dose*strain 0 0 0 0 0 0 depth4 0 depth4*dose 0 0 0 right*depth4 0 right*depth4*dose 0 0 0 depth4*strain 0 0 depth4*dose*strain 0 0 0 0 0 0 right*depth4*strain 0 0 right*depth4*dose*strain 0 0 0 0 0 0 depth5 0 depth5*dose 0 0 0 right*depth5 0 right*depth5*dose 0 0 0 depth5*strain 0 0 depth5*dose*strain 0 0 0 0 0 0 right*depth5*strain 0 0 right*depth5*dose*strain 0 0 0 0 0 0;
	estimate "S6, 5mg, R, -34" int 1 dose 0 1 0 right 1 right*dose 0 1 0 strain 0 1 dose*strain 0 0 0 1 0 0 right*strain 0 1 right*dose*strain 0 0 0 1 0 0 depthc -34 depthc*dose 0 -34 0 right*depthc -34 right*depthc*dose 0 -34 0 depthc*strain 0 -34 depthc*dose*strain 0 0 0 -34 0 0 right*depthc*strain 0 -34 right*depthc*dose*strain 0 0 0 -34 0 0 depth1 0.4096 depth1*dose 0 0.4096 0 right*depth1 0.4096 right*depth1*dose 0 0.4096 0 depth1*strain 0 0.4096 depth1*dose*strain 0 0 0 0.4096 0 0 right*depth1*strain 0 0.4096 right*depth1*dose*strain 0 0 0 0.4096 0 0 depth2 0 depth2*dose 0 0 0 right*depth2 0 right*depth2*dose 0 0 0 depth2*strain 0 0 depth2*dose*strain 0 0 0 0 0 0 right*depth2*strain 0 0 right*depth2*dose*strain 0 0 0 0 0 0 depth3 0 depth3*dose 0 0 0 right*depth3 0 right*depth3*dose 0 0 0 depth3*strain 0 0 depth3*dose*strain 0 0 0 0 0 0 right*depth3*strain 0 0 right*depth3*dose*strain 0 0 0 0 0 0 depth4 0 depth4*dose 0 0 0 right*depth4 0 right*depth4*dose 0 0 0 depth4*strain 0 0 depth4*dose*strain 0 0 0 0 0 0 right*depth4*strain 0 0 right*depth4*dose*strain 0 0 0 0 0 0 depth5 0 depth5*dose 0 0 0 right*depth5 0 right*depth5*dose 0 0 0 depth5*strain 0 0 depth5*dose*strain 0 0 0 0 0 0 right*depth5*strain 0 0 right*depth5*dose*strain 0 0 0 0 0 0;
	estimate "S6, 5mg, R, -30" int 1 dose 0 1 0 right 1 right*dose 0 1 0 strain 0 1 dose*strain 0 0 0 1 0 0 right*strain 0 1 right*dose*strain 0 0 0 1 0 0 depthc -30 depthc*dose 0 -30 0 right*depthc -30 right*depthc*dose 0 -30 0 depthc*strain 0 -30 depthc*dose*strain 0 0 0 -30 0 0 right*depthc*strain 0 -30 right*depthc*dose*strain 0 0 0 -30 0 0 depth1 0.8 depth1*dose 0 0.8 0 right*depth1 0.8 right*depth1*dose 0 0.8 0 depth1*strain 0 0.8 depth1*dose*strain 0 0 0 0.8 0 0 right*depth1*strain 0 0.8 right*depth1*dose*strain 0 0 0 0.8 0 0 depth2 0.0064 depth2*dose 0 0.0064 0 right*depth2 0.0064 right*depth2*dose 0 0.0064 0 depth2*strain 0 0.0064 depth2*dose*strain 0 0 0 0.0064 0 0 right*depth2*strain 0 0.0064 right*depth2*dose*strain 0 0 0 0.0064 0 0 depth3 0 depth3*dose 0 0 0 right*depth3 0 right*depth3*dose 0 0 0 depth3*strain 0 0 depth3*dose*strain 0 0 0 0 0 0 right*depth3*strain 0 0 right*depth3*dose*strain 0 0 0 0 0 0 depth4 0 depth4*dose 0 0 0 right*depth4 0 right*depth4*dose 0 0 0 depth4*strain 0 0 depth4*dose*strain 0 0 0 0 0 0 right*depth4*strain 0 0 right*depth4*dose*strain 0 0 0 0 0 0 depth5 0 depth5*dose 0 0 0 right*depth5 0 right*depth5*dose 0 0 0 depth5*strain 0 0 depth5*dose*strain 0 0 0 0 0 0 right*depth5*strain 0 0 right*depth5*dose*strain 0 0 0 0 0 0;
	estimate "S6, 5mg, R, -26" int 1 dose 0 1 0 right 1 right*dose 0 1 0 strain 0 1 dose*strain 0 0 0 1 0 0 right*strain 0 1 right*dose*strain 0 0 0 1 0 0 depthc -26 depthc*dose 0 -26 0 right*depthc -26 right*depthc*dose 0 -26 0 depthc*strain 0 -26 depthc*dose*strain 0 0 0 -26 0 0 right*depthc*strain 0 -26 right*depthc*dose*strain 0 0 0 -26 0 0 depth1 1.3824 depth1*dose 0 1.3824 0 right*depth1 1.3824 right*depth1*dose 0 1.3824 0 depth1*strain 0 1.3824 depth1*dose*strain 0 0 0 1.3824 0 0 right*depth1*strain 0 1.3824 right*depth1*dose*strain 0 0 0 1.3824 0 0 depth2 0.0512 depth2*dose 0 0.0512 0 right*depth2 0.0512 right*depth2*dose 0 0.0512 0 depth2*strain 0 0.0512 depth2*dose*strain 0 0 0 0.0512 0 0 right*depth2*strain 0 0.0512 right*depth2*dose*strain 0 0 0 0.0512 0 0 depth3 0 depth3*dose 0 0 0 right*depth3 0 right*depth3*dose 0 0 0 depth3*strain 0 0 depth3*dose*strain 0 0 0 0 0 0 right*depth3*strain 0 0 right*depth3*dose*strain 0 0 0 0 0 0 depth4 0 depth4*dose 0 0 0 right*depth4 0 right*depth4*dose 0 0 0 depth4*strain 0 0 depth4*dose*strain 0 0 0 0 0 0 right*depth4*strain 0 0 right*depth4*dose*strain 0 0 0 0 0 0 depth5 0 depth5*dose 0 0 0 right*depth5 0 right*depth5*dose 0 0 0 depth5*strain 0 0 depth5*dose*strain 0 0 0 0 0 0 right*depth5*strain 0 0 right*depth5*dose*strain 0 0 0 0 0 0;
	estimate "S6, 5mg, R, -22" int 1 dose 0 1 0 right 1 right*dose 0 1 0 strain 0 1 dose*strain 0 0 0 1 0 0 right*strain 0 1 right*dose*strain 0 0 0 1 0 0 depthc -22 depthc*dose 0 -22 0 right*depthc -22 right*depthc*dose 0 -22 0 depthc*strain 0 -22 depthc*dose*strain 0 0 0 -22 0 0 right*depthc*strain 0 -22 right*depthc*dose*strain 0 0 0 -22 0 0 depth1 2.1952 depth1*dose 0 2.1952 0 right*depth1 2.1952 right*depth1*dose 0 2.1952 0 depth1*strain 0 2.1952 depth1*dose*strain 0 0 0 2.1952 0 0 right*depth1*strain 0 2.1952 right*depth1*dose*strain 0 0 0 2.1952 0 0 depth2 0.1728 depth2*dose 0 0.1728 0 right*depth2 0.1728 right*depth2*dose 0 0.1728 0 depth2*strain 0 0.1728 depth2*dose*strain 0 0 0 0.1728 0 0 right*depth2*strain 0 0.1728 right*depth2*dose*strain 0 0 0 0.1728 0 0 depth3 0 depth3*dose 0 0 0 right*depth3 0 right*depth3*dose 0 0 0 depth3*strain 0 0 depth3*dose*strain 0 0 0 0 0 0 right*depth3*strain 0 0 right*depth3*dose*strain 0 0 0 0 0 0 depth4 0 depth4*dose 0 0 0 right*depth4 0 right*depth4*dose 0 0 0 depth4*strain 0 0 depth4*dose*strain 0 0 0 0 0 0 right*depth4*strain 0 0 right*depth4*dose*strain 0 0 0 0 0 0 depth5 0 depth5*dose 0 0 0 right*depth5 0 right*depth5*dose 0 0 0 depth5*strain 0 0 depth5*dose*strain 0 0 0 0 0 0 right*depth5*strain 0 0 right*depth5*dose*strain 0 0 0 0 0 0;
	estimate "S6, 5mg, R, -18" int 1 dose 0 1 0 right 1 right*dose 0 1 0 strain 0 1 dose*strain 0 0 0 1 0 0 right*strain 0 1 right*dose*strain 0 0 0 1 0 0 depthc -18 depthc*dose 0 -18 0 right*depthc -18 right*depthc*dose 0 -18 0 depthc*strain 0 -18 depthc*dose*strain 0 0 0 -18 0 0 right*depthc*strain 0 -18 right*depthc*dose*strain 0 0 0 -18 0 0 depth1 3.2768 depth1*dose 0 3.2768 0 right*depth1 3.2768 right*depth1*dose 0 3.2768 0 depth1*strain 0 3.2768 depth1*dose*strain 0 0 0 3.2768 0 0 right*depth1*strain 0 3.2768 right*depth1*dose*strain 0 0 0 3.2768 0 0 depth2 0.4096 depth2*dose 0 0.4096 0 right*depth2 0.4096 right*depth2*dose 0 0.4096 0 depth2*strain 0 0.4096 depth2*dose*strain 0 0 0 0.4096 0 0 right*depth2*strain 0 0.4096 right*depth2*dose*strain 0 0 0 0.4096 0 0 depth3 0 depth3*dose 0 0 0 right*depth3 0 right*depth3*dose 0 0 0 depth3*strain 0 0 depth3*dose*strain 0 0 0 0 0 0 right*depth3*strain 0 0 right*depth3*dose*strain 0 0 0 0 0 0 depth4 0 depth4*dose 0 0 0 right*depth4 0 right*depth4*dose 0 0 0 depth4*strain 0 0 depth4*dose*strain 0 0 0 0 0 0 right*depth4*strain 0 0 right*depth4*dose*strain 0 0 0 0 0 0 depth5 0 depth5*dose 0 0 0 right*depth5 0 right*depth5*dose 0 0 0 depth5*strain 0 0 depth5*dose*strain 0 0 0 0 0 0 right*depth5*strain 0 0 right*depth5*dose*strain 0 0 0 0 0 0;
	estimate "S6, 5mg, R, -14" int 1 dose 0 1 0 right 1 right*dose 0 1 0 strain 0 1 dose*strain 0 0 0 1 0 0 right*strain 0 1 right*dose*strain 0 0 0 1 0 0 depthc -14 depthc*dose 0 -14 0 right*depthc -14 right*depthc*dose 0 -14 0 depthc*strain 0 -14 depthc*dose*strain 0 0 0 -14 0 0 right*depthc*strain 0 -14 right*depthc*dose*strain 0 0 0 -14 0 0 depth1 4.6656 depth1*dose 0 4.6656 0 right*depth1 4.6656 right*depth1*dose 0 4.6656 0 depth1*strain 0 4.6656 depth1*dose*strain 0 0 0 4.6656 0 0 right*depth1*strain 0 4.6656 right*depth1*dose*strain 0 0 0 4.6656 0 0 depth2 0.8 depth2*dose 0 0.8 0 right*depth2 0.8 right*depth2*dose 0 0.8 0 depth2*strain 0 0.8 depth2*dose*strain 0 0 0 0.8 0 0 right*depth2*strain 0 0.8 right*depth2*dose*strain 0 0 0 0.8 0 0 depth3 0.0064 depth3*dose 0 0.0064 0 right*depth3 0.0064 right*depth3*dose 0 0.0064 0 depth3*strain 0 0.0064 depth3*dose*strain 0 0 0 0.0064 0 0 right*depth3*strain 0 0.0064 right*depth3*dose*strain 0 0 0 0.0064 0 0 depth4 0 depth4*dose 0 0 0 right*depth4 0 right*depth4*dose 0 0 0 depth4*strain 0 0 depth4*dose*strain 0 0 0 0 0 0 right*depth4*strain 0 0 right*depth4*dose*strain 0 0 0 0 0 0 depth5 0 depth5*dose 0 0 0 right*depth5 0 right*depth5*dose 0 0 0 depth5*strain 0 0 depth5*dose*strain 0 0 0 0 0 0 right*depth5*strain 0 0 right*depth5*dose*strain 0 0 0 0 0 0;
	estimate "S6, 5mg, R, -10" int 1 dose 0 1 0 right 1 right*dose 0 1 0 strain 0 1 dose*strain 0 0 0 1 0 0 right*strain 0 1 right*dose*strain 0 0 0 1 0 0 depthc -10 depthc*dose 0 -10 0 right*depthc -10 right*depthc*dose 0 -10 0 depthc*strain 0 -10 depthc*dose*strain 0 0 0 -10 0 0 right*depthc*strain 0 -10 right*depthc*dose*strain 0 0 0 -10 0 0 depth1 6.4 depth1*dose 0 6.4 0 right*depth1 6.4 right*depth1*dose 0 6.4 0 depth1*strain 0 6.4 depth1*dose*strain 0 0 0 6.4 0 0 right*depth1*strain 0 6.4 right*depth1*dose*strain 0 0 0 6.4 0 0 depth2 1.3824 depth2*dose 0 1.3824 0 right*depth2 1.3824 right*depth2*dose 0 1.3824 0 depth2*strain 0 1.3824 depth2*dose*strain 0 0 0 1.3824 0 0 right*depth2*strain 0 1.3824 right*depth2*dose*strain 0 0 0 1.3824 0 0 depth3 0.0512 depth3*dose 0 0.0512 0 right*depth3 0.0512 right*depth3*dose 0 0.0512 0 depth3*strain 0 0.0512 depth3*dose*strain 0 0 0 0.0512 0 0 right*depth3*strain 0 0.0512 right*depth3*dose*strain 0 0 0 0.0512 0 0 depth4 0 depth4*dose 0 0 0 right*depth4 0 right*depth4*dose 0 0 0 depth4*strain 0 0 depth4*dose*strain 0 0 0 0 0 0 right*depth4*strain 0 0 right*depth4*dose*strain 0 0 0 0 0 0 depth5 0 depth5*dose 0 0 0 right*depth5 0 right*depth5*dose 0 0 0 depth5*strain 0 0 depth5*dose*strain 0 0 0 0 0 0 right*depth5*strain 0 0 right*depth5*dose*strain 0 0 0 0 0 0;
	estimate "S6, 5mg, R, -6" int 1 dose 0 1 0 right 1 right*dose 0 1 0 strain 0 1 dose*strain 0 0 0 1 0 0 right*strain 0 1 right*dose*strain 0 0 0 1 0 0 depthc -6 depthc*dose 0 -6 0 right*depthc -6 right*depthc*dose 0 -6 0 depthc*strain 0 -6 depthc*dose*strain 0 0 0 -6 0 0 right*depthc*strain 0 -6 right*depthc*dose*strain 0 0 0 -6 0 0 depth1 8.5184 depth1*dose 0 8.5184 0 right*depth1 8.5184 right*depth1*dose 0 8.5184 0 depth1*strain 0 8.5184 depth1*dose*strain 0 0 0 8.5184 0 0 right*depth1*strain 0 8.5184 right*depth1*dose*strain 0 0 0 8.5184 0 0 depth2 2.1952 depth2*dose 0 2.1952 0 right*depth2 2.1952 right*depth2*dose 0 2.1952 0 depth2*strain 0 2.1952 depth2*dose*strain 0 0 0 2.1952 0 0 right*depth2*strain 0 2.1952 right*depth2*dose*strain 0 0 0 2.1952 0 0 depth3 0.1728 depth3*dose 0 0.1728 0 right*depth3 0.1728 right*depth3*dose 0 0.1728 0 depth3*strain 0 0.1728 depth3*dose*strain 0 0 0 0.1728 0 0 right*depth3*strain 0 0.1728 right*depth3*dose*strain 0 0 0 0.1728 0 0 depth4 0 depth4*dose 0 0 0 right*depth4 0 right*depth4*dose 0 0 0 depth4*strain 0 0 depth4*dose*strain 0 0 0 0 0 0 right*depth4*strain 0 0 right*depth4*dose*strain 0 0 0 0 0 0 depth5 0 depth5*dose 0 0 0 right*depth5 0 right*depth5*dose 0 0 0 depth5*strain 0 0 depth5*dose*strain 0 0 0 0 0 0 right*depth5*strain 0 0 right*depth5*dose*strain 0 0 0 0 0 0;
	estimate "S6, 5mg, R, -2" int 1 dose 0 1 0 right 1 right*dose 0 1 0 strain 0 1 dose*strain 0 0 0 1 0 0 right*strain 0 1 right*dose*strain 0 0 0 1 0 0 depthc -2 depthc*dose 0 -2 0 right*depthc -2 right*depthc*dose 0 -2 0 depthc*strain 0 -2 depthc*dose*strain 0 0 0 -2 0 0 right*depthc*strain 0 -2 right*depthc*dose*strain 0 0 0 -2 0 0 depth1 11.0592 depth1*dose 0 11.0592 0 right*depth1 11.0592 right*depth1*dose 0 11.0592 0 depth1*strain 0 11.0592 depth1*dose*strain 0 0 0 11.0592 0 0 right*depth1*strain 0 11.0592 right*depth1*dose*strain 0 0 0 11.0592 0 0 depth2 3.2768 depth2*dose 0 3.2768 0 right*depth2 3.2768 right*depth2*dose 0 3.2768 0 depth2*strain 0 3.2768 depth2*dose*strain 0 0 0 3.2768 0 0 right*depth2*strain 0 3.2768 right*depth2*dose*strain 0 0 0 3.2768 0 0 depth3 0.4096 depth3*dose 0 0.4096 0 right*depth3 0.4096 right*depth3*dose 0 0.4096 0 depth3*strain 0 0.4096 depth3*dose*strain 0 0 0 0.4096 0 0 right*depth3*strain 0 0.4096 right*depth3*dose*strain 0 0 0 0.4096 0 0 depth4 0 depth4*dose 0 0 0 right*depth4 0 right*depth4*dose 0 0 0 depth4*strain 0 0 depth4*dose*strain 0 0 0 0 0 0 right*depth4*strain 0 0 right*depth4*dose*strain 0 0 0 0 0 0 depth5 0 depth5*dose 0 0 0 right*depth5 0 right*depth5*dose 0 0 0 depth5*strain 0 0 depth5*dose*strain 0 0 0 0 0 0 right*depth5*strain 0 0 right*depth5*dose*strain 0 0 0 0 0 0;
	estimate "S6, 5mg, R, 2" int 1 dose 0 1 0 right 1 right*dose 0 1 0 strain 0 1 dose*strain 0 0 0 1 0 0 right*strain 0 1 right*dose*strain 0 0 0 1 0 0 depthc 2 depthc*dose 0 2 0 right*depthc 2 right*depthc*dose 0 2 0 depthc*strain 0 2 depthc*dose*strain 0 0 0 2 0 0 right*depthc*strain 0 2 right*depthc*dose*strain 0 0 0 2 0 0 depth1 14.0608 depth1*dose 0 14.0608 0 right*depth1 14.0608 right*depth1*dose 0 14.0608 0 depth1*strain 0 14.0608 depth1*dose*strain 0 0 0 14.0608 0 0 right*depth1*strain 0 14.0608 right*depth1*dose*strain 0 0 0 14.0608 0 0 depth2 4.6656 depth2*dose 0 4.6656 0 right*depth2 4.6656 right*depth2*dose 0 4.6656 0 depth2*strain 0 4.6656 depth2*dose*strain 0 0 0 4.6656 0 0 right*depth2*strain 0 4.6656 right*depth2*dose*strain 0 0 0 4.6656 0 0 depth3 0.8 depth3*dose 0 0.8 0 right*depth3 0.8 right*depth3*dose 0 0.8 0 depth3*strain 0 0.8 depth3*dose*strain 0 0 0 0.8 0 0 right*depth3*strain 0 0.8 right*depth3*dose*strain 0 0 0 0.8 0 0 depth4 8e-04 depth4*dose 0 8e-04 0 right*depth4 8e-04 right*depth4*dose 0 8e-04 0 depth4*strain 0 8e-04 depth4*dose*strain 0 0 0 8e-04 0 0 right*depth4*strain 0 8e-04 right*depth4*dose*strain 0 0 0 8e-04 0 0 depth5 0 depth5*dose 0 0 0 right*depth5 0 right*depth5*dose 0 0 0 depth5*strain 0 0 depth5*dose*strain 0 0 0 0 0 0 right*depth5*strain 0 0 right*depth5*dose*strain 0 0 0 0 0 0;
	estimate "S6, 5mg, R, 6" int 1 dose 0 1 0 right 1 right*dose 0 1 0 strain 0 1 dose*strain 0 0 0 1 0 0 right*strain 0 1 right*dose*strain 0 0 0 1 0 0 depthc 6 depthc*dose 0 6 0 right*depthc 6 right*depthc*dose 0 6 0 depthc*strain 0 6 depthc*dose*strain 0 0 0 6 0 0 right*depthc*strain 0 6 right*depthc*dose*strain 0 0 0 6 0 0 depth1 17.5616 depth1*dose 0 17.5616 0 right*depth1 17.5616 right*depth1*dose 0 17.5616 0 depth1*strain 0 17.5616 depth1*dose*strain 0 0 0 17.5616 0 0 right*depth1*strain 0 17.5616 right*depth1*dose*strain 0 0 0 17.5616 0 0 depth2 6.4 depth2*dose 0 6.4 0 right*depth2 6.4 right*depth2*dose 0 6.4 0 depth2*strain 0 6.4 depth2*dose*strain 0 0 0 6.4 0 0 right*depth2*strain 0 6.4 right*depth2*dose*strain 0 0 0 6.4 0 0 depth3 1.3824 depth3*dose 0 1.3824 0 right*depth3 1.3824 right*depth3*dose 0 1.3824 0 depth3*strain 0 1.3824 depth3*dose*strain 0 0 0 1.3824 0 0 right*depth3*strain 0 1.3824 right*depth3*dose*strain 0 0 0 1.3824 0 0 depth4 0.0216 depth4*dose 0 0.0216 0 right*depth4 0.0216 right*depth4*dose 0 0.0216 0 depth4*strain 0 0.0216 depth4*dose*strain 0 0 0 0.0216 0 0 right*depth4*strain 0 0.0216 right*depth4*dose*strain 0 0 0 0.0216 0 0 depth5 0 depth5*dose 0 0 0 right*depth5 0 right*depth5*dose 0 0 0 depth5*strain 0 0 depth5*dose*strain 0 0 0 0 0 0 right*depth5*strain 0 0 right*depth5*dose*strain 0 0 0 0 0 0;
	estimate "S6, 5mg, R, 10" int 1 dose 0 1 0 right 1 right*dose 0 1 0 strain 0 1 dose*strain 0 0 0 1 0 0 right*strain 0 1 right*dose*strain 0 0 0 1 0 0 depthc 10 depthc*dose 0 10 0 right*depthc 10 right*depthc*dose 0 10 0 depthc*strain 0 10 depthc*dose*strain 0 0 0 10 0 0 right*depthc*strain 0 10 right*depthc*dose*strain 0 0 0 10 0 0 depth1 21.6 depth1*dose 0 21.6 0 right*depth1 21.6 right*depth1*dose 0 21.6 0 depth1*strain 0 21.6 depth1*dose*strain 0 0 0 21.6 0 0 right*depth1*strain 0 21.6 right*depth1*dose*strain 0 0 0 21.6 0 0 depth2 8.5184 depth2*dose 0 8.5184 0 right*depth2 8.5184 right*depth2*dose 0 8.5184 0 depth2*strain 0 8.5184 depth2*dose*strain 0 0 0 8.5184 0 0 right*depth2*strain 0 8.5184 right*depth2*dose*strain 0 0 0 8.5184 0 0 depth3 2.1952 depth3*dose 0 2.1952 0 right*depth3 2.1952 right*depth3*dose 0 2.1952 0 depth3*strain 0 2.1952 depth3*dose*strain 0 0 0 2.1952 0 0 right*depth3*strain 0 2.1952 right*depth3*dose*strain 0 0 0 2.1952 0 0 depth4 0.1 depth4*dose 0 0.1 0 right*depth4 0.1 right*depth4*dose 0 0.1 0 depth4*strain 0 0.1 depth4*dose*strain 0 0 0 0.1 0 0 right*depth4*strain 0 0.1 right*depth4*dose*strain 0 0 0 0.1 0 0 depth5 0 depth5*dose 0 0 0 right*depth5 0 right*depth5*dose 0 0 0 depth5*strain 0 0 depth5*dose*strain 0 0 0 0 0 0 right*depth5*strain 0 0 right*depth5*dose*strain 0 0 0 0 0 0;
	estimate "S6, 5mg, R, 14" int 1 dose 0 1 0 right 1 right*dose 0 1 0 strain 0 1 dose*strain 0 0 0 1 0 0 right*strain 0 1 right*dose*strain 0 0 0 1 0 0 depthc 14 depthc*dose 0 14 0 right*depthc 14 right*depthc*dose 0 14 0 depthc*strain 0 14 depthc*dose*strain 0 0 0 14 0 0 right*depthc*strain 0 14 right*depthc*dose*strain 0 0 0 14 0 0 depth1 26.2144 depth1*dose 0 26.2144 0 right*depth1 26.2144 right*depth1*dose 0 26.2144 0 depth1*strain 0 26.2144 depth1*dose*strain 0 0 0 26.2144 0 0 right*depth1*strain 0 26.2144 right*depth1*dose*strain 0 0 0 26.2144 0 0 depth2 11.0592 depth2*dose 0 11.0592 0 right*depth2 11.0592 right*depth2*dose 0 11.0592 0 depth2*strain 0 11.0592 depth2*dose*strain 0 0 0 11.0592 0 0 right*depth2*strain 0 11.0592 right*depth2*dose*strain 0 0 0 11.0592 0 0 depth3 3.2768 depth3*dose 0 3.2768 0 right*depth3 3.2768 right*depth3*dose 0 3.2768 0 depth3*strain 0 3.2768 depth3*dose*strain 0 0 0 3.2768 0 0 right*depth3*strain 0 3.2768 right*depth3*dose*strain 0 0 0 3.2768 0 0 depth4 0.2744 depth4*dose 0 0.2744 0 right*depth4 0.2744 right*depth4*dose 0 0.2744 0 depth4*strain 0 0.2744 depth4*dose*strain 0 0 0 0.2744 0 0 right*depth4*strain 0 0.2744 right*depth4*dose*strain 0 0 0 0.2744 0 0 depth5 0 depth5*dose 0 0 0 right*depth5 0 right*depth5*dose 0 0 0 depth5*strain 0 0 depth5*dose*strain 0 0 0 0 0 0 right*depth5*strain 0 0 right*depth5*dose*strain 0 0 0 0 0 0;
	estimate "S6, 5mg, R, 18" int 1 dose 0 1 0 right 1 right*dose 0 1 0 strain 0 1 dose*strain 0 0 0 1 0 0 right*strain 0 1 right*dose*strain 0 0 0 1 0 0 depthc 18 depthc*dose 0 18 0 right*depthc 18 right*depthc*dose 0 18 0 depthc*strain 0 18 depthc*dose*strain 0 0 0 18 0 0 right*depthc*strain 0 18 right*depthc*dose*strain 0 0 0 18 0 0 depth1 31.4432 depth1*dose 0 31.4432 0 right*depth1 31.4432 right*depth1*dose 0 31.4432 0 depth1*strain 0 31.4432 depth1*dose*strain 0 0 0 31.4432 0 0 right*depth1*strain 0 31.4432 right*depth1*dose*strain 0 0 0 31.4432 0 0 depth2 14.0608 depth2*dose 0 14.0608 0 right*depth2 14.0608 right*depth2*dose 0 14.0608 0 depth2*strain 0 14.0608 depth2*dose*strain 0 0 0 14.0608 0 0 right*depth2*strain 0 14.0608 right*depth2*dose*strain 0 0 0 14.0608 0 0 depth3 4.6656 depth3*dose 0 4.6656 0 right*depth3 4.6656 right*depth3*dose 0 4.6656 0 depth3*strain 0 4.6656 depth3*dose*strain 0 0 0 4.6656 0 0 right*depth3*strain 0 4.6656 right*depth3*dose*strain 0 0 0 4.6656 0 0 depth4 0.5832 depth4*dose 0 0.5832 0 right*depth4 0.5832 right*depth4*dose 0 0.5832 0 depth4*strain 0 0.5832 depth4*dose*strain 0 0 0 0.5832 0 0 right*depth4*strain 0 0.5832 right*depth4*dose*strain 0 0 0 0.5832 0 0 depth5 0 depth5*dose 0 0 0 right*depth5 0 right*depth5*dose 0 0 0 depth5*strain 0 0 depth5*dose*strain 0 0 0 0 0 0 right*depth5*strain 0 0 right*depth5*dose*strain 0 0 0 0 0 0;
	estimate "S6, 5mg, R, 22" int 1 dose 0 1 0 right 1 right*dose 0 1 0 strain 0 1 dose*strain 0 0 0 1 0 0 right*strain 0 1 right*dose*strain 0 0 0 1 0 0 depthc 22 depthc*dose 0 22 0 right*depthc 22 right*depthc*dose 0 22 0 depthc*strain 0 22 depthc*dose*strain 0 0 0 22 0 0 right*depthc*strain 0 22 right*depthc*dose*strain 0 0 0 22 0 0 depth1 37.3248 depth1*dose 0 37.3248 0 right*depth1 37.3248 right*depth1*dose 0 37.3248 0 depth1*strain 0 37.3248 depth1*dose*strain 0 0 0 37.3248 0 0 right*depth1*strain 0 37.3248 right*depth1*dose*strain 0 0 0 37.3248 0 0 depth2 17.5616 depth2*dose 0 17.5616 0 right*depth2 17.5616 right*depth2*dose 0 17.5616 0 depth2*strain 0 17.5616 depth2*dose*strain 0 0 0 17.5616 0 0 right*depth2*strain 0 17.5616 right*depth2*dose*strain 0 0 0 17.5616 0 0 depth3 6.4 depth3*dose 0 6.4 0 right*depth3 6.4 right*depth3*dose 0 6.4 0 depth3*strain 0 6.4 depth3*dose*strain 0 0 0 6.4 0 0 right*depth3*strain 0 6.4 right*depth3*dose*strain 0 0 0 6.4 0 0 depth4 1.0648 depth4*dose 0 1.0648 0 right*depth4 1.0648 right*depth4*dose 0 1.0648 0 depth4*strain 0 1.0648 depth4*dose*strain 0 0 0 1.0648 0 0 right*depth4*strain 0 1.0648 right*depth4*dose*strain 0 0 0 1.0648 0 0 depth5 0.0064 depth5*dose 0 0.0064 0 right*depth5 0.0064 right*depth5*dose 0 0.0064 0 depth5*strain 0 0.0064 depth5*dose*strain 0 0 0 0.0064 0 0 right*depth5*strain 0 0.0064 right*depth5*dose*strain 0 0 0 0.0064 0 0;
	estimate "S6, 5mg, R, 26" int 1 dose 0 1 0 right 1 right*dose 0 1 0 strain 0 1 dose*strain 0 0 0 1 0 0 right*strain 0 1 right*dose*strain 0 0 0 1 0 0 depthc 26 depthc*dose 0 26 0 right*depthc 26 right*depthc*dose 0 26 0 depthc*strain 0 26 depthc*dose*strain 0 0 0 26 0 0 right*depthc*strain 0 26 right*depthc*dose*strain 0 0 0 26 0 0 depth1 43.8976 depth1*dose 0 43.8976 0 right*depth1 43.8976 right*depth1*dose 0 43.8976 0 depth1*strain 0 43.8976 depth1*dose*strain 0 0 0 43.8976 0 0 right*depth1*strain 0 43.8976 right*depth1*dose*strain 0 0 0 43.8976 0 0 depth2 21.6 depth2*dose 0 21.6 0 right*depth2 21.6 right*depth2*dose 0 21.6 0 depth2*strain 0 21.6 depth2*dose*strain 0 0 0 21.6 0 0 right*depth2*strain 0 21.6 right*depth2*dose*strain 0 0 0 21.6 0 0 depth3 8.5184 depth3*dose 0 8.5184 0 right*depth3 8.5184 right*depth3*dose 0 8.5184 0 depth3*strain 0 8.5184 depth3*dose*strain 0 0 0 8.5184 0 0 right*depth3*strain 0 8.5184 right*depth3*dose*strain 0 0 0 8.5184 0 0 depth4 1.7576 depth4*dose 0 1.7576 0 right*depth4 1.7576 right*depth4*dose 0 1.7576 0 depth4*strain 0 1.7576 depth4*dose*strain 0 0 0 1.7576 0 0 right*depth4*strain 0 1.7576 right*depth4*dose*strain 0 0 0 1.7576 0 0 depth5 0.0512 depth5*dose 0 0.0512 0 right*depth5 0.0512 right*depth5*dose 0 0.0512 0 depth5*strain 0 0.0512 depth5*dose*strain 0 0 0 0.0512 0 0 right*depth5*strain 0 0.0512 right*depth5*dose*strain 0 0 0 0.0512 0 0;
	estimate "S6, 5mg, R, 30" int 1 dose 0 1 0 right 1 right*dose 0 1 0 strain 0 1 dose*strain 0 0 0 1 0 0 right*strain 0 1 right*dose*strain 0 0 0 1 0 0 depthc 30 depthc*dose 0 30 0 right*depthc 30 right*depthc*dose 0 30 0 depthc*strain 0 30 depthc*dose*strain 0 0 0 30 0 0 right*depthc*strain 0 30 right*depthc*dose*strain 0 0 0 30 0 0 depth1 51.2 depth1*dose 0 51.2 0 right*depth1 51.2 right*depth1*dose 0 51.2 0 depth1*strain 0 51.2 depth1*dose*strain 0 0 0 51.2 0 0 right*depth1*strain 0 51.2 right*depth1*dose*strain 0 0 0 51.2 0 0 depth2 26.2144 depth2*dose 0 26.2144 0 right*depth2 26.2144 right*depth2*dose 0 26.2144 0 depth2*strain 0 26.2144 depth2*dose*strain 0 0 0 26.2144 0 0 right*depth2*strain 0 26.2144 right*depth2*dose*strain 0 0 0 26.2144 0 0 depth3 11.0592 depth3*dose 0 11.0592 0 right*depth3 11.0592 right*depth3*dose 0 11.0592 0 depth3*strain 0 11.0592 depth3*dose*strain 0 0 0 11.0592 0 0 right*depth3*strain 0 11.0592 right*depth3*dose*strain 0 0 0 11.0592 0 0 depth4 2.7 depth4*dose 0 2.7 0 right*depth4 2.7 right*depth4*dose 0 2.7 0 depth4*strain 0 2.7 depth4*dose*strain 0 0 0 2.7 0 0 right*depth4*strain 0 2.7 right*depth4*dose*strain 0 0 0 2.7 0 0 depth5 0.1728 depth5*dose 0 0.1728 0 right*depth5 0.1728 right*depth5*dose 0 0.1728 0 depth5*strain 0 0.1728 depth5*dose*strain 0 0 0 0.1728 0 0 right*depth5*strain 0 0.1728 right*depth5*dose*strain 0 0 0 0.1728 0 0;
	estimate "S6, 5mg, R, 34" int 1 dose 0 1 0 right 1 right*dose 0 1 0 strain 0 1 dose*strain 0 0 0 1 0 0 right*strain 0 1 right*dose*strain 0 0 0 1 0 0 depthc 34 depthc*dose 0 34 0 right*depthc 34 right*depthc*dose 0 34 0 depthc*strain 0 34 depthc*dose*strain 0 0 0 34 0 0 right*depthc*strain 0 34 right*depthc*dose*strain 0 0 0 34 0 0 depth1 59.2704 depth1*dose 0 59.2704 0 right*depth1 59.2704 right*depth1*dose 0 59.2704 0 depth1*strain 0 59.2704 depth1*dose*strain 0 0 0 59.2704 0 0 right*depth1*strain 0 59.2704 right*depth1*dose*strain 0 0 0 59.2704 0 0 depth2 31.4432 depth2*dose 0 31.4432 0 right*depth2 31.4432 right*depth2*dose 0 31.4432 0 depth2*strain 0 31.4432 depth2*dose*strain 0 0 0 31.4432 0 0 right*depth2*strain 0 31.4432 right*depth2*dose*strain 0 0 0 31.4432 0 0 depth3 14.0608 depth3*dose 0 14.0608 0 right*depth3 14.0608 right*depth3*dose 0 14.0608 0 depth3*strain 0 14.0608 depth3*dose*strain 0 0 0 14.0608 0 0 right*depth3*strain 0 14.0608 right*depth3*dose*strain 0 0 0 14.0608 0 0 depth4 3.9304 depth4*dose 0 3.9304 0 right*depth4 3.9304 right*depth4*dose 0 3.9304 0 depth4*strain 0 3.9304 depth4*dose*strain 0 0 0 3.9304 0 0 right*depth4*strain 0 3.9304 right*depth4*dose*strain 0 0 0 3.9304 0 0 depth5 0.4096 depth5*dose 0 0.4096 0 right*depth5 0.4096 right*depth5*dose 0 0.4096 0 depth5*strain 0 0.4096 depth5*dose*strain 0 0 0 0.4096 0 0 right*depth5*strain 0 0.4096 right*depth5*dose*strain 0 0 0 0.4096 0 0;
	estimate "S6, 5mg, R, 38" int 1 dose 0 1 0 right 1 right*dose 0 1 0 strain 0 1 dose*strain 0 0 0 1 0 0 right*strain 0 1 right*dose*strain 0 0 0 1 0 0 depthc 38 depthc*dose 0 38 0 right*depthc 38 right*depthc*dose 0 38 0 depthc*strain 0 38 depthc*dose*strain 0 0 0 38 0 0 right*depthc*strain 0 38 right*depthc*dose*strain 0 0 0 38 0 0 depth1 68.1072 depth1*dose 0 68.1072 0 right*depth1 68.1072 right*depth1*dose 0 68.1072 0 depth1*strain 0 68.1072 depth1*dose*strain 0 0 0 68.1072 0 0 right*depth1*strain 0 68.1072 right*depth1*dose*strain 0 0 0 68.1072 0 0 depth2 37.2912 depth2*dose 0 37.2912 0 right*depth2 37.2912 right*depth2*dose 0 37.2912 0 depth2*strain 0 37.2912 depth2*dose*strain 0 0 0 37.2912 0 0 right*depth2*strain 0 37.2912 right*depth2*dose*strain 0 0 0 37.2912 0 0 depth3 17.5344 depth3*dose 0 17.5344 0 right*depth3 17.5344 right*depth3*dose 0 17.5344 0 depth3*strain 0 17.5344 depth3*dose*strain 0 0 0 17.5344 0 0 right*depth3*strain 0 17.5344 right*depth3*dose*strain 0 0 0 17.5344 0 0 depth4 5.4672 depth4*dose 0 5.4672 0 right*depth4 5.4672 right*depth4*dose 0 5.4672 0 depth4*strain 0 5.4672 depth4*dose*strain 0 0 0 5.4672 0 0 right*depth4*strain 0 5.4672 right*depth4*dose*strain 0 0 0 5.4672 0 0 depth5 0.7872 depth5*dose 0 0.7872 0 right*depth5 0.7872 right*depth5*dose 0 0.7872 0 depth5*strain 0 0.7872 depth5*dose*strain 0 0 0 0.7872 0 0 right*depth5*strain 0 0.7872 right*depth5*dose*strain 0 0 0 0.7872 0 0;
	estimate "S6, 5mg, R, 42" int 1 dose 0 1 0 right 1 right*dose 0 1 0 strain 0 1 dose*strain 0 0 0 1 0 0 right*strain 0 1 right*dose*strain 0 0 0 1 0 0 depthc 42 depthc*dose 0 42 0 right*depthc 42 right*depthc*dose 0 42 0 depthc*strain 0 42 depthc*dose*strain 0 0 0 42 0 0 right*depthc*strain 0 42 right*depthc*dose*strain 0 0 0 42 0 0 depth1 77.5488 depth1*dose 0 77.5488 0 right*depth1 77.5488 right*depth1*dose 0 77.5488 0 depth1*strain 0 77.5488 depth1*dose*strain 0 0 0 77.5488 0 0 right*depth1*strain 0 77.5488 right*depth1*dose*strain 0 0 0 77.5488 0 0 depth2 43.6288 depth2*dose 0 43.6288 0 right*depth2 43.6288 right*depth2*dose 0 43.6288 0 depth2*strain 0 43.6288 depth2*dose*strain 0 0 0 43.6288 0 0 right*depth2*strain 0 43.6288 right*depth2*dose*strain 0 0 0 43.6288 0 0 depth3 21.3824 depth3*dose 0 21.3824 0 right*depth3 21.3824 right*depth3*dose 0 21.3824 0 depth3*strain 0 21.3824 depth3*dose*strain 0 0 0 21.3824 0 0 right*depth3*strain 0 21.3824 right*depth3*dose*strain 0 0 0 21.3824 0 0 depth4 7.2488 depth4*dose 0 7.2488 0 right*depth4 7.2488 right*depth4*dose 0 7.2488 0 depth4*strain 0 7.2488 depth4*dose*strain 0 0 0 7.2488 0 0 right*depth4*strain 0 7.2488 right*depth4*dose*strain 0 0 0 7.2488 0 0 depth5 1.28 depth5*dose 0 1.28 0 right*depth5 1.28 right*depth5*dose 0 1.28 0 depth5*strain 0 1.28 depth5*dose*strain 0 0 0 1.28 0 0 right*depth5*strain 0 1.28 right*depth5*dose*strain 0 0 0 1.28 0 0;
	estimate "S6, 5mg, R, 46" int 1 dose 0 1 0 right 1 right*dose 0 1 0 strain 0 1 dose*strain 0 0 0 1 0 0 right*strain 0 1 right*dose*strain 0 0 0 1 0 0 depthc 46 depthc*dose 0 46 0 right*depthc 46 right*depthc*dose 0 46 0 depthc*strain 0 46 depthc*dose*strain 0 0 0 46 0 0 right*depthc*strain 0 46 right*depthc*dose*strain 0 0 0 46 0 0 depth1 87.3936 depth1*dose 0 87.3936 0 right*depth1 87.3936 right*depth1*dose 0 87.3936 0 depth1*strain 0 87.3936 depth1*dose*strain 0 0 0 87.3936 0 0 right*depth1*strain 0 87.3936 right*depth1*dose*strain 0 0 0 87.3936 0 0 depth2 50.2928 depth2*dose 0 50.2928 0 right*depth2 50.2928 right*depth2*dose 0 50.2928 0 depth2*strain 0 50.2928 depth2*dose*strain 0 0 0 50.2928 0 0 right*depth2*strain 0 50.2928 right*depth2*dose*strain 0 0 0 50.2928 0 0 depth3 25.48 depth3*dose 0 25.48 0 right*depth3 25.48 right*depth3*dose 0 25.48 0 depth3*strain 0 25.48 depth3*dose*strain 0 0 0 25.48 0 0 right*depth3*strain 0 25.48 right*depth3*dose*strain 0 0 0 25.48 0 0 depth4 9.1936 depth4*dose 0 9.1936 0 right*depth4 9.1936 right*depth4*dose 0 9.1936 0 depth4*strain 0 9.1936 depth4*dose*strain 0 0 0 9.1936 0 0 right*depth4*strain 0 9.1936 right*depth4*dose*strain 0 0 0 9.1936 0 0 depth5 1.8496 depth5*dose 0 1.8496 0 right*depth5 1.8496 right*depth5*dose 0 1.8496 0 depth5*strain 0 1.8496 depth5*dose*strain 0 0 0 1.8496 0 0 right*depth5*strain 0 1.8496 right*depth5*dose*strain 0 0 0 1.8496 0 0;
	estimate "S6, 5mg, R, 50" int 1 dose 0 1 0 right 1 right*dose 0 1 0 strain 0 1 dose*strain 0 0 0 1 0 0 right*strain 0 1 right*dose*strain 0 0 0 1 0 0 depthc 50 depthc*dose 0 50 0 right*depthc 50 right*depthc*dose 0 50 0 depthc*strain 0 50 depthc*dose*strain 0 0 0 50 0 0 right*depthc*strain 0 50 right*depthc*dose*strain 0 0 0 50 0 0 depth1 97.44 depth1*dose 0 97.44 0 right*depth1 97.44 right*depth1*dose 0 97.44 0 depth1*strain 0 97.44 depth1*dose*strain 0 0 0 97.44 0 0 right*depth1*strain 0 97.44 right*depth1*dose*strain 0 0 0 97.44 0 0 depth2 57.12 depth2*dose 0 57.12 0 right*depth2 57.12 right*depth2*dose 0 57.12 0 depth2*strain 0 57.12 depth2*dose*strain 0 0 0 57.12 0 0 right*depth2*strain 0 57.12 right*depth2*dose*strain 0 0 0 57.12 0 0 depth3 29.7024 depth3*dose 0 29.7024 0 right*depth3 29.7024 right*depth3*dose 0 29.7024 0 depth3*strain 0 29.7024 depth3*dose*strain 0 0 0 29.7024 0 0 right*depth3*strain 0 29.7024 right*depth3*dose*strain 0 0 0 29.7024 0 0 depth4 11.22 depth4*dose 0 11.22 0 right*depth4 11.22 right*depth4*dose 0 11.22 0 depth4*strain 0 11.22 depth4*dose*strain 0 0 0 11.22 0 0 right*depth4*strain 0 11.22 right*depth4*dose*strain 0 0 0 11.22 0 0 depth5 2.4576 depth5*dose 0 2.4576 0 right*depth5 2.4576 right*depth5*dose 0 2.4576 0 depth5*strain 0 2.4576 depth5*dose*strain 0 0 0 2.4576 0 0 right*depth5*strain 0 2.4576 right*depth5*dose*strain 0 0 0 2.4576 0 0;
	estimate "B6, 0mg, R, -50" int 1 dose 0 0 1 right 1 right*dose 0 0 1 strain 1 0 dose*strain 0 0 0 0 1 0 right*strain 1 0 right*dose*strain 0 0 0 0 1 0 depthc -50 depthc*dose 0 0 -50 right*depthc -50 right*depthc*dose 0 0 -50 depthc*strain -50 0 depthc*dose*strain 0 0 0 0 -50 0 right*depthc*strain -50 0 right*depthc*dose*strain 0 0 0 0 -50 0 depth1 0 depth1*dose 0 0 0 right*depth1 0 right*depth1*dose 0 0 0 depth1*strain 0 0 depth1*dose*strain 0 0 0 0 0 0 right*depth1*strain 0 0 right*depth1*dose*strain 0 0 0 0 0 0 depth2 0 depth2*dose 0 0 0 right*depth2 0 right*depth2*dose 0 0 0 depth2*strain 0 0 depth2*dose*strain 0 0 0 0 0 0 right*depth2*strain 0 0 right*depth2*dose*strain 0 0 0 0 0 0 depth3 0 depth3*dose 0 0 0 right*depth3 0 right*depth3*dose 0 0 0 depth3*strain 0 0 depth3*dose*strain 0 0 0 0 0 0 right*depth3*strain 0 0 right*depth3*dose*strain 0 0 0 0 0 0 depth4 0 depth4*dose 0 0 0 right*depth4 0 right*depth4*dose 0 0 0 depth4*strain 0 0 depth4*dose*strain 0 0 0 0 0 0 right*depth4*strain 0 0 right*depth4*dose*strain 0 0 0 0 0 0 depth5 0 depth5*dose 0 0 0 right*depth5 0 right*depth5*dose 0 0 0 depth5*strain 0 0 depth5*dose*strain 0 0 0 0 0 0 right*depth5*strain 0 0 right*depth5*dose*strain 0 0 0 0 0 0;
	estimate "B6, 0mg, R, -46" int 1 dose 0 0 1 right 1 right*dose 0 0 1 strain 1 0 dose*strain 0 0 0 0 1 0 right*strain 1 0 right*dose*strain 0 0 0 0 1 0 depthc -46 depthc*dose 0 0 -46 right*depthc -46 right*depthc*dose 0 0 -46 depthc*strain -46 0 depthc*dose*strain 0 0 0 0 -46 0 right*depthc*strain -46 0 right*depthc*dose*strain 0 0 0 0 -46 0 depth1 0.0064 depth1*dose 0 0 0.0064 right*depth1 0.0064 right*depth1*dose 0 0 0.0064 depth1*strain 0.0064 0 depth1*dose*strain 0 0 0 0 0.0064 0 right*depth1*strain 0.0064 0 right*depth1*dose*strain 0 0 0 0 0.0064 0 depth2 0 depth2*dose 0 0 0 right*depth2 0 right*depth2*dose 0 0 0 depth2*strain 0 0 depth2*dose*strain 0 0 0 0 0 0 right*depth2*strain 0 0 right*depth2*dose*strain 0 0 0 0 0 0 depth3 0 depth3*dose 0 0 0 right*depth3 0 right*depth3*dose 0 0 0 depth3*strain 0 0 depth3*dose*strain 0 0 0 0 0 0 right*depth3*strain 0 0 right*depth3*dose*strain 0 0 0 0 0 0 depth4 0 depth4*dose 0 0 0 right*depth4 0 right*depth4*dose 0 0 0 depth4*strain 0 0 depth4*dose*strain 0 0 0 0 0 0 right*depth4*strain 0 0 right*depth4*dose*strain 0 0 0 0 0 0 depth5 0 depth5*dose 0 0 0 right*depth5 0 right*depth5*dose 0 0 0 depth5*strain 0 0 depth5*dose*strain 0 0 0 0 0 0 right*depth5*strain 0 0 right*depth5*dose*strain 0 0 0 0 0 0;
	estimate "B6, 0mg, R, -42" int 1 dose 0 0 1 right 1 right*dose 0 0 1 strain 1 0 dose*strain 0 0 0 0 1 0 right*strain 1 0 right*dose*strain 0 0 0 0 1 0 depthc -42 depthc*dose 0 0 -42 right*depthc -42 right*depthc*dose 0 0 -42 depthc*strain -42 0 depthc*dose*strain 0 0 0 0 -42 0 right*depthc*strain -42 0 right*depthc*dose*strain 0 0 0 0 -42 0 depth1 0.0512 depth1*dose 0 0 0.0512 right*depth1 0.0512 right*depth1*dose 0 0 0.0512 depth1*strain 0.0512 0 depth1*dose*strain 0 0 0 0 0.0512 0 right*depth1*strain 0.0512 0 right*depth1*dose*strain 0 0 0 0 0.0512 0 depth2 0 depth2*dose 0 0 0 right*depth2 0 right*depth2*dose 0 0 0 depth2*strain 0 0 depth2*dose*strain 0 0 0 0 0 0 right*depth2*strain 0 0 right*depth2*dose*strain 0 0 0 0 0 0 depth3 0 depth3*dose 0 0 0 right*depth3 0 right*depth3*dose 0 0 0 depth3*strain 0 0 depth3*dose*strain 0 0 0 0 0 0 right*depth3*strain 0 0 right*depth3*dose*strain 0 0 0 0 0 0 depth4 0 depth4*dose 0 0 0 right*depth4 0 right*depth4*dose 0 0 0 depth4*strain 0 0 depth4*dose*strain 0 0 0 0 0 0 right*depth4*strain 0 0 right*depth4*dose*strain 0 0 0 0 0 0 depth5 0 depth5*dose 0 0 0 right*depth5 0 right*depth5*dose 0 0 0 depth5*strain 0 0 depth5*dose*strain 0 0 0 0 0 0 right*depth5*strain 0 0 right*depth5*dose*strain 0 0 0 0 0 0;
	estimate "B6, 0mg, R, -38" int 1 dose 0 0 1 right 1 right*dose 0 0 1 strain 1 0 dose*strain 0 0 0 0 1 0 right*strain 1 0 right*dose*strain 0 0 0 0 1 0 depthc -38 depthc*dose 0 0 -38 right*depthc -38 right*depthc*dose 0 0 -38 depthc*strain -38 0 depthc*dose*strain 0 0 0 0 -38 0 right*depthc*strain -38 0 right*depthc*dose*strain 0 0 0 0 -38 0 depth1 0.1728 depth1*dose 0 0 0.1728 right*depth1 0.1728 right*depth1*dose 0 0 0.1728 depth1*strain 0.1728 0 depth1*dose*strain 0 0 0 0 0.1728 0 right*depth1*strain 0.1728 0 right*depth1*dose*strain 0 0 0 0 0.1728 0 depth2 0 depth2*dose 0 0 0 right*depth2 0 right*depth2*dose 0 0 0 depth2*strain 0 0 depth2*dose*strain 0 0 0 0 0 0 right*depth2*strain 0 0 right*depth2*dose*strain 0 0 0 0 0 0 depth3 0 depth3*dose 0 0 0 right*depth3 0 right*depth3*dose 0 0 0 depth3*strain 0 0 depth3*dose*strain 0 0 0 0 0 0 right*depth3*strain 0 0 right*depth3*dose*strain 0 0 0 0 0 0 depth4 0 depth4*dose 0 0 0 right*depth4 0 right*depth4*dose 0 0 0 depth4*strain 0 0 depth4*dose*strain 0 0 0 0 0 0 right*depth4*strain 0 0 right*depth4*dose*strain 0 0 0 0 0 0 depth5 0 depth5*dose 0 0 0 right*depth5 0 right*depth5*dose 0 0 0 depth5*strain 0 0 depth5*dose*strain 0 0 0 0 0 0 right*depth5*strain 0 0 right*depth5*dose*strain 0 0 0 0 0 0;
	estimate "B6, 0mg, R, -34" int 1 dose 0 0 1 right 1 right*dose 0 0 1 strain 1 0 dose*strain 0 0 0 0 1 0 right*strain 1 0 right*dose*strain 0 0 0 0 1 0 depthc -34 depthc*dose 0 0 -34 right*depthc -34 right*depthc*dose 0 0 -34 depthc*strain -34 0 depthc*dose*strain 0 0 0 0 -34 0 right*depthc*strain -34 0 right*depthc*dose*strain 0 0 0 0 -34 0 depth1 0.4096 depth1*dose 0 0 0.4096 right*depth1 0.4096 right*depth1*dose 0 0 0.4096 depth1*strain 0.4096 0 depth1*dose*strain 0 0 0 0 0.4096 0 right*depth1*strain 0.4096 0 right*depth1*dose*strain 0 0 0 0 0.4096 0 depth2 0 depth2*dose 0 0 0 right*depth2 0 right*depth2*dose 0 0 0 depth2*strain 0 0 depth2*dose*strain 0 0 0 0 0 0 right*depth2*strain 0 0 right*depth2*dose*strain 0 0 0 0 0 0 depth3 0 depth3*dose 0 0 0 right*depth3 0 right*depth3*dose 0 0 0 depth3*strain 0 0 depth3*dose*strain 0 0 0 0 0 0 right*depth3*strain 0 0 right*depth3*dose*strain 0 0 0 0 0 0 depth4 0 depth4*dose 0 0 0 right*depth4 0 right*depth4*dose 0 0 0 depth4*strain 0 0 depth4*dose*strain 0 0 0 0 0 0 right*depth4*strain 0 0 right*depth4*dose*strain 0 0 0 0 0 0 depth5 0 depth5*dose 0 0 0 right*depth5 0 right*depth5*dose 0 0 0 depth5*strain 0 0 depth5*dose*strain 0 0 0 0 0 0 right*depth5*strain 0 0 right*depth5*dose*strain 0 0 0 0 0 0;
	estimate "B6, 0mg, R, -30" int 1 dose 0 0 1 right 1 right*dose 0 0 1 strain 1 0 dose*strain 0 0 0 0 1 0 right*strain 1 0 right*dose*strain 0 0 0 0 1 0 depthc -30 depthc*dose 0 0 -30 right*depthc -30 right*depthc*dose 0 0 -30 depthc*strain -30 0 depthc*dose*strain 0 0 0 0 -30 0 right*depthc*strain -30 0 right*depthc*dose*strain 0 0 0 0 -30 0 depth1 0.8 depth1*dose 0 0 0.8 right*depth1 0.8 right*depth1*dose 0 0 0.8 depth1*strain 0.8 0 depth1*dose*strain 0 0 0 0 0.8 0 right*depth1*strain 0.8 0 right*depth1*dose*strain 0 0 0 0 0.8 0 depth2 0.0064 depth2*dose 0 0 0.0064 right*depth2 0.0064 right*depth2*dose 0 0 0.0064 depth2*strain 0.0064 0 depth2*dose*strain 0 0 0 0 0.0064 0 right*depth2*strain 0.0064 0 right*depth2*dose*strain 0 0 0 0 0.0064 0 depth3 0 depth3*dose 0 0 0 right*depth3 0 right*depth3*dose 0 0 0 depth3*strain 0 0 depth3*dose*strain 0 0 0 0 0 0 right*depth3*strain 0 0 right*depth3*dose*strain 0 0 0 0 0 0 depth4 0 depth4*dose 0 0 0 right*depth4 0 right*depth4*dose 0 0 0 depth4*strain 0 0 depth4*dose*strain 0 0 0 0 0 0 right*depth4*strain 0 0 right*depth4*dose*strain 0 0 0 0 0 0 depth5 0 depth5*dose 0 0 0 right*depth5 0 right*depth5*dose 0 0 0 depth5*strain 0 0 depth5*dose*strain 0 0 0 0 0 0 right*depth5*strain 0 0 right*depth5*dose*strain 0 0 0 0 0 0;
	estimate "B6, 0mg, R, -26" int 1 dose 0 0 1 right 1 right*dose 0 0 1 strain 1 0 dose*strain 0 0 0 0 1 0 right*strain 1 0 right*dose*strain 0 0 0 0 1 0 depthc -26 depthc*dose 0 0 -26 right*depthc -26 right*depthc*dose 0 0 -26 depthc*strain -26 0 depthc*dose*strain 0 0 0 0 -26 0 right*depthc*strain -26 0 right*depthc*dose*strain 0 0 0 0 -26 0 depth1 1.3824 depth1*dose 0 0 1.3824 right*depth1 1.3824 right*depth1*dose 0 0 1.3824 depth1*strain 1.3824 0 depth1*dose*strain 0 0 0 0 1.3824 0 right*depth1*strain 1.3824 0 right*depth1*dose*strain 0 0 0 0 1.3824 0 depth2 0.0512 depth2*dose 0 0 0.0512 right*depth2 0.0512 right*depth2*dose 0 0 0.0512 depth2*strain 0.0512 0 depth2*dose*strain 0 0 0 0 0.0512 0 right*depth2*strain 0.0512 0 right*depth2*dose*strain 0 0 0 0 0.0512 0 depth3 0 depth3*dose 0 0 0 right*depth3 0 right*depth3*dose 0 0 0 depth3*strain 0 0 depth3*dose*strain 0 0 0 0 0 0 right*depth3*strain 0 0 right*depth3*dose*strain 0 0 0 0 0 0 depth4 0 depth4*dose 0 0 0 right*depth4 0 right*depth4*dose 0 0 0 depth4*strain 0 0 depth4*dose*strain 0 0 0 0 0 0 right*depth4*strain 0 0 right*depth4*dose*strain 0 0 0 0 0 0 depth5 0 depth5*dose 0 0 0 right*depth5 0 right*depth5*dose 0 0 0 depth5*strain 0 0 depth5*dose*strain 0 0 0 0 0 0 right*depth5*strain 0 0 right*depth5*dose*strain 0 0 0 0 0 0;
	estimate "B6, 0mg, R, -22" int 1 dose 0 0 1 right 1 right*dose 0 0 1 strain 1 0 dose*strain 0 0 0 0 1 0 right*strain 1 0 right*dose*strain 0 0 0 0 1 0 depthc -22 depthc*dose 0 0 -22 right*depthc -22 right*depthc*dose 0 0 -22 depthc*strain -22 0 depthc*dose*strain 0 0 0 0 -22 0 right*depthc*strain -22 0 right*depthc*dose*strain 0 0 0 0 -22 0 depth1 2.1952 depth1*dose 0 0 2.1952 right*depth1 2.1952 right*depth1*dose 0 0 2.1952 depth1*strain 2.1952 0 depth1*dose*strain 0 0 0 0 2.1952 0 right*depth1*strain 2.1952 0 right*depth1*dose*strain 0 0 0 0 2.1952 0 depth2 0.1728 depth2*dose 0 0 0.1728 right*depth2 0.1728 right*depth2*dose 0 0 0.1728 depth2*strain 0.1728 0 depth2*dose*strain 0 0 0 0 0.1728 0 right*depth2*strain 0.1728 0 right*depth2*dose*strain 0 0 0 0 0.1728 0 depth3 0 depth3*dose 0 0 0 right*depth3 0 right*depth3*dose 0 0 0 depth3*strain 0 0 depth3*dose*strain 0 0 0 0 0 0 right*depth3*strain 0 0 right*depth3*dose*strain 0 0 0 0 0 0 depth4 0 depth4*dose 0 0 0 right*depth4 0 right*depth4*dose 0 0 0 depth4*strain 0 0 depth4*dose*strain 0 0 0 0 0 0 right*depth4*strain 0 0 right*depth4*dose*strain 0 0 0 0 0 0 depth5 0 depth5*dose 0 0 0 right*depth5 0 right*depth5*dose 0 0 0 depth5*strain 0 0 depth5*dose*strain 0 0 0 0 0 0 right*depth5*strain 0 0 right*depth5*dose*strain 0 0 0 0 0 0;
	estimate "B6, 0mg, R, -18" int 1 dose 0 0 1 right 1 right*dose 0 0 1 strain 1 0 dose*strain 0 0 0 0 1 0 right*strain 1 0 right*dose*strain 0 0 0 0 1 0 depthc -18 depthc*dose 0 0 -18 right*depthc -18 right*depthc*dose 0 0 -18 depthc*strain -18 0 depthc*dose*strain 0 0 0 0 -18 0 right*depthc*strain -18 0 right*depthc*dose*strain 0 0 0 0 -18 0 depth1 3.2768 depth1*dose 0 0 3.2768 right*depth1 3.2768 right*depth1*dose 0 0 3.2768 depth1*strain 3.2768 0 depth1*dose*strain 0 0 0 0 3.2768 0 right*depth1*strain 3.2768 0 right*depth1*dose*strain 0 0 0 0 3.2768 0 depth2 0.4096 depth2*dose 0 0 0.4096 right*depth2 0.4096 right*depth2*dose 0 0 0.4096 depth2*strain 0.4096 0 depth2*dose*strain 0 0 0 0 0.4096 0 right*depth2*strain 0.4096 0 right*depth2*dose*strain 0 0 0 0 0.4096 0 depth3 0 depth3*dose 0 0 0 right*depth3 0 right*depth3*dose 0 0 0 depth3*strain 0 0 depth3*dose*strain 0 0 0 0 0 0 right*depth3*strain 0 0 right*depth3*dose*strain 0 0 0 0 0 0 depth4 0 depth4*dose 0 0 0 right*depth4 0 right*depth4*dose 0 0 0 depth4*strain 0 0 depth4*dose*strain 0 0 0 0 0 0 right*depth4*strain 0 0 right*depth4*dose*strain 0 0 0 0 0 0 depth5 0 depth5*dose 0 0 0 right*depth5 0 right*depth5*dose 0 0 0 depth5*strain 0 0 depth5*dose*strain 0 0 0 0 0 0 right*depth5*strain 0 0 right*depth5*dose*strain 0 0 0 0 0 0;
	estimate "B6, 0mg, R, -14" int 1 dose 0 0 1 right 1 right*dose 0 0 1 strain 1 0 dose*strain 0 0 0 0 1 0 right*strain 1 0 right*dose*strain 0 0 0 0 1 0 depthc -14 depthc*dose 0 0 -14 right*depthc -14 right*depthc*dose 0 0 -14 depthc*strain -14 0 depthc*dose*strain 0 0 0 0 -14 0 right*depthc*strain -14 0 right*depthc*dose*strain 0 0 0 0 -14 0 depth1 4.6656 depth1*dose 0 0 4.6656 right*depth1 4.6656 right*depth1*dose 0 0 4.6656 depth1*strain 4.6656 0 depth1*dose*strain 0 0 0 0 4.6656 0 right*depth1*strain 4.6656 0 right*depth1*dose*strain 0 0 0 0 4.6656 0 depth2 0.8 depth2*dose 0 0 0.8 right*depth2 0.8 right*depth2*dose 0 0 0.8 depth2*strain 0.8 0 depth2*dose*strain 0 0 0 0 0.8 0 right*depth2*strain 0.8 0 right*depth2*dose*strain 0 0 0 0 0.8 0 depth3 0.0064 depth3*dose 0 0 0.0064 right*depth3 0.0064 right*depth3*dose 0 0 0.0064 depth3*strain 0.0064 0 depth3*dose*strain 0 0 0 0 0.0064 0 right*depth3*strain 0.0064 0 right*depth3*dose*strain 0 0 0 0 0.0064 0 depth4 0 depth4*dose 0 0 0 right*depth4 0 right*depth4*dose 0 0 0 depth4*strain 0 0 depth4*dose*strain 0 0 0 0 0 0 right*depth4*strain 0 0 right*depth4*dose*strain 0 0 0 0 0 0 depth5 0 depth5*dose 0 0 0 right*depth5 0 right*depth5*dose 0 0 0 depth5*strain 0 0 depth5*dose*strain 0 0 0 0 0 0 right*depth5*strain 0 0 right*depth5*dose*strain 0 0 0 0 0 0;
	estimate "B6, 0mg, R, -10" int 1 dose 0 0 1 right 1 right*dose 0 0 1 strain 1 0 dose*strain 0 0 0 0 1 0 right*strain 1 0 right*dose*strain 0 0 0 0 1 0 depthc -10 depthc*dose 0 0 -10 right*depthc -10 right*depthc*dose 0 0 -10 depthc*strain -10 0 depthc*dose*strain 0 0 0 0 -10 0 right*depthc*strain -10 0 right*depthc*dose*strain 0 0 0 0 -10 0 depth1 6.4 depth1*dose 0 0 6.4 right*depth1 6.4 right*depth1*dose 0 0 6.4 depth1*strain 6.4 0 depth1*dose*strain 0 0 0 0 6.4 0 right*depth1*strain 6.4 0 right*depth1*dose*strain 0 0 0 0 6.4 0 depth2 1.3824 depth2*dose 0 0 1.3824 right*depth2 1.3824 right*depth2*dose 0 0 1.3824 depth2*strain 1.3824 0 depth2*dose*strain 0 0 0 0 1.3824 0 right*depth2*strain 1.3824 0 right*depth2*dose*strain 0 0 0 0 1.3824 0 depth3 0.0512 depth3*dose 0 0 0.0512 right*depth3 0.0512 right*depth3*dose 0 0 0.0512 depth3*strain 0.0512 0 depth3*dose*strain 0 0 0 0 0.0512 0 right*depth3*strain 0.0512 0 right*depth3*dose*strain 0 0 0 0 0.0512 0 depth4 0 depth4*dose 0 0 0 right*depth4 0 right*depth4*dose 0 0 0 depth4*strain 0 0 depth4*dose*strain 0 0 0 0 0 0 right*depth4*strain 0 0 right*depth4*dose*strain 0 0 0 0 0 0 depth5 0 depth5*dose 0 0 0 right*depth5 0 right*depth5*dose 0 0 0 depth5*strain 0 0 depth5*dose*strain 0 0 0 0 0 0 right*depth5*strain 0 0 right*depth5*dose*strain 0 0 0 0 0 0;
	estimate "B6, 0mg, R, -6" int 1 dose 0 0 1 right 1 right*dose 0 0 1 strain 1 0 dose*strain 0 0 0 0 1 0 right*strain 1 0 right*dose*strain 0 0 0 0 1 0 depthc -6 depthc*dose 0 0 -6 right*depthc -6 right*depthc*dose 0 0 -6 depthc*strain -6 0 depthc*dose*strain 0 0 0 0 -6 0 right*depthc*strain -6 0 right*depthc*dose*strain 0 0 0 0 -6 0 depth1 8.5184 depth1*dose 0 0 8.5184 right*depth1 8.5184 right*depth1*dose 0 0 8.5184 depth1*strain 8.5184 0 depth1*dose*strain 0 0 0 0 8.5184 0 right*depth1*strain 8.5184 0 right*depth1*dose*strain 0 0 0 0 8.5184 0 depth2 2.1952 depth2*dose 0 0 2.1952 right*depth2 2.1952 right*depth2*dose 0 0 2.1952 depth2*strain 2.1952 0 depth2*dose*strain 0 0 0 0 2.1952 0 right*depth2*strain 2.1952 0 right*depth2*dose*strain 0 0 0 0 2.1952 0 depth3 0.1728 depth3*dose 0 0 0.1728 right*depth3 0.1728 right*depth3*dose 0 0 0.1728 depth3*strain 0.1728 0 depth3*dose*strain 0 0 0 0 0.1728 0 right*depth3*strain 0.1728 0 right*depth3*dose*strain 0 0 0 0 0.1728 0 depth4 0 depth4*dose 0 0 0 right*depth4 0 right*depth4*dose 0 0 0 depth4*strain 0 0 depth4*dose*strain 0 0 0 0 0 0 right*depth4*strain 0 0 right*depth4*dose*strain 0 0 0 0 0 0 depth5 0 depth5*dose 0 0 0 right*depth5 0 right*depth5*dose 0 0 0 depth5*strain 0 0 depth5*dose*strain 0 0 0 0 0 0 right*depth5*strain 0 0 right*depth5*dose*strain 0 0 0 0 0 0;
	estimate "B6, 0mg, R, -2" int 1 dose 0 0 1 right 1 right*dose 0 0 1 strain 1 0 dose*strain 0 0 0 0 1 0 right*strain 1 0 right*dose*strain 0 0 0 0 1 0 depthc -2 depthc*dose 0 0 -2 right*depthc -2 right*depthc*dose 0 0 -2 depthc*strain -2 0 depthc*dose*strain 0 0 0 0 -2 0 right*depthc*strain -2 0 right*depthc*dose*strain 0 0 0 0 -2 0 depth1 11.0592 depth1*dose 0 0 11.0592 right*depth1 11.0592 right*depth1*dose 0 0 11.0592 depth1*strain 11.0592 0 depth1*dose*strain 0 0 0 0 11.0592 0 right*depth1*strain 11.0592 0 right*depth1*dose*strain 0 0 0 0 11.0592 0 depth2 3.2768 depth2*dose 0 0 3.2768 right*depth2 3.2768 right*depth2*dose 0 0 3.2768 depth2*strain 3.2768 0 depth2*dose*strain 0 0 0 0 3.2768 0 right*depth2*strain 3.2768 0 right*depth2*dose*strain 0 0 0 0 3.2768 0 depth3 0.4096 depth3*dose 0 0 0.4096 right*depth3 0.4096 right*depth3*dose 0 0 0.4096 depth3*strain 0.4096 0 depth3*dose*strain 0 0 0 0 0.4096 0 right*depth3*strain 0.4096 0 right*depth3*dose*strain 0 0 0 0 0.4096 0 depth4 0 depth4*dose 0 0 0 right*depth4 0 right*depth4*dose 0 0 0 depth4*strain 0 0 depth4*dose*strain 0 0 0 0 0 0 right*depth4*strain 0 0 right*depth4*dose*strain 0 0 0 0 0 0 depth5 0 depth5*dose 0 0 0 right*depth5 0 right*depth5*dose 0 0 0 depth5*strain 0 0 depth5*dose*strain 0 0 0 0 0 0 right*depth5*strain 0 0 right*depth5*dose*strain 0 0 0 0 0 0;
	estimate "B6, 0mg, R, 2" int 1 dose 0 0 1 right 1 right*dose 0 0 1 strain 1 0 dose*strain 0 0 0 0 1 0 right*strain 1 0 right*dose*strain 0 0 0 0 1 0 depthc 2 depthc*dose 0 0 2 right*depthc 2 right*depthc*dose 0 0 2 depthc*strain 2 0 depthc*dose*strain 0 0 0 0 2 0 right*depthc*strain 2 0 right*depthc*dose*strain 0 0 0 0 2 0 depth1 14.0608 depth1*dose 0 0 14.0608 right*depth1 14.0608 right*depth1*dose 0 0 14.0608 depth1*strain 14.0608 0 depth1*dose*strain 0 0 0 0 14.0608 0 right*depth1*strain 14.0608 0 right*depth1*dose*strain 0 0 0 0 14.0608 0 depth2 4.6656 depth2*dose 0 0 4.6656 right*depth2 4.6656 right*depth2*dose 0 0 4.6656 depth2*strain 4.6656 0 depth2*dose*strain 0 0 0 0 4.6656 0 right*depth2*strain 4.6656 0 right*depth2*dose*strain 0 0 0 0 4.6656 0 depth3 0.8 depth3*dose 0 0 0.8 right*depth3 0.8 right*depth3*dose 0 0 0.8 depth3*strain 0.8 0 depth3*dose*strain 0 0 0 0 0.8 0 right*depth3*strain 0.8 0 right*depth3*dose*strain 0 0 0 0 0.8 0 depth4 8e-04 depth4*dose 0 0 8e-04 right*depth4 8e-04 right*depth4*dose 0 0 8e-04 depth4*strain 8e-04 0 depth4*dose*strain 0 0 0 0 8e-04 0 right*depth4*strain 8e-04 0 right*depth4*dose*strain 0 0 0 0 8e-04 0 depth5 0 depth5*dose 0 0 0 right*depth5 0 right*depth5*dose 0 0 0 depth5*strain 0 0 depth5*dose*strain 0 0 0 0 0 0 right*depth5*strain 0 0 right*depth5*dose*strain 0 0 0 0 0 0;
	estimate "B6, 0mg, R, 6" int 1 dose 0 0 1 right 1 right*dose 0 0 1 strain 1 0 dose*strain 0 0 0 0 1 0 right*strain 1 0 right*dose*strain 0 0 0 0 1 0 depthc 6 depthc*dose 0 0 6 right*depthc 6 right*depthc*dose 0 0 6 depthc*strain 6 0 depthc*dose*strain 0 0 0 0 6 0 right*depthc*strain 6 0 right*depthc*dose*strain 0 0 0 0 6 0 depth1 17.5616 depth1*dose 0 0 17.5616 right*depth1 17.5616 right*depth1*dose 0 0 17.5616 depth1*strain 17.5616 0 depth1*dose*strain 0 0 0 0 17.5616 0 right*depth1*strain 17.5616 0 right*depth1*dose*strain 0 0 0 0 17.5616 0 depth2 6.4 depth2*dose 0 0 6.4 right*depth2 6.4 right*depth2*dose 0 0 6.4 depth2*strain 6.4 0 depth2*dose*strain 0 0 0 0 6.4 0 right*depth2*strain 6.4 0 right*depth2*dose*strain 0 0 0 0 6.4 0 depth3 1.3824 depth3*dose 0 0 1.3824 right*depth3 1.3824 right*depth3*dose 0 0 1.3824 depth3*strain 1.3824 0 depth3*dose*strain 0 0 0 0 1.3824 0 right*depth3*strain 1.3824 0 right*depth3*dose*strain 0 0 0 0 1.3824 0 depth4 0.0216 depth4*dose 0 0 0.0216 right*depth4 0.0216 right*depth4*dose 0 0 0.0216 depth4*strain 0.0216 0 depth4*dose*strain 0 0 0 0 0.0216 0 right*depth4*strain 0.0216 0 right*depth4*dose*strain 0 0 0 0 0.0216 0 depth5 0 depth5*dose 0 0 0 right*depth5 0 right*depth5*dose 0 0 0 depth5*strain 0 0 depth5*dose*strain 0 0 0 0 0 0 right*depth5*strain 0 0 right*depth5*dose*strain 0 0 0 0 0 0;
	estimate "B6, 0mg, R, 10" int 1 dose 0 0 1 right 1 right*dose 0 0 1 strain 1 0 dose*strain 0 0 0 0 1 0 right*strain 1 0 right*dose*strain 0 0 0 0 1 0 depthc 10 depthc*dose 0 0 10 right*depthc 10 right*depthc*dose 0 0 10 depthc*strain 10 0 depthc*dose*strain 0 0 0 0 10 0 right*depthc*strain 10 0 right*depthc*dose*strain 0 0 0 0 10 0 depth1 21.6 depth1*dose 0 0 21.6 right*depth1 21.6 right*depth1*dose 0 0 21.6 depth1*strain 21.6 0 depth1*dose*strain 0 0 0 0 21.6 0 right*depth1*strain 21.6 0 right*depth1*dose*strain 0 0 0 0 21.6 0 depth2 8.5184 depth2*dose 0 0 8.5184 right*depth2 8.5184 right*depth2*dose 0 0 8.5184 depth2*strain 8.5184 0 depth2*dose*strain 0 0 0 0 8.5184 0 right*depth2*strain 8.5184 0 right*depth2*dose*strain 0 0 0 0 8.5184 0 depth3 2.1952 depth3*dose 0 0 2.1952 right*depth3 2.1952 right*depth3*dose 0 0 2.1952 depth3*strain 2.1952 0 depth3*dose*strain 0 0 0 0 2.1952 0 right*depth3*strain 2.1952 0 right*depth3*dose*strain 0 0 0 0 2.1952 0 depth4 0.1 depth4*dose 0 0 0.1 right*depth4 0.1 right*depth4*dose 0 0 0.1 depth4*strain 0.1 0 depth4*dose*strain 0 0 0 0 0.1 0 right*depth4*strain 0.1 0 right*depth4*dose*strain 0 0 0 0 0.1 0 depth5 0 depth5*dose 0 0 0 right*depth5 0 right*depth5*dose 0 0 0 depth5*strain 0 0 depth5*dose*strain 0 0 0 0 0 0 right*depth5*strain 0 0 right*depth5*dose*strain 0 0 0 0 0 0;
	estimate "B6, 0mg, R, 14" int 1 dose 0 0 1 right 1 right*dose 0 0 1 strain 1 0 dose*strain 0 0 0 0 1 0 right*strain 1 0 right*dose*strain 0 0 0 0 1 0 depthc 14 depthc*dose 0 0 14 right*depthc 14 right*depthc*dose 0 0 14 depthc*strain 14 0 depthc*dose*strain 0 0 0 0 14 0 right*depthc*strain 14 0 right*depthc*dose*strain 0 0 0 0 14 0 depth1 26.2144 depth1*dose 0 0 26.2144 right*depth1 26.2144 right*depth1*dose 0 0 26.2144 depth1*strain 26.2144 0 depth1*dose*strain 0 0 0 0 26.2144 0 right*depth1*strain 26.2144 0 right*depth1*dose*strain 0 0 0 0 26.2144 0 depth2 11.0592 depth2*dose 0 0 11.0592 right*depth2 11.0592 right*depth2*dose 0 0 11.0592 depth2*strain 11.0592 0 depth2*dose*strain 0 0 0 0 11.0592 0 right*depth2*strain 11.0592 0 right*depth2*dose*strain 0 0 0 0 11.0592 0 depth3 3.2768 depth3*dose 0 0 3.2768 right*depth3 3.2768 right*depth3*dose 0 0 3.2768 depth3*strain 3.2768 0 depth3*dose*strain 0 0 0 0 3.2768 0 right*depth3*strain 3.2768 0 right*depth3*dose*strain 0 0 0 0 3.2768 0 depth4 0.2744 depth4*dose 0 0 0.2744 right*depth4 0.2744 right*depth4*dose 0 0 0.2744 depth4*strain 0.2744 0 depth4*dose*strain 0 0 0 0 0.2744 0 right*depth4*strain 0.2744 0 right*depth4*dose*strain 0 0 0 0 0.2744 0 depth5 0 depth5*dose 0 0 0 right*depth5 0 right*depth5*dose 0 0 0 depth5*strain 0 0 depth5*dose*strain 0 0 0 0 0 0 right*depth5*strain 0 0 right*depth5*dose*strain 0 0 0 0 0 0;
	estimate "B6, 0mg, R, 18" int 1 dose 0 0 1 right 1 right*dose 0 0 1 strain 1 0 dose*strain 0 0 0 0 1 0 right*strain 1 0 right*dose*strain 0 0 0 0 1 0 depthc 18 depthc*dose 0 0 18 right*depthc 18 right*depthc*dose 0 0 18 depthc*strain 18 0 depthc*dose*strain 0 0 0 0 18 0 right*depthc*strain 18 0 right*depthc*dose*strain 0 0 0 0 18 0 depth1 31.4432 depth1*dose 0 0 31.4432 right*depth1 31.4432 right*depth1*dose 0 0 31.4432 depth1*strain 31.4432 0 depth1*dose*strain 0 0 0 0 31.4432 0 right*depth1*strain 31.4432 0 right*depth1*dose*strain 0 0 0 0 31.4432 0 depth2 14.0608 depth2*dose 0 0 14.0608 right*depth2 14.0608 right*depth2*dose 0 0 14.0608 depth2*strain 14.0608 0 depth2*dose*strain 0 0 0 0 14.0608 0 right*depth2*strain 14.0608 0 right*depth2*dose*strain 0 0 0 0 14.0608 0 depth3 4.6656 depth3*dose 0 0 4.6656 right*depth3 4.6656 right*depth3*dose 0 0 4.6656 depth3*strain 4.6656 0 depth3*dose*strain 0 0 0 0 4.6656 0 right*depth3*strain 4.6656 0 right*depth3*dose*strain 0 0 0 0 4.6656 0 depth4 0.5832 depth4*dose 0 0 0.5832 right*depth4 0.5832 right*depth4*dose 0 0 0.5832 depth4*strain 0.5832 0 depth4*dose*strain 0 0 0 0 0.5832 0 right*depth4*strain 0.5832 0 right*depth4*dose*strain 0 0 0 0 0.5832 0 depth5 0 depth5*dose 0 0 0 right*depth5 0 right*depth5*dose 0 0 0 depth5*strain 0 0 depth5*dose*strain 0 0 0 0 0 0 right*depth5*strain 0 0 right*depth5*dose*strain 0 0 0 0 0 0;
	estimate "B6, 0mg, R, 22" int 1 dose 0 0 1 right 1 right*dose 0 0 1 strain 1 0 dose*strain 0 0 0 0 1 0 right*strain 1 0 right*dose*strain 0 0 0 0 1 0 depthc 22 depthc*dose 0 0 22 right*depthc 22 right*depthc*dose 0 0 22 depthc*strain 22 0 depthc*dose*strain 0 0 0 0 22 0 right*depthc*strain 22 0 right*depthc*dose*strain 0 0 0 0 22 0 depth1 37.3248 depth1*dose 0 0 37.3248 right*depth1 37.3248 right*depth1*dose 0 0 37.3248 depth1*strain 37.3248 0 depth1*dose*strain 0 0 0 0 37.3248 0 right*depth1*strain 37.3248 0 right*depth1*dose*strain 0 0 0 0 37.3248 0 depth2 17.5616 depth2*dose 0 0 17.5616 right*depth2 17.5616 right*depth2*dose 0 0 17.5616 depth2*strain 17.5616 0 depth2*dose*strain 0 0 0 0 17.5616 0 right*depth2*strain 17.5616 0 right*depth2*dose*strain 0 0 0 0 17.5616 0 depth3 6.4 depth3*dose 0 0 6.4 right*depth3 6.4 right*depth3*dose 0 0 6.4 depth3*strain 6.4 0 depth3*dose*strain 0 0 0 0 6.4 0 right*depth3*strain 6.4 0 right*depth3*dose*strain 0 0 0 0 6.4 0 depth4 1.0648 depth4*dose 0 0 1.0648 right*depth4 1.0648 right*depth4*dose 0 0 1.0648 depth4*strain 1.0648 0 depth4*dose*strain 0 0 0 0 1.0648 0 right*depth4*strain 1.0648 0 right*depth4*dose*strain 0 0 0 0 1.0648 0 depth5 0.0064 depth5*dose 0 0 0.0064 right*depth5 0.0064 right*depth5*dose 0 0 0.0064 depth5*strain 0.0064 0 depth5*dose*strain 0 0 0 0 0.0064 0 right*depth5*strain 0.0064 0 right*depth5*dose*strain 0 0 0 0 0.0064 0;
	estimate "B6, 0mg, R, 26" int 1 dose 0 0 1 right 1 right*dose 0 0 1 strain 1 0 dose*strain 0 0 0 0 1 0 right*strain 1 0 right*dose*strain 0 0 0 0 1 0 depthc 26 depthc*dose 0 0 26 right*depthc 26 right*depthc*dose 0 0 26 depthc*strain 26 0 depthc*dose*strain 0 0 0 0 26 0 right*depthc*strain 26 0 right*depthc*dose*strain 0 0 0 0 26 0 depth1 43.8976 depth1*dose 0 0 43.8976 right*depth1 43.8976 right*depth1*dose 0 0 43.8976 depth1*strain 43.8976 0 depth1*dose*strain 0 0 0 0 43.8976 0 right*depth1*strain 43.8976 0 right*depth1*dose*strain 0 0 0 0 43.8976 0 depth2 21.6 depth2*dose 0 0 21.6 right*depth2 21.6 right*depth2*dose 0 0 21.6 depth2*strain 21.6 0 depth2*dose*strain 0 0 0 0 21.6 0 right*depth2*strain 21.6 0 right*depth2*dose*strain 0 0 0 0 21.6 0 depth3 8.5184 depth3*dose 0 0 8.5184 right*depth3 8.5184 right*depth3*dose 0 0 8.5184 depth3*strain 8.5184 0 depth3*dose*strain 0 0 0 0 8.5184 0 right*depth3*strain 8.5184 0 right*depth3*dose*strain 0 0 0 0 8.5184 0 depth4 1.7576 depth4*dose 0 0 1.7576 right*depth4 1.7576 right*depth4*dose 0 0 1.7576 depth4*strain 1.7576 0 depth4*dose*strain 0 0 0 0 1.7576 0 right*depth4*strain 1.7576 0 right*depth4*dose*strain 0 0 0 0 1.7576 0 depth5 0.0512 depth5*dose 0 0 0.0512 right*depth5 0.0512 right*depth5*dose 0 0 0.0512 depth5*strain 0.0512 0 depth5*dose*strain 0 0 0 0 0.0512 0 right*depth5*strain 0.0512 0 right*depth5*dose*strain 0 0 0 0 0.0512 0;
	estimate "B6, 0mg, R, 30" int 1 dose 0 0 1 right 1 right*dose 0 0 1 strain 1 0 dose*strain 0 0 0 0 1 0 right*strain 1 0 right*dose*strain 0 0 0 0 1 0 depthc 30 depthc*dose 0 0 30 right*depthc 30 right*depthc*dose 0 0 30 depthc*strain 30 0 depthc*dose*strain 0 0 0 0 30 0 right*depthc*strain 30 0 right*depthc*dose*strain 0 0 0 0 30 0 depth1 51.2 depth1*dose 0 0 51.2 right*depth1 51.2 right*depth1*dose 0 0 51.2 depth1*strain 51.2 0 depth1*dose*strain 0 0 0 0 51.2 0 right*depth1*strain 51.2 0 right*depth1*dose*strain 0 0 0 0 51.2 0 depth2 26.2144 depth2*dose 0 0 26.2144 right*depth2 26.2144 right*depth2*dose 0 0 26.2144 depth2*strain 26.2144 0 depth2*dose*strain 0 0 0 0 26.2144 0 right*depth2*strain 26.2144 0 right*depth2*dose*strain 0 0 0 0 26.2144 0 depth3 11.0592 depth3*dose 0 0 11.0592 right*depth3 11.0592 right*depth3*dose 0 0 11.0592 depth3*strain 11.0592 0 depth3*dose*strain 0 0 0 0 11.0592 0 right*depth3*strain 11.0592 0 right*depth3*dose*strain 0 0 0 0 11.0592 0 depth4 2.7 depth4*dose 0 0 2.7 right*depth4 2.7 right*depth4*dose 0 0 2.7 depth4*strain 2.7 0 depth4*dose*strain 0 0 0 0 2.7 0 right*depth4*strain 2.7 0 right*depth4*dose*strain 0 0 0 0 2.7 0 depth5 0.1728 depth5*dose 0 0 0.1728 right*depth5 0.1728 right*depth5*dose 0 0 0.1728 depth5*strain 0.1728 0 depth5*dose*strain 0 0 0 0 0.1728 0 right*depth5*strain 0.1728 0 right*depth5*dose*strain 0 0 0 0 0.1728 0;
	estimate "B6, 0mg, R, 34" int 1 dose 0 0 1 right 1 right*dose 0 0 1 strain 1 0 dose*strain 0 0 0 0 1 0 right*strain 1 0 right*dose*strain 0 0 0 0 1 0 depthc 34 depthc*dose 0 0 34 right*depthc 34 right*depthc*dose 0 0 34 depthc*strain 34 0 depthc*dose*strain 0 0 0 0 34 0 right*depthc*strain 34 0 right*depthc*dose*strain 0 0 0 0 34 0 depth1 59.2704 depth1*dose 0 0 59.2704 right*depth1 59.2704 right*depth1*dose 0 0 59.2704 depth1*strain 59.2704 0 depth1*dose*strain 0 0 0 0 59.2704 0 right*depth1*strain 59.2704 0 right*depth1*dose*strain 0 0 0 0 59.2704 0 depth2 31.4432 depth2*dose 0 0 31.4432 right*depth2 31.4432 right*depth2*dose 0 0 31.4432 depth2*strain 31.4432 0 depth2*dose*strain 0 0 0 0 31.4432 0 right*depth2*strain 31.4432 0 right*depth2*dose*strain 0 0 0 0 31.4432 0 depth3 14.0608 depth3*dose 0 0 14.0608 right*depth3 14.0608 right*depth3*dose 0 0 14.0608 depth3*strain 14.0608 0 depth3*dose*strain 0 0 0 0 14.0608 0 right*depth3*strain 14.0608 0 right*depth3*dose*strain 0 0 0 0 14.0608 0 depth4 3.9304 depth4*dose 0 0 3.9304 right*depth4 3.9304 right*depth4*dose 0 0 3.9304 depth4*strain 3.9304 0 depth4*dose*strain 0 0 0 0 3.9304 0 right*depth4*strain 3.9304 0 right*depth4*dose*strain 0 0 0 0 3.9304 0 depth5 0.4096 depth5*dose 0 0 0.4096 right*depth5 0.4096 right*depth5*dose 0 0 0.4096 depth5*strain 0.4096 0 depth5*dose*strain 0 0 0 0 0.4096 0 right*depth5*strain 0.4096 0 right*depth5*dose*strain 0 0 0 0 0.4096 0;
	estimate "B6, 0mg, R, 38" int 1 dose 0 0 1 right 1 right*dose 0 0 1 strain 1 0 dose*strain 0 0 0 0 1 0 right*strain 1 0 right*dose*strain 0 0 0 0 1 0 depthc 38 depthc*dose 0 0 38 right*depthc 38 right*depthc*dose 0 0 38 depthc*strain 38 0 depthc*dose*strain 0 0 0 0 38 0 right*depthc*strain 38 0 right*depthc*dose*strain 0 0 0 0 38 0 depth1 68.1072 depth1*dose 0 0 68.1072 right*depth1 68.1072 right*depth1*dose 0 0 68.1072 depth1*strain 68.1072 0 depth1*dose*strain 0 0 0 0 68.1072 0 right*depth1*strain 68.1072 0 right*depth1*dose*strain 0 0 0 0 68.1072 0 depth2 37.2912 depth2*dose 0 0 37.2912 right*depth2 37.2912 right*depth2*dose 0 0 37.2912 depth2*strain 37.2912 0 depth2*dose*strain 0 0 0 0 37.2912 0 right*depth2*strain 37.2912 0 right*depth2*dose*strain 0 0 0 0 37.2912 0 depth3 17.5344 depth3*dose 0 0 17.5344 right*depth3 17.5344 right*depth3*dose 0 0 17.5344 depth3*strain 17.5344 0 depth3*dose*strain 0 0 0 0 17.5344 0 right*depth3*strain 17.5344 0 right*depth3*dose*strain 0 0 0 0 17.5344 0 depth4 5.4672 depth4*dose 0 0 5.4672 right*depth4 5.4672 right*depth4*dose 0 0 5.4672 depth4*strain 5.4672 0 depth4*dose*strain 0 0 0 0 5.4672 0 right*depth4*strain 5.4672 0 right*depth4*dose*strain 0 0 0 0 5.4672 0 depth5 0.7872 depth5*dose 0 0 0.7872 right*depth5 0.7872 right*depth5*dose 0 0 0.7872 depth5*strain 0.7872 0 depth5*dose*strain 0 0 0 0 0.7872 0 right*depth5*strain 0.7872 0 right*depth5*dose*strain 0 0 0 0 0.7872 0;
	estimate "B6, 0mg, R, 42" int 1 dose 0 0 1 right 1 right*dose 0 0 1 strain 1 0 dose*strain 0 0 0 0 1 0 right*strain 1 0 right*dose*strain 0 0 0 0 1 0 depthc 42 depthc*dose 0 0 42 right*depthc 42 right*depthc*dose 0 0 42 depthc*strain 42 0 depthc*dose*strain 0 0 0 0 42 0 right*depthc*strain 42 0 right*depthc*dose*strain 0 0 0 0 42 0 depth1 77.5488 depth1*dose 0 0 77.5488 right*depth1 77.5488 right*depth1*dose 0 0 77.5488 depth1*strain 77.5488 0 depth1*dose*strain 0 0 0 0 77.5488 0 right*depth1*strain 77.5488 0 right*depth1*dose*strain 0 0 0 0 77.5488 0 depth2 43.6288 depth2*dose 0 0 43.6288 right*depth2 43.6288 right*depth2*dose 0 0 43.6288 depth2*strain 43.6288 0 depth2*dose*strain 0 0 0 0 43.6288 0 right*depth2*strain 43.6288 0 right*depth2*dose*strain 0 0 0 0 43.6288 0 depth3 21.3824 depth3*dose 0 0 21.3824 right*depth3 21.3824 right*depth3*dose 0 0 21.3824 depth3*strain 21.3824 0 depth3*dose*strain 0 0 0 0 21.3824 0 right*depth3*strain 21.3824 0 right*depth3*dose*strain 0 0 0 0 21.3824 0 depth4 7.2488 depth4*dose 0 0 7.2488 right*depth4 7.2488 right*depth4*dose 0 0 7.2488 depth4*strain 7.2488 0 depth4*dose*strain 0 0 0 0 7.2488 0 right*depth4*strain 7.2488 0 right*depth4*dose*strain 0 0 0 0 7.2488 0 depth5 1.28 depth5*dose 0 0 1.28 right*depth5 1.28 right*depth5*dose 0 0 1.28 depth5*strain 1.28 0 depth5*dose*strain 0 0 0 0 1.28 0 right*depth5*strain 1.28 0 right*depth5*dose*strain 0 0 0 0 1.28 0;
	estimate "B6, 0mg, R, 46" int 1 dose 0 0 1 right 1 right*dose 0 0 1 strain 1 0 dose*strain 0 0 0 0 1 0 right*strain 1 0 right*dose*strain 0 0 0 0 1 0 depthc 46 depthc*dose 0 0 46 right*depthc 46 right*depthc*dose 0 0 46 depthc*strain 46 0 depthc*dose*strain 0 0 0 0 46 0 right*depthc*strain 46 0 right*depthc*dose*strain 0 0 0 0 46 0 depth1 87.3936 depth1*dose 0 0 87.3936 right*depth1 87.3936 right*depth1*dose 0 0 87.3936 depth1*strain 87.3936 0 depth1*dose*strain 0 0 0 0 87.3936 0 right*depth1*strain 87.3936 0 right*depth1*dose*strain 0 0 0 0 87.3936 0 depth2 50.2928 depth2*dose 0 0 50.2928 right*depth2 50.2928 right*depth2*dose 0 0 50.2928 depth2*strain 50.2928 0 depth2*dose*strain 0 0 0 0 50.2928 0 right*depth2*strain 50.2928 0 right*depth2*dose*strain 0 0 0 0 50.2928 0 depth3 25.48 depth3*dose 0 0 25.48 right*depth3 25.48 right*depth3*dose 0 0 25.48 depth3*strain 25.48 0 depth3*dose*strain 0 0 0 0 25.48 0 right*depth3*strain 25.48 0 right*depth3*dose*strain 0 0 0 0 25.48 0 depth4 9.1936 depth4*dose 0 0 9.1936 right*depth4 9.1936 right*depth4*dose 0 0 9.1936 depth4*strain 9.1936 0 depth4*dose*strain 0 0 0 0 9.1936 0 right*depth4*strain 9.1936 0 right*depth4*dose*strain 0 0 0 0 9.1936 0 depth5 1.8496 depth5*dose 0 0 1.8496 right*depth5 1.8496 right*depth5*dose 0 0 1.8496 depth5*strain 1.8496 0 depth5*dose*strain 0 0 0 0 1.8496 0 right*depth5*strain 1.8496 0 right*depth5*dose*strain 0 0 0 0 1.8496 0;
	estimate "B6, 0mg, R, 50" int 1 dose 0 0 1 right 1 right*dose 0 0 1 strain 1 0 dose*strain 0 0 0 0 1 0 right*strain 1 0 right*dose*strain 0 0 0 0 1 0 depthc 50 depthc*dose 0 0 50 right*depthc 50 right*depthc*dose 0 0 50 depthc*strain 50 0 depthc*dose*strain 0 0 0 0 50 0 right*depthc*strain 50 0 right*depthc*dose*strain 0 0 0 0 50 0 depth1 97.44 depth1*dose 0 0 97.44 right*depth1 97.44 right*depth1*dose 0 0 97.44 depth1*strain 97.44 0 depth1*dose*strain 0 0 0 0 97.44 0 right*depth1*strain 97.44 0 right*depth1*dose*strain 0 0 0 0 97.44 0 depth2 57.12 depth2*dose 0 0 57.12 right*depth2 57.12 right*depth2*dose 0 0 57.12 depth2*strain 57.12 0 depth2*dose*strain 0 0 0 0 57.12 0 right*depth2*strain 57.12 0 right*depth2*dose*strain 0 0 0 0 57.12 0 depth3 29.7024 depth3*dose 0 0 29.7024 right*depth3 29.7024 right*depth3*dose 0 0 29.7024 depth3*strain 29.7024 0 depth3*dose*strain 0 0 0 0 29.7024 0 right*depth3*strain 29.7024 0 right*depth3*dose*strain 0 0 0 0 29.7024 0 depth4 11.22 depth4*dose 0 0 11.22 right*depth4 11.22 right*depth4*dose 0 0 11.22 depth4*strain 11.22 0 depth4*dose*strain 0 0 0 0 11.22 0 right*depth4*strain 11.22 0 right*depth4*dose*strain 0 0 0 0 11.22 0 depth5 2.4576 depth5*dose 0 0 2.4576 right*depth5 2.4576 right*depth5*dose 0 0 2.4576 depth5*strain 2.4576 0 depth5*dose*strain 0 0 0 0 2.4576 0 right*depth5*strain 2.4576 0 right*depth5*dose*strain 0 0 0 0 2.4576 0;
	estimate "S6, 0mg, R, -50" int 1 dose 0 0 1 right 1 right*dose 0 0 1 strain 0 1 dose*strain 0 0 0 0 0 1 right*strain 0 1 right*dose*strain 0 0 0 0 0 1 depthc -50 depthc*dose 0 0 -50 right*depthc -50 right*depthc*dose 0 0 -50 depthc*strain 0 -50 depthc*dose*strain 0 0 0 0 0 -50 right*depthc*strain 0 -50 right*depthc*dose*strain 0 0 0 0 0 -50 depth1 0 depth1*dose 0 0 0 right*depth1 0 right*depth1*dose 0 0 0 depth1*strain 0 0 depth1*dose*strain 0 0 0 0 0 0 right*depth1*strain 0 0 right*depth1*dose*strain 0 0 0 0 0 0 depth2 0 depth2*dose 0 0 0 right*depth2 0 right*depth2*dose 0 0 0 depth2*strain 0 0 depth2*dose*strain 0 0 0 0 0 0 right*depth2*strain 0 0 right*depth2*dose*strain 0 0 0 0 0 0 depth3 0 depth3*dose 0 0 0 right*depth3 0 right*depth3*dose 0 0 0 depth3*strain 0 0 depth3*dose*strain 0 0 0 0 0 0 right*depth3*strain 0 0 right*depth3*dose*strain 0 0 0 0 0 0 depth4 0 depth4*dose 0 0 0 right*depth4 0 right*depth4*dose 0 0 0 depth4*strain 0 0 depth4*dose*strain 0 0 0 0 0 0 right*depth4*strain 0 0 right*depth4*dose*strain 0 0 0 0 0 0 depth5 0 depth5*dose 0 0 0 right*depth5 0 right*depth5*dose 0 0 0 depth5*strain 0 0 depth5*dose*strain 0 0 0 0 0 0 right*depth5*strain 0 0 right*depth5*dose*strain 0 0 0 0 0 0;
	estimate "S6, 0mg, R, -46" int 1 dose 0 0 1 right 1 right*dose 0 0 1 strain 0 1 dose*strain 0 0 0 0 0 1 right*strain 0 1 right*dose*strain 0 0 0 0 0 1 depthc -46 depthc*dose 0 0 -46 right*depthc -46 right*depthc*dose 0 0 -46 depthc*strain 0 -46 depthc*dose*strain 0 0 0 0 0 -46 right*depthc*strain 0 -46 right*depthc*dose*strain 0 0 0 0 0 -46 depth1 0.0064 depth1*dose 0 0 0.0064 right*depth1 0.0064 right*depth1*dose 0 0 0.0064 depth1*strain 0 0.0064 depth1*dose*strain 0 0 0 0 0 0.0064 right*depth1*strain 0 0.0064 right*depth1*dose*strain 0 0 0 0 0 0.0064 depth2 0 depth2*dose 0 0 0 right*depth2 0 right*depth2*dose 0 0 0 depth2*strain 0 0 depth2*dose*strain 0 0 0 0 0 0 right*depth2*strain 0 0 right*depth2*dose*strain 0 0 0 0 0 0 depth3 0 depth3*dose 0 0 0 right*depth3 0 right*depth3*dose 0 0 0 depth3*strain 0 0 depth3*dose*strain 0 0 0 0 0 0 right*depth3*strain 0 0 right*depth3*dose*strain 0 0 0 0 0 0 depth4 0 depth4*dose 0 0 0 right*depth4 0 right*depth4*dose 0 0 0 depth4*strain 0 0 depth4*dose*strain 0 0 0 0 0 0 right*depth4*strain 0 0 right*depth4*dose*strain 0 0 0 0 0 0 depth5 0 depth5*dose 0 0 0 right*depth5 0 right*depth5*dose 0 0 0 depth5*strain 0 0 depth5*dose*strain 0 0 0 0 0 0 right*depth5*strain 0 0 right*depth5*dose*strain 0 0 0 0 0 0;
	estimate "S6, 0mg, R, -42" int 1 dose 0 0 1 right 1 right*dose 0 0 1 strain 0 1 dose*strain 0 0 0 0 0 1 right*strain 0 1 right*dose*strain 0 0 0 0 0 1 depthc -42 depthc*dose 0 0 -42 right*depthc -42 right*depthc*dose 0 0 -42 depthc*strain 0 -42 depthc*dose*strain 0 0 0 0 0 -42 right*depthc*strain 0 -42 right*depthc*dose*strain 0 0 0 0 0 -42 depth1 0.0512 depth1*dose 0 0 0.0512 right*depth1 0.0512 right*depth1*dose 0 0 0.0512 depth1*strain 0 0.0512 depth1*dose*strain 0 0 0 0 0 0.0512 right*depth1*strain 0 0.0512 right*depth1*dose*strain 0 0 0 0 0 0.0512 depth2 0 depth2*dose 0 0 0 right*depth2 0 right*depth2*dose 0 0 0 depth2*strain 0 0 depth2*dose*strain 0 0 0 0 0 0 right*depth2*strain 0 0 right*depth2*dose*strain 0 0 0 0 0 0 depth3 0 depth3*dose 0 0 0 right*depth3 0 right*depth3*dose 0 0 0 depth3*strain 0 0 depth3*dose*strain 0 0 0 0 0 0 right*depth3*strain 0 0 right*depth3*dose*strain 0 0 0 0 0 0 depth4 0 depth4*dose 0 0 0 right*depth4 0 right*depth4*dose 0 0 0 depth4*strain 0 0 depth4*dose*strain 0 0 0 0 0 0 right*depth4*strain 0 0 right*depth4*dose*strain 0 0 0 0 0 0 depth5 0 depth5*dose 0 0 0 right*depth5 0 right*depth5*dose 0 0 0 depth5*strain 0 0 depth5*dose*strain 0 0 0 0 0 0 right*depth5*strain 0 0 right*depth5*dose*strain 0 0 0 0 0 0;
	estimate "S6, 0mg, R, -38" int 1 dose 0 0 1 right 1 right*dose 0 0 1 strain 0 1 dose*strain 0 0 0 0 0 1 right*strain 0 1 right*dose*strain 0 0 0 0 0 1 depthc -38 depthc*dose 0 0 -38 right*depthc -38 right*depthc*dose 0 0 -38 depthc*strain 0 -38 depthc*dose*strain 0 0 0 0 0 -38 right*depthc*strain 0 -38 right*depthc*dose*strain 0 0 0 0 0 -38 depth1 0.1728 depth1*dose 0 0 0.1728 right*depth1 0.1728 right*depth1*dose 0 0 0.1728 depth1*strain 0 0.1728 depth1*dose*strain 0 0 0 0 0 0.1728 right*depth1*strain 0 0.1728 right*depth1*dose*strain 0 0 0 0 0 0.1728 depth2 0 depth2*dose 0 0 0 right*depth2 0 right*depth2*dose 0 0 0 depth2*strain 0 0 depth2*dose*strain 0 0 0 0 0 0 right*depth2*strain 0 0 right*depth2*dose*strain 0 0 0 0 0 0 depth3 0 depth3*dose 0 0 0 right*depth3 0 right*depth3*dose 0 0 0 depth3*strain 0 0 depth3*dose*strain 0 0 0 0 0 0 right*depth3*strain 0 0 right*depth3*dose*strain 0 0 0 0 0 0 depth4 0 depth4*dose 0 0 0 right*depth4 0 right*depth4*dose 0 0 0 depth4*strain 0 0 depth4*dose*strain 0 0 0 0 0 0 right*depth4*strain 0 0 right*depth4*dose*strain 0 0 0 0 0 0 depth5 0 depth5*dose 0 0 0 right*depth5 0 right*depth5*dose 0 0 0 depth5*strain 0 0 depth5*dose*strain 0 0 0 0 0 0 right*depth5*strain 0 0 right*depth5*dose*strain 0 0 0 0 0 0;
	estimate "S6, 0mg, R, -34" int 1 dose 0 0 1 right 1 right*dose 0 0 1 strain 0 1 dose*strain 0 0 0 0 0 1 right*strain 0 1 right*dose*strain 0 0 0 0 0 1 depthc -34 depthc*dose 0 0 -34 right*depthc -34 right*depthc*dose 0 0 -34 depthc*strain 0 -34 depthc*dose*strain 0 0 0 0 0 -34 right*depthc*strain 0 -34 right*depthc*dose*strain 0 0 0 0 0 -34 depth1 0.4096 depth1*dose 0 0 0.4096 right*depth1 0.4096 right*depth1*dose 0 0 0.4096 depth1*strain 0 0.4096 depth1*dose*strain 0 0 0 0 0 0.4096 right*depth1*strain 0 0.4096 right*depth1*dose*strain 0 0 0 0 0 0.4096 depth2 0 depth2*dose 0 0 0 right*depth2 0 right*depth2*dose 0 0 0 depth2*strain 0 0 depth2*dose*strain 0 0 0 0 0 0 right*depth2*strain 0 0 right*depth2*dose*strain 0 0 0 0 0 0 depth3 0 depth3*dose 0 0 0 right*depth3 0 right*depth3*dose 0 0 0 depth3*strain 0 0 depth3*dose*strain 0 0 0 0 0 0 right*depth3*strain 0 0 right*depth3*dose*strain 0 0 0 0 0 0 depth4 0 depth4*dose 0 0 0 right*depth4 0 right*depth4*dose 0 0 0 depth4*strain 0 0 depth4*dose*strain 0 0 0 0 0 0 right*depth4*strain 0 0 right*depth4*dose*strain 0 0 0 0 0 0 depth5 0 depth5*dose 0 0 0 right*depth5 0 right*depth5*dose 0 0 0 depth5*strain 0 0 depth5*dose*strain 0 0 0 0 0 0 right*depth5*strain 0 0 right*depth5*dose*strain 0 0 0 0 0 0;
	estimate "S6, 0mg, R, -30" int 1 dose 0 0 1 right 1 right*dose 0 0 1 strain 0 1 dose*strain 0 0 0 0 0 1 right*strain 0 1 right*dose*strain 0 0 0 0 0 1 depthc -30 depthc*dose 0 0 -30 right*depthc -30 right*depthc*dose 0 0 -30 depthc*strain 0 -30 depthc*dose*strain 0 0 0 0 0 -30 right*depthc*strain 0 -30 right*depthc*dose*strain 0 0 0 0 0 -30 depth1 0.8 depth1*dose 0 0 0.8 right*depth1 0.8 right*depth1*dose 0 0 0.8 depth1*strain 0 0.8 depth1*dose*strain 0 0 0 0 0 0.8 right*depth1*strain 0 0.8 right*depth1*dose*strain 0 0 0 0 0 0.8 depth2 0.0064 depth2*dose 0 0 0.0064 right*depth2 0.0064 right*depth2*dose 0 0 0.0064 depth2*strain 0 0.0064 depth2*dose*strain 0 0 0 0 0 0.0064 right*depth2*strain 0 0.0064 right*depth2*dose*strain 0 0 0 0 0 0.0064 depth3 0 depth3*dose 0 0 0 right*depth3 0 right*depth3*dose 0 0 0 depth3*strain 0 0 depth3*dose*strain 0 0 0 0 0 0 right*depth3*strain 0 0 right*depth3*dose*strain 0 0 0 0 0 0 depth4 0 depth4*dose 0 0 0 right*depth4 0 right*depth4*dose 0 0 0 depth4*strain 0 0 depth4*dose*strain 0 0 0 0 0 0 right*depth4*strain 0 0 right*depth4*dose*strain 0 0 0 0 0 0 depth5 0 depth5*dose 0 0 0 right*depth5 0 right*depth5*dose 0 0 0 depth5*strain 0 0 depth5*dose*strain 0 0 0 0 0 0 right*depth5*strain 0 0 right*depth5*dose*strain 0 0 0 0 0 0;
	estimate "S6, 0mg, R, -26" int 1 dose 0 0 1 right 1 right*dose 0 0 1 strain 0 1 dose*strain 0 0 0 0 0 1 right*strain 0 1 right*dose*strain 0 0 0 0 0 1 depthc -26 depthc*dose 0 0 -26 right*depthc -26 right*depthc*dose 0 0 -26 depthc*strain 0 -26 depthc*dose*strain 0 0 0 0 0 -26 right*depthc*strain 0 -26 right*depthc*dose*strain 0 0 0 0 0 -26 depth1 1.3824 depth1*dose 0 0 1.3824 right*depth1 1.3824 right*depth1*dose 0 0 1.3824 depth1*strain 0 1.3824 depth1*dose*strain 0 0 0 0 0 1.3824 right*depth1*strain 0 1.3824 right*depth1*dose*strain 0 0 0 0 0 1.3824 depth2 0.0512 depth2*dose 0 0 0.0512 right*depth2 0.0512 right*depth2*dose 0 0 0.0512 depth2*strain 0 0.0512 depth2*dose*strain 0 0 0 0 0 0.0512 right*depth2*strain 0 0.0512 right*depth2*dose*strain 0 0 0 0 0 0.0512 depth3 0 depth3*dose 0 0 0 right*depth3 0 right*depth3*dose 0 0 0 depth3*strain 0 0 depth3*dose*strain 0 0 0 0 0 0 right*depth3*strain 0 0 right*depth3*dose*strain 0 0 0 0 0 0 depth4 0 depth4*dose 0 0 0 right*depth4 0 right*depth4*dose 0 0 0 depth4*strain 0 0 depth4*dose*strain 0 0 0 0 0 0 right*depth4*strain 0 0 right*depth4*dose*strain 0 0 0 0 0 0 depth5 0 depth5*dose 0 0 0 right*depth5 0 right*depth5*dose 0 0 0 depth5*strain 0 0 depth5*dose*strain 0 0 0 0 0 0 right*depth5*strain 0 0 right*depth5*dose*strain 0 0 0 0 0 0;
	estimate "S6, 0mg, R, -22" int 1 dose 0 0 1 right 1 right*dose 0 0 1 strain 0 1 dose*strain 0 0 0 0 0 1 right*strain 0 1 right*dose*strain 0 0 0 0 0 1 depthc -22 depthc*dose 0 0 -22 right*depthc -22 right*depthc*dose 0 0 -22 depthc*strain 0 -22 depthc*dose*strain 0 0 0 0 0 -22 right*depthc*strain 0 -22 right*depthc*dose*strain 0 0 0 0 0 -22 depth1 2.1952 depth1*dose 0 0 2.1952 right*depth1 2.1952 right*depth1*dose 0 0 2.1952 depth1*strain 0 2.1952 depth1*dose*strain 0 0 0 0 0 2.1952 right*depth1*strain 0 2.1952 right*depth1*dose*strain 0 0 0 0 0 2.1952 depth2 0.1728 depth2*dose 0 0 0.1728 right*depth2 0.1728 right*depth2*dose 0 0 0.1728 depth2*strain 0 0.1728 depth2*dose*strain 0 0 0 0 0 0.1728 right*depth2*strain 0 0.1728 right*depth2*dose*strain 0 0 0 0 0 0.1728 depth3 0 depth3*dose 0 0 0 right*depth3 0 right*depth3*dose 0 0 0 depth3*strain 0 0 depth3*dose*strain 0 0 0 0 0 0 right*depth3*strain 0 0 right*depth3*dose*strain 0 0 0 0 0 0 depth4 0 depth4*dose 0 0 0 right*depth4 0 right*depth4*dose 0 0 0 depth4*strain 0 0 depth4*dose*strain 0 0 0 0 0 0 right*depth4*strain 0 0 right*depth4*dose*strain 0 0 0 0 0 0 depth5 0 depth5*dose 0 0 0 right*depth5 0 right*depth5*dose 0 0 0 depth5*strain 0 0 depth5*dose*strain 0 0 0 0 0 0 right*depth5*strain 0 0 right*depth5*dose*strain 0 0 0 0 0 0;
	estimate "S6, 0mg, R, -18" int 1 dose 0 0 1 right 1 right*dose 0 0 1 strain 0 1 dose*strain 0 0 0 0 0 1 right*strain 0 1 right*dose*strain 0 0 0 0 0 1 depthc -18 depthc*dose 0 0 -18 right*depthc -18 right*depthc*dose 0 0 -18 depthc*strain 0 -18 depthc*dose*strain 0 0 0 0 0 -18 right*depthc*strain 0 -18 right*depthc*dose*strain 0 0 0 0 0 -18 depth1 3.2768 depth1*dose 0 0 3.2768 right*depth1 3.2768 right*depth1*dose 0 0 3.2768 depth1*strain 0 3.2768 depth1*dose*strain 0 0 0 0 0 3.2768 right*depth1*strain 0 3.2768 right*depth1*dose*strain 0 0 0 0 0 3.2768 depth2 0.4096 depth2*dose 0 0 0.4096 right*depth2 0.4096 right*depth2*dose 0 0 0.4096 depth2*strain 0 0.4096 depth2*dose*strain 0 0 0 0 0 0.4096 right*depth2*strain 0 0.4096 right*depth2*dose*strain 0 0 0 0 0 0.4096 depth3 0 depth3*dose 0 0 0 right*depth3 0 right*depth3*dose 0 0 0 depth3*strain 0 0 depth3*dose*strain 0 0 0 0 0 0 right*depth3*strain 0 0 right*depth3*dose*strain 0 0 0 0 0 0 depth4 0 depth4*dose 0 0 0 right*depth4 0 right*depth4*dose 0 0 0 depth4*strain 0 0 depth4*dose*strain 0 0 0 0 0 0 right*depth4*strain 0 0 right*depth4*dose*strain 0 0 0 0 0 0 depth5 0 depth5*dose 0 0 0 right*depth5 0 right*depth5*dose 0 0 0 depth5*strain 0 0 depth5*dose*strain 0 0 0 0 0 0 right*depth5*strain 0 0 right*depth5*dose*strain 0 0 0 0 0 0;
	estimate "S6, 0mg, R, -14" int 1 dose 0 0 1 right 1 right*dose 0 0 1 strain 0 1 dose*strain 0 0 0 0 0 1 right*strain 0 1 right*dose*strain 0 0 0 0 0 1 depthc -14 depthc*dose 0 0 -14 right*depthc -14 right*depthc*dose 0 0 -14 depthc*strain 0 -14 depthc*dose*strain 0 0 0 0 0 -14 right*depthc*strain 0 -14 right*depthc*dose*strain 0 0 0 0 0 -14 depth1 4.6656 depth1*dose 0 0 4.6656 right*depth1 4.6656 right*depth1*dose 0 0 4.6656 depth1*strain 0 4.6656 depth1*dose*strain 0 0 0 0 0 4.6656 right*depth1*strain 0 4.6656 right*depth1*dose*strain 0 0 0 0 0 4.6656 depth2 0.8 depth2*dose 0 0 0.8 right*depth2 0.8 right*depth2*dose 0 0 0.8 depth2*strain 0 0.8 depth2*dose*strain 0 0 0 0 0 0.8 right*depth2*strain 0 0.8 right*depth2*dose*strain 0 0 0 0 0 0.8 depth3 0.0064 depth3*dose 0 0 0.0064 right*depth3 0.0064 right*depth3*dose 0 0 0.0064 depth3*strain 0 0.0064 depth3*dose*strain 0 0 0 0 0 0.0064 right*depth3*strain 0 0.0064 right*depth3*dose*strain 0 0 0 0 0 0.0064 depth4 0 depth4*dose 0 0 0 right*depth4 0 right*depth4*dose 0 0 0 depth4*strain 0 0 depth4*dose*strain 0 0 0 0 0 0 right*depth4*strain 0 0 right*depth4*dose*strain 0 0 0 0 0 0 depth5 0 depth5*dose 0 0 0 right*depth5 0 right*depth5*dose 0 0 0 depth5*strain 0 0 depth5*dose*strain 0 0 0 0 0 0 right*depth5*strain 0 0 right*depth5*dose*strain 0 0 0 0 0 0;
	estimate "S6, 0mg, R, -10" int 1 dose 0 0 1 right 1 right*dose 0 0 1 strain 0 1 dose*strain 0 0 0 0 0 1 right*strain 0 1 right*dose*strain 0 0 0 0 0 1 depthc -10 depthc*dose 0 0 -10 right*depthc -10 right*depthc*dose 0 0 -10 depthc*strain 0 -10 depthc*dose*strain 0 0 0 0 0 -10 right*depthc*strain 0 -10 right*depthc*dose*strain 0 0 0 0 0 -10 depth1 6.4 depth1*dose 0 0 6.4 right*depth1 6.4 right*depth1*dose 0 0 6.4 depth1*strain 0 6.4 depth1*dose*strain 0 0 0 0 0 6.4 right*depth1*strain 0 6.4 right*depth1*dose*strain 0 0 0 0 0 6.4 depth2 1.3824 depth2*dose 0 0 1.3824 right*depth2 1.3824 right*depth2*dose 0 0 1.3824 depth2*strain 0 1.3824 depth2*dose*strain 0 0 0 0 0 1.3824 right*depth2*strain 0 1.3824 right*depth2*dose*strain 0 0 0 0 0 1.3824 depth3 0.0512 depth3*dose 0 0 0.0512 right*depth3 0.0512 right*depth3*dose 0 0 0.0512 depth3*strain 0 0.0512 depth3*dose*strain 0 0 0 0 0 0.0512 right*depth3*strain 0 0.0512 right*depth3*dose*strain 0 0 0 0 0 0.0512 depth4 0 depth4*dose 0 0 0 right*depth4 0 right*depth4*dose 0 0 0 depth4*strain 0 0 depth4*dose*strain 0 0 0 0 0 0 right*depth4*strain 0 0 right*depth4*dose*strain 0 0 0 0 0 0 depth5 0 depth5*dose 0 0 0 right*depth5 0 right*depth5*dose 0 0 0 depth5*strain 0 0 depth5*dose*strain 0 0 0 0 0 0 right*depth5*strain 0 0 right*depth5*dose*strain 0 0 0 0 0 0;
	estimate "S6, 0mg, R, -6" int 1 dose 0 0 1 right 1 right*dose 0 0 1 strain 0 1 dose*strain 0 0 0 0 0 1 right*strain 0 1 right*dose*strain 0 0 0 0 0 1 depthc -6 depthc*dose 0 0 -6 right*depthc -6 right*depthc*dose 0 0 -6 depthc*strain 0 -6 depthc*dose*strain 0 0 0 0 0 -6 right*depthc*strain 0 -6 right*depthc*dose*strain 0 0 0 0 0 -6 depth1 8.5184 depth1*dose 0 0 8.5184 right*depth1 8.5184 right*depth1*dose 0 0 8.5184 depth1*strain 0 8.5184 depth1*dose*strain 0 0 0 0 0 8.5184 right*depth1*strain 0 8.5184 right*depth1*dose*strain 0 0 0 0 0 8.5184 depth2 2.1952 depth2*dose 0 0 2.1952 right*depth2 2.1952 right*depth2*dose 0 0 2.1952 depth2*strain 0 2.1952 depth2*dose*strain 0 0 0 0 0 2.1952 right*depth2*strain 0 2.1952 right*depth2*dose*strain 0 0 0 0 0 2.1952 depth3 0.1728 depth3*dose 0 0 0.1728 right*depth3 0.1728 right*depth3*dose 0 0 0.1728 depth3*strain 0 0.1728 depth3*dose*strain 0 0 0 0 0 0.1728 right*depth3*strain 0 0.1728 right*depth3*dose*strain 0 0 0 0 0 0.1728 depth4 0 depth4*dose 0 0 0 right*depth4 0 right*depth4*dose 0 0 0 depth4*strain 0 0 depth4*dose*strain 0 0 0 0 0 0 right*depth4*strain 0 0 right*depth4*dose*strain 0 0 0 0 0 0 depth5 0 depth5*dose 0 0 0 right*depth5 0 right*depth5*dose 0 0 0 depth5*strain 0 0 depth5*dose*strain 0 0 0 0 0 0 right*depth5*strain 0 0 right*depth5*dose*strain 0 0 0 0 0 0;
	estimate "S6, 0mg, R, -2" int 1 dose 0 0 1 right 1 right*dose 0 0 1 strain 0 1 dose*strain 0 0 0 0 0 1 right*strain 0 1 right*dose*strain 0 0 0 0 0 1 depthc -2 depthc*dose 0 0 -2 right*depthc -2 right*depthc*dose 0 0 -2 depthc*strain 0 -2 depthc*dose*strain 0 0 0 0 0 -2 right*depthc*strain 0 -2 right*depthc*dose*strain 0 0 0 0 0 -2 depth1 11.0592 depth1*dose 0 0 11.0592 right*depth1 11.0592 right*depth1*dose 0 0 11.0592 depth1*strain 0 11.0592 depth1*dose*strain 0 0 0 0 0 11.0592 right*depth1*strain 0 11.0592 right*depth1*dose*strain 0 0 0 0 0 11.0592 depth2 3.2768 depth2*dose 0 0 3.2768 right*depth2 3.2768 right*depth2*dose 0 0 3.2768 depth2*strain 0 3.2768 depth2*dose*strain 0 0 0 0 0 3.2768 right*depth2*strain 0 3.2768 right*depth2*dose*strain 0 0 0 0 0 3.2768 depth3 0.4096 depth3*dose 0 0 0.4096 right*depth3 0.4096 right*depth3*dose 0 0 0.4096 depth3*strain 0 0.4096 depth3*dose*strain 0 0 0 0 0 0.4096 right*depth3*strain 0 0.4096 right*depth3*dose*strain 0 0 0 0 0 0.4096 depth4 0 depth4*dose 0 0 0 right*depth4 0 right*depth4*dose 0 0 0 depth4*strain 0 0 depth4*dose*strain 0 0 0 0 0 0 right*depth4*strain 0 0 right*depth4*dose*strain 0 0 0 0 0 0 depth5 0 depth5*dose 0 0 0 right*depth5 0 right*depth5*dose 0 0 0 depth5*strain 0 0 depth5*dose*strain 0 0 0 0 0 0 right*depth5*strain 0 0 right*depth5*dose*strain 0 0 0 0 0 0;
	estimate "S6, 0mg, R, 2" int 1 dose 0 0 1 right 1 right*dose 0 0 1 strain 0 1 dose*strain 0 0 0 0 0 1 right*strain 0 1 right*dose*strain 0 0 0 0 0 1 depthc 2 depthc*dose 0 0 2 right*depthc 2 right*depthc*dose 0 0 2 depthc*strain 0 2 depthc*dose*strain 0 0 0 0 0 2 right*depthc*strain 0 2 right*depthc*dose*strain 0 0 0 0 0 2 depth1 14.0608 depth1*dose 0 0 14.0608 right*depth1 14.0608 right*depth1*dose 0 0 14.0608 depth1*strain 0 14.0608 depth1*dose*strain 0 0 0 0 0 14.0608 right*depth1*strain 0 14.0608 right*depth1*dose*strain 0 0 0 0 0 14.0608 depth2 4.6656 depth2*dose 0 0 4.6656 right*depth2 4.6656 right*depth2*dose 0 0 4.6656 depth2*strain 0 4.6656 depth2*dose*strain 0 0 0 0 0 4.6656 right*depth2*strain 0 4.6656 right*depth2*dose*strain 0 0 0 0 0 4.6656 depth3 0.8 depth3*dose 0 0 0.8 right*depth3 0.8 right*depth3*dose 0 0 0.8 depth3*strain 0 0.8 depth3*dose*strain 0 0 0 0 0 0.8 right*depth3*strain 0 0.8 right*depth3*dose*strain 0 0 0 0 0 0.8 depth4 8e-04 depth4*dose 0 0 8e-04 right*depth4 8e-04 right*depth4*dose 0 0 8e-04 depth4*strain 0 8e-04 depth4*dose*strain 0 0 0 0 0 8e-04 right*depth4*strain 0 8e-04 right*depth4*dose*strain 0 0 0 0 0 8e-04 depth5 0 depth5*dose 0 0 0 right*depth5 0 right*depth5*dose 0 0 0 depth5*strain 0 0 depth5*dose*strain 0 0 0 0 0 0 right*depth5*strain 0 0 right*depth5*dose*strain 0 0 0 0 0 0;
	estimate "S6, 0mg, R, 6" int 1 dose 0 0 1 right 1 right*dose 0 0 1 strain 0 1 dose*strain 0 0 0 0 0 1 right*strain 0 1 right*dose*strain 0 0 0 0 0 1 depthc 6 depthc*dose 0 0 6 right*depthc 6 right*depthc*dose 0 0 6 depthc*strain 0 6 depthc*dose*strain 0 0 0 0 0 6 right*depthc*strain 0 6 right*depthc*dose*strain 0 0 0 0 0 6 depth1 17.5616 depth1*dose 0 0 17.5616 right*depth1 17.5616 right*depth1*dose 0 0 17.5616 depth1*strain 0 17.5616 depth1*dose*strain 0 0 0 0 0 17.5616 right*depth1*strain 0 17.5616 right*depth1*dose*strain 0 0 0 0 0 17.5616 depth2 6.4 depth2*dose 0 0 6.4 right*depth2 6.4 right*depth2*dose 0 0 6.4 depth2*strain 0 6.4 depth2*dose*strain 0 0 0 0 0 6.4 right*depth2*strain 0 6.4 right*depth2*dose*strain 0 0 0 0 0 6.4 depth3 1.3824 depth3*dose 0 0 1.3824 right*depth3 1.3824 right*depth3*dose 0 0 1.3824 depth3*strain 0 1.3824 depth3*dose*strain 0 0 0 0 0 1.3824 right*depth3*strain 0 1.3824 right*depth3*dose*strain 0 0 0 0 0 1.3824 depth4 0.0216 depth4*dose 0 0 0.0216 right*depth4 0.0216 right*depth4*dose 0 0 0.0216 depth4*strain 0 0.0216 depth4*dose*strain 0 0 0 0 0 0.0216 right*depth4*strain 0 0.0216 right*depth4*dose*strain 0 0 0 0 0 0.0216 depth5 0 depth5*dose 0 0 0 right*depth5 0 right*depth5*dose 0 0 0 depth5*strain 0 0 depth5*dose*strain 0 0 0 0 0 0 right*depth5*strain 0 0 right*depth5*dose*strain 0 0 0 0 0 0;
	estimate "S6, 0mg, R, 10" int 1 dose 0 0 1 right 1 right*dose 0 0 1 strain 0 1 dose*strain 0 0 0 0 0 1 right*strain 0 1 right*dose*strain 0 0 0 0 0 1 depthc 10 depthc*dose 0 0 10 right*depthc 10 right*depthc*dose 0 0 10 depthc*strain 0 10 depthc*dose*strain 0 0 0 0 0 10 right*depthc*strain 0 10 right*depthc*dose*strain 0 0 0 0 0 10 depth1 21.6 depth1*dose 0 0 21.6 right*depth1 21.6 right*depth1*dose 0 0 21.6 depth1*strain 0 21.6 depth1*dose*strain 0 0 0 0 0 21.6 right*depth1*strain 0 21.6 right*depth1*dose*strain 0 0 0 0 0 21.6 depth2 8.5184 depth2*dose 0 0 8.5184 right*depth2 8.5184 right*depth2*dose 0 0 8.5184 depth2*strain 0 8.5184 depth2*dose*strain 0 0 0 0 0 8.5184 right*depth2*strain 0 8.5184 right*depth2*dose*strain 0 0 0 0 0 8.5184 depth3 2.1952 depth3*dose 0 0 2.1952 right*depth3 2.1952 right*depth3*dose 0 0 2.1952 depth3*strain 0 2.1952 depth3*dose*strain 0 0 0 0 0 2.1952 right*depth3*strain 0 2.1952 right*depth3*dose*strain 0 0 0 0 0 2.1952 depth4 0.1 depth4*dose 0 0 0.1 right*depth4 0.1 right*depth4*dose 0 0 0.1 depth4*strain 0 0.1 depth4*dose*strain 0 0 0 0 0 0.1 right*depth4*strain 0 0.1 right*depth4*dose*strain 0 0 0 0 0 0.1 depth5 0 depth5*dose 0 0 0 right*depth5 0 right*depth5*dose 0 0 0 depth5*strain 0 0 depth5*dose*strain 0 0 0 0 0 0 right*depth5*strain 0 0 right*depth5*dose*strain 0 0 0 0 0 0;
	estimate "S6, 0mg, R, 14" int 1 dose 0 0 1 right 1 right*dose 0 0 1 strain 0 1 dose*strain 0 0 0 0 0 1 right*strain 0 1 right*dose*strain 0 0 0 0 0 1 depthc 14 depthc*dose 0 0 14 right*depthc 14 right*depthc*dose 0 0 14 depthc*strain 0 14 depthc*dose*strain 0 0 0 0 0 14 right*depthc*strain 0 14 right*depthc*dose*strain 0 0 0 0 0 14 depth1 26.2144 depth1*dose 0 0 26.2144 right*depth1 26.2144 right*depth1*dose 0 0 26.2144 depth1*strain 0 26.2144 depth1*dose*strain 0 0 0 0 0 26.2144 right*depth1*strain 0 26.2144 right*depth1*dose*strain 0 0 0 0 0 26.2144 depth2 11.0592 depth2*dose 0 0 11.0592 right*depth2 11.0592 right*depth2*dose 0 0 11.0592 depth2*strain 0 11.0592 depth2*dose*strain 0 0 0 0 0 11.0592 right*depth2*strain 0 11.0592 right*depth2*dose*strain 0 0 0 0 0 11.0592 depth3 3.2768 depth3*dose 0 0 3.2768 right*depth3 3.2768 right*depth3*dose 0 0 3.2768 depth3*strain 0 3.2768 depth3*dose*strain 0 0 0 0 0 3.2768 right*depth3*strain 0 3.2768 right*depth3*dose*strain 0 0 0 0 0 3.2768 depth4 0.2744 depth4*dose 0 0 0.2744 right*depth4 0.2744 right*depth4*dose 0 0 0.2744 depth4*strain 0 0.2744 depth4*dose*strain 0 0 0 0 0 0.2744 right*depth4*strain 0 0.2744 right*depth4*dose*strain 0 0 0 0 0 0.2744 depth5 0 depth5*dose 0 0 0 right*depth5 0 right*depth5*dose 0 0 0 depth5*strain 0 0 depth5*dose*strain 0 0 0 0 0 0 right*depth5*strain 0 0 right*depth5*dose*strain 0 0 0 0 0 0;
	estimate "S6, 0mg, R, 18" int 1 dose 0 0 1 right 1 right*dose 0 0 1 strain 0 1 dose*strain 0 0 0 0 0 1 right*strain 0 1 right*dose*strain 0 0 0 0 0 1 depthc 18 depthc*dose 0 0 18 right*depthc 18 right*depthc*dose 0 0 18 depthc*strain 0 18 depthc*dose*strain 0 0 0 0 0 18 right*depthc*strain 0 18 right*depthc*dose*strain 0 0 0 0 0 18 depth1 31.4432 depth1*dose 0 0 31.4432 right*depth1 31.4432 right*depth1*dose 0 0 31.4432 depth1*strain 0 31.4432 depth1*dose*strain 0 0 0 0 0 31.4432 right*depth1*strain 0 31.4432 right*depth1*dose*strain 0 0 0 0 0 31.4432 depth2 14.0608 depth2*dose 0 0 14.0608 right*depth2 14.0608 right*depth2*dose 0 0 14.0608 depth2*strain 0 14.0608 depth2*dose*strain 0 0 0 0 0 14.0608 right*depth2*strain 0 14.0608 right*depth2*dose*strain 0 0 0 0 0 14.0608 depth3 4.6656 depth3*dose 0 0 4.6656 right*depth3 4.6656 right*depth3*dose 0 0 4.6656 depth3*strain 0 4.6656 depth3*dose*strain 0 0 0 0 0 4.6656 right*depth3*strain 0 4.6656 right*depth3*dose*strain 0 0 0 0 0 4.6656 depth4 0.5832 depth4*dose 0 0 0.5832 right*depth4 0.5832 right*depth4*dose 0 0 0.5832 depth4*strain 0 0.5832 depth4*dose*strain 0 0 0 0 0 0.5832 right*depth4*strain 0 0.5832 right*depth4*dose*strain 0 0 0 0 0 0.5832 depth5 0 depth5*dose 0 0 0 right*depth5 0 right*depth5*dose 0 0 0 depth5*strain 0 0 depth5*dose*strain 0 0 0 0 0 0 right*depth5*strain 0 0 right*depth5*dose*strain 0 0 0 0 0 0;
[truncated: 13,010 more chars]
