# Supplementary material for: Novel imaging biomarkers for mapping the impact of mild mitochondrial uncoupling in the outer retina in vivo
Source: PLoS One. 2020 Jan 10;15(1):e0226840. doi: 10.1371/journal.pone.0226840 (PMC6953833; doi:10.1371/journal.pone.0226840)
Supplement: S1 Data and Code — (ZIP) [file pone.0226840.s003.zip › Novel_Imaging_Biomarkers_MRI_raw_data.txt]

depth	mouse	strain	dose	right	side	t1	depth1	depth2	depth3	depth4	depth5	depthc
0	1	B6	10mg	0	L	0.405	0	0	0	0	0	-50
0	1	B6	10mg	1	R	0.544	0	0	0	0	0	-50
4	1	B6	10mg	0	L	0.437	0.0064	0	0	0	0	-46
4	1	B6	10mg	1	R	0.57	0.0064	0	0	0	0	-46
8	1	B6	10mg	0	L	0.452	0.0512	0	0	0	0	-42
8	1	B6	10mg	1	R	0.578	0.0512	0	0	0	0	-42
12	1	B6	10mg	0	L	0.468	0.1728	0	0	0	0	-38
12	1	B6	10mg	1	R	0.58	0.1728	0	0	0	0	-38
16	1	B6	10mg	0	L	0.474	0.4096	0	0	0	0	-34
16	1	B6	10mg	1	R	0.577	0.4096	0	0	0	0	-34
20	1	B6	10mg	0	L	0.475	0.8	0.0064	0	0	0	-30
20	1	B6	10mg	1	R	0.575	0.8	0.0064	0	0	0	-30
24	1	B6	10mg	0	L	0.475	1.3824	0.0512	0	0	0	-26
24	1	B6	10mg	1	R	0.579	1.3824	0.0512	0	0	0	-26
28	1	B6	10mg	0	L	0.48	2.1952	0.1728	0	0	0	-22
28	1	B6	10mg	1	R	0.593	2.1952	0.1728	0	0	0	-22
32	1	B6	10mg	0	L	0.486	3.2768	0.4096	0	0	0	-18
32	1	B6	10mg	1	R	0.594	3.2768	0.4096	0	0	0	-18
36	1	B6	10mg	0	L	0.488	4.6656	0.8	0.0064	0	0	-14
36	1	B6	10mg	1	R	0.589	4.6656	0.8	0.0064	0	0	-14
40	1	B6	10mg	0	L	0.5	6.4000000001	1.3824	0.0512	0	0	-10
40	1	B6	10mg	1	R	0.564	6.4000000001	1.3824	0.0512	0	0	-10
44	1	B6	10mg	0	L	0.514	8.5184000001	2.1952	0.1728	0	0	-6
44	1	B6	10mg	1	R	0.539	8.5184000001	2.1952	0.1728	0	0	-6
48	1	B6	10mg	0	L	0.524	11.0592	3.2768	0.4096	0	0	-2
48	1	B6	10mg	1	R	0.525	11.0592	3.2768	0.4096	0	0	-2
52	1	B6	10mg	0	L	0.55	14.0608	4.6656	0.8	0.0008	0	2
52	1	B6	10mg	1	R	0.507	14.0608	4.6656	0.8	0.0008	0	2
56	1	B6	10mg	0	L	0.59	17.5616	6.4000000001	1.3824	0.0216	0	6
56	1	B6	10mg	1	R	0.507	17.5616	6.4000000001	1.3824	0.0216	0	6
60	1	B6	10mg	0	L	0.614	21.6	8.5184000001	2.1952	0.1	0	10
60	1	B6	10mg	1	R	0.51	21.6	8.5184000001	2.1952	0.1	0	10
64	1	B6	10mg	0	L	0.666	26.2144	11.0592	3.2768	0.2744	0	14
64	1	B6	10mg	1	R	0.529	26.2144	11.0592	3.2768	0.2744	0	14
68	1	B6	10mg	0	L	0.719	31.4432	14.0608	4.6656	0.5832	0	18
68	1	B6	10mg	1	R	0.543	31.4432	14.0608	4.6656	0.5832	0	18
72	1	B6	10mg	0	L	0.751	37.3248	17.5616	6.4000000001	1.0648	0.0064	22
72	1	B6	10mg	1	R	0.548	37.3248	17.5616	6.4000000001	1.0648	0.0064	22
76	1	B6	10mg	0	L	0.797	43.8976	21.6	8.5184000001	1.7576	0.0512	26
76	1	B6	10mg	1	R	0.566	43.8976	21.6	8.5184000001	1.7576	0.0512	26
80	1	B6	10mg	0	L	0.853	51.2	26.2144	11.0592	2.7	0.1728	30
80	1	B6	10mg	1	R	0.603	51.2	26.2144	11.0592	2.7	0.1728	30
84	1	B6	10mg	0	L	0.871	59.270400001	31.4432	14.0608	3.9304	0.4096	34
84	1	B6	10mg	1	R	0.628	59.270400001	31.4432	14.0608	3.9304	0.4096	34
88	1	B6	10mg	0	L	0.912	68.107200001	37.2912	17.5344	5.4672000001	0.7872	38
88	1	B6	10mg	1	R	0.688	68.107200001	37.2912	17.5344	5.4672000001	0.7872	38
92	1	B6	10mg	0	L	0.949	77.548800001	43.6288	21.3824	7.2488000001	1.28	42
92	1	B6	10mg	1	R	0.746	77.548800001	43.6288	21.3824	7.2488000001	1.28	42
96	1	B6	10mg	0	L	0.976	87.393600001	50.2928	25.48	9.1936000001	1.8496	46
96	1	B6	10mg	1	R	0.793	87.393600001	50.2928	25.48	9.1936000001	1.8496	46
100	1	B6	10mg	0	L	0.98	97.440000001	57.120000001	29.7024	11.22	2.4576	50
100	1	B6	10mg	1	R	0.819	97.440000001	57.120000001	29.7024	11.22	2.4576	50
0	2	B6	10mg	0	L	0.445	0	0	0	0	0	-50
0	2	B6	10mg	1	R	0.413	0	0	0	0	0	-50
4	2	B6	10mg	0	L	0.485	0.0064	0	0	0	0	-46
4	2	B6	10mg	1	R	0.425	0.0064	0	0	0	0	-46
8	2	B6	10mg	0	L	0.507	0.0512	0	0	0	0	-42
8	2	B6	10mg	1	R	0.437	0.0512	0	0	0	0	-42
12	2	B6	10mg	0	L	0.542	0.1728	0	0	0	0	-38
12	2	B6	10mg	1	R	0.469	0.1728	0	0	0	0	-38
16	2	B6	10mg	0	L	0.561	0.4096	0	0	0	0	-34
16	2	B6	10mg	1	R	0.497	0.4096	0	0	0	0	-34
20	2	B6	10mg	0	L	0.581	0.8	0.0064	0	0	0	-30
20	2	B6	10mg	1	R	0.518	0.8	0.0064	0	0	0	-30
24	2	B6	10mg	0	L	0.597	1.3824	0.0512	0	0	0	-26
24	2	B6	10mg	1	R	0.526	1.3824	0.0512	0	0	0	-26
28	2	B6	10mg	0	L	0.604	2.1952	0.1728	0	0	0	-22
28	2	B6	10mg	1	R	0.537	2.1952	0.1728	0	0	0	-22
32	2	B6	10mg	0	L	0.609	3.2768	0.4096	0	0	0	-18
32	2	B6	10mg	1	R	0.545	3.2768	0.4096	0	0	0	-18
36	2	B6	10mg	0	L	0.605	4.6656	0.8	0.0064	0	0	-14
36	2	B6	10mg	1	R	0.561	4.6656	0.8	0.0064	0	0	-14
40	2	B6	10mg	0	L	0.607	6.4000000001	1.3824	0.0512	0	0	-10
40	2	B6	10mg	1	R	0.569	6.4000000001	1.3824	0.0512	0	0	-10
44	2	B6	10mg	0	L	0.606	8.5184000001	2.1952	0.1728	0	0	-6
44	2	B6	10mg	1	R	0.591	8.5184000001	2.1952	0.1728	0	0	-6
48	2	B6	10mg	0	L	0.617	11.0592	3.2768	0.4096	0	0	-2
48	2	B6	10mg	1	R	0.615	11.0592	3.2768	0.4096	0	0	-2
52	2	B6	10mg	0	L	0.634	14.0608	4.6656	0.8	0.0008	0	2
52	2	B6	10mg	1	R	0.631	14.0608	4.6656	0.8	0.0008	0	2
56	2	B6	10mg	0	L	0.645	17.5616	6.4000000001	1.3824	0.0216	0	6
56	2	B6	10mg	1	R	0.645	17.5616	6.4000000001	1.3824	0.0216	0	6
60	2	B6	10mg	0	L	0.669	21.6	8.5184000001	2.1952	0.1	0	10
60	2	B6	10mg	1	R	0.666	21.6	8.5184000001	2.1952	0.1	0	10
64	2	B6	10mg	0	L	0.695	26.2144	11.0592	3.2768	0.2744	0	14
64	2	B6	10mg	1	R	0.678	26.2144	11.0592	3.2768	0.2744	0	14
68	2	B6	10mg	0	L	0.708	31.4432	14.0608	4.6656	0.5832	0	18
68	2	B6	10mg	1	R	0.69	31.4432	14.0608	4.6656	0.5832	0	18
72	2	B6	10mg	0	L	0.75	37.3248	17.5616	6.4000000001	1.0648	0.0064	22
72	2	B6	10mg	1	R	0.707	37.3248	17.5616	6.4000000001	1.0648	0.0064	22
76	2	B6	10mg	0	L	0.807	43.8976	21.6	8.5184000001	1.7576	0.0512	26
76	2	B6	10mg	1	R	0.745	43.8976	21.6	8.5184000001	1.7576	0.0512	26
80	2	B6	10mg	0	L	0.888	51.2	26.2144	11.0592	2.7	0.1728	30
80	2	B6	10mg	1	R	0.794	51.2	26.2144	11.0592	2.7	0.1728	30
84	2	B6	10mg	0	L	0.932	59.270400001	31.4432	14.0608	3.9304	0.4096	34
84	2	B6	10mg	1	R	0.822	59.270400001	31.4432	14.0608	3.9304	0.4096	34
88	2	B6	10mg	0	L	1.004	68.107200001	37.2912	17.5344	5.4672000001	0.7872	38
88	2	B6	10mg	1	R	0.888	68.107200001	37.2912	17.5344	5.4672000001	0.7872	38
92	2	B6	10mg	0	L	1.049	77.548800001	43.6288	21.3824	7.2488000001	1.28	42
92	2	B6	10mg	1	R	0.958	77.548800001	43.6288	21.3824	7.2488000001	1.28	42
96	2	B6	10mg	0	L	1.062	87.393600001	50.2928	25.48	9.1936000001	1.8496	46
96	2	B6	10mg	1	R	1.012	87.393600001	50.2928	25.48	9.1936000001	1.8496	46
100	2	B6	10mg	0	L	1.05	97.440000001	57.120000001	29.7024	11.22	2.4576	50
100	2	B6	10mg	1	R	1.012	97.440000001	57.120000001	29.7024	11.22	2.4576	50
0	3	B6	10mg	0	L	0.56	0	0	0	0	0	-50
0	3	B6	10mg	1	R	0.534	0	0	0	0	0	-50
4	3	B6	10mg	0	L	0.589	0.0064	0	0	0	0	-46
4	3	B6	10mg	1	R	0.584	0.0064	0	0	0	0	-46
8	3	B6	10mg	0	L	0.596	0.0512	0	0	0	0	-42
8	3	B6	10mg	1	R	0.602	0.0512	0	0	0	0	-42
12	3	B6	10mg	0	L	0.593	0.1728	0	0	0	0	-38
12	3	B6	10mg	1	R	0.604	0.1728	0	0	0	0	-38
16	3	B6	10mg	0	L	0.587	0.4096	0	0	0	0	-34
16	3	B6	10mg	1	R	0.587	0.4096	0	0	0	0	-34
20	3	B6	10mg	0	L	0.581	0.8	0.0064	0	0	0	-30
20	3	B6	10mg	1	R	0.576	0.8	0.0064	0	0	0	-30
24	3	B6	10mg	0	L	0.568	1.3824	0.0512	0	0	0	-26
24	3	B6	10mg	1	R	0.568	1.3824	0.0512	0	0	0	-26
28	3	B6	10mg	0	L	0.558	2.1952	0.1728	0	0	0	-22
28	3	B6	10mg	1	R	0.567	2.1952	0.1728	0	0	0	-22
32	3	B6	10mg	0	L	0.545	3.2768	0.4096	0	0	0	-18
32	3	B6	10mg	1	R	0.576	3.2768	0.4096	0	0	0	-18
36	3	B6	10mg	0	L	0.543	4.6656	0.8	0.0064	0	0	-14
36	3	B6	10mg	1	R	0.58	4.6656	0.8	0.0064	0	0	-14
40	3	B6	10mg	0	L	0.543	6.4000000001	1.3824	0.0512	0	0	-10
40	3	B6	10mg	1	R	0.586	6.4000000001	1.3824	0.0512	0	0	-10
44	3	B6	10mg	0	L	0.549	8.5184000001	2.1952	0.1728	0	0	-6
44	3	B6	10mg	1	R	0.592	8.5184000001	2.1952	0.1728	0	0	-6
48	3	B6	10mg	0	L	0.56	11.0592	3.2768	0.4096	0	0	-2
48	3	B6	10mg	1	R	0.599	11.0592	3.2768	0.4096	0	0	-2
52	3	B6	10mg	0	L	0.583	14.0608	4.6656	0.8	0.0008	0	2
52	3	B6	10mg	1	R	0.622	14.0608	4.6656	0.8	0.0008	0	2
56	3	B6	10mg	0	L	0.625	17.5616	6.4000000001	1.3824	0.0216	0	6
56	3	B6	10mg	1	R	0.638	17.5616	6.4000000001	1.3824	0.0216	0	6
60	3	B6	10mg	0	L	0.642	21.6	8.5184000001	2.1952	0.1	0	10
60	3	B6	10mg	1	R	0.643	21.6	8.5184000001	2.1952	0.1	0	10
64	3	B6	10mg	0	L	0.686	26.2144	11.0592	3.2768	0.2744	0	14
64	3	B6	10mg	1	R	0.649	26.2144	11.0592	3.2768	0.2744	0	14
68	3	B6	10mg	0	L	0.714	31.4432	14.0608	4.6656	0.5832	0	18
68	3	B6	10mg	1	R	0.644	31.4432	14.0608	4.6656	0.5832	0	18
72	3	B6	10mg	0	L	0.734	37.3248	17.5616	6.4000000001	1.0648	0.0064	22
72	3	B6	10mg	1	R	0.646	37.3248	17.5616	6.4000000001	1.0648	0.0064	22
76	3	B6	10mg	0	L	0.733	43.8976	21.6	8.5184000001	1.7576	0.0512	26
76	3	B6	10mg	1	R	0.642	43.8976	21.6	8.5184000001	1.7576	0.0512	26
80	3	B6	10mg	0	L	0.736	51.2	26.2144	11.0592	2.7	0.1728	30
80	3	B6	10mg	1	R	0.65	51.2	26.2144	11.0592	2.7	0.1728	30
84	3	B6	10mg	0	L	0.749	59.270400001	31.4432	14.0608	3.9304	0.4096	34
84	3	B6	10mg	1	R	0.669	59.270400001	31.4432	14.0608	3.9304	0.4096	34
88	3	B6	10mg	0	L	0.752	68.107200001	37.2912	17.5344	5.4672000001	0.7872	38
88	3	B6	10mg	1	R	0.67	68.107200001	37.2912	17.5344	5.4672000001	0.7872	38
92	3	B6	10mg	0	L	0.77	77.548800001	43.6288	21.3824	7.2488000001	1.28	42
92	3	B6	10mg	1	R	0.668	77.548800001	43.6288	21.3824	7.2488000001	1.28	42
96	3	B6	10mg	0	L	0.783	87.393600001	50.2928	25.48	9.1936000001	1.8496	46
96	3	B6	10mg	1	R	0.67	87.393600001	50.2928	25.48	9.1936000001	1.8496	46
100	3	B6	10mg	0	L	0.786	97.440000001	57.120000001	29.7024	11.22	2.4576	50
100	3	B6	10mg	1	R	0.674	97.440000001	57.120000001	29.7024	11.22	2.4576	50
0	4	B6	10mg	0	L	0.548	0	0	0	0	0	-50
0	4	B6	10mg	1	R	0.629	0	0	0	0	0	-50
4	4	B6	10mg	0	L	0.549	0.0064	0	0	0	0	-46
4	4	B6	10mg	1	R	0.626	0.0064	0	0	0	0	-46
8	4	B6	10mg	0	L	0.554	0.0512	0	0	0	0	-42
8	4	B6	10mg	1	R	0.614	0.0512	0	0	0	0	-42
12	4	B6	10mg	0	L	0.574	0.1728	0	0	0	0	-38
12	4	B6	10mg	1	R	0.601	0.1728	0	0	0	0	-38
16	4	B6	10mg	0	L	0.582	0.4096	0	0	0	0	-34
16	4	B6	10mg	1	R	0.588	0.4096	0	0	0	0	-34
20	4	B6	10mg	0	L	0.598	0.8	0.0064	0	0	0	-30
20	4	B6	10mg	1	R	0.575	0.8	0.0064	0	0	0	-30
24	4	B6	10mg	0	L	0.61	1.3824	0.0512	0	0	0	-26
24	4	B6	10mg	1	R	0.565	1.3824	0.0512	0	0	0	-26
28	4	B6	10mg	0	L	0.613	2.1952	0.1728	0	0	0	-22
28	4	B6	10mg	1	R	0.567	2.1952	0.1728	0	0	0	-22
32	4	B6	10mg	0	L	0.613	3.2768	0.4096	0	0	0	-18
32	4	B6	10mg	1	R	0.573	3.2768	0.4096	0	0	0	-18
36	4	B6	10mg	0	L	0.62	4.6656	0.8	0.0064	0	0	-14
36	4	B6	10mg	1	R	0.579	4.6656	0.8	0.0064	0	0	-14
40	4	B6	10mg	0	L	0.632	6.4000000001	1.3824	0.0512	0	0	-10
40	4	B6	10mg	1	R	0.582	6.4000000001	1.3824	0.0512	0	0	-10
44	4	B6	10mg	0	L	0.645	8.5184000001	2.1952	0.1728	0	0	-6
44	4	B6	10mg	1	R	0.577	8.5184000001	2.1952	0.1728	0	0	-6
48	4	B6	10mg	0	L	0.663	11.0592	3.2768	0.4096	0	0	-2
48	4	B6	10mg	1	R	0.564	11.0592	3.2768	0.4096	0	0	-2
52	4	B6	10mg	0	L	0.671	14.0608	4.6656	0.8	0.0008	0	2
52	4	B6	10mg	1	R	0.55	14.0608	4.6656	0.8	0.0008	0	2
56	4	B6	10mg	0	L	0.679	17.5616	6.4000000001	1.3824	0.0216	0	6
56	4	B6	10mg	1	R	0.54	17.5616	6.4000000001	1.3824	0.0216	0	6
60	4	B6	10mg	0	L	0.687	21.6	8.5184000001	2.1952	0.1	0	10
60	4	B6	10mg	1	R	0.563	21.6	8.5184000001	2.1952	0.1	0	10
64	4	B6	10mg	0	L	0.689	26.2144	11.0592	3.2768	0.2744	0	14
64	4	B6	10mg	1	R	0.584	26.2144	11.0592	3.2768	0.2744	0	14
68	4	B6	10mg	0	L	0.717	31.4432	14.0608	4.6656	0.5832	0	18
68	4	B6	10mg	1	R	0.646	31.4432	14.0608	4.6656	0.5832	0	18
72	4	B6	10mg	0	L	0.758	37.3248	17.5616	6.4000000001	1.0648	0.0064	22
72	4	B6	10mg	1	R	0.727	37.3248	17.5616	6.4000000001	1.0648	0.0064	22
76	4	B6	10mg	0	L	0.819	43.8976	21.6	8.5184000001	1.7576	0.0512	26
76	4	B6	10mg	1	R	0.802	43.8976	21.6	8.5184000001	1.7576	0.0512	26
80	4	B6	10mg	0	L	0.899	51.2	26.2144	11.0592	2.7	0.1728	30
80	4	B6	10mg	1	R	0.839	51.2	26.2144	11.0592	2.7	0.1728	30
84	4	B6	10mg	0	L	0.968	59.270400001	31.4432	14.0608	3.9304	0.4096	34
84	4	B6	10mg	1	R	0.808	59.270400001	31.4432	14.0608	3.9304	0.4096	34
88	4	B6	10mg	0	L	1.005	68.107200001	37.2912	17.5344	5.4672000001	0.7872	38
88	4	B6	10mg	1	R	0.762	68.107200001	37.2912	17.5344	5.4672000001	0.7872	38
92	4	B6	10mg	0	L	1.037	77.548800001	43.6288	21.3824	7.2488000001	1.28	42
92	4	B6	10mg	1	R	0.636	77.548800001	43.6288	21.3824	7.2488000001	1.28	42
96	4	B6	10mg	0	L	1.033	87.393600001	50.2928	25.48	9.1936000001	1.8496	46
96	4	B6	10mg	1	R	0.522	87.393600001	50.2928	25.48	9.1936000001	1.8496	46
100	4	B6	10mg	0	L	0.986	97.440000001	57.120000001	29.7024	11.22	2.4576	50
100	4	B6	10mg	1	R	0.446	97.440000001	57.120000001	29.7024	11.22	2.4576	50
0	5	B6	10mg	0	L	0.634	0	0	0	0	0	-50
0	5	B6	10mg	1	R	0.65	0	0	0	0	0	-50
4	5	B6	10mg	0	L	0.636	0.0064	0	0	0	0	-46
4	5	B6	10mg	1	R	0.626	0.0064	0	0	0	0	-46
8	5	B6	10mg	0	L	0.631	0.0512	0	0	0	0	-42
8	5	B6	10mg	1	R	0.605	0.0512	0	0	0	0	-42
12	5	B6	10mg	0	L	0.585	0.1728	0	0	0	0	-38
12	5	B6	10mg	1	R	0.576	0.1728	0	0	0	0	-38
16	5	B6	10mg	0	L	0.548	0.4096	0	0	0	0	-34
16	5	B6	10mg	1	R	0.562	0.4096	0	0	0	0	-34
20	5	B6	10mg	0	L	0.514	0.8	0.0064	0	0	0	-30
20	5	B6	10mg	1	R	0.558	0.8	0.0064	0	0	0	-30
24	5	B6	10mg	0	L	0.504	1.3824	0.0512	0	0	0	-26
24	5	B6	10mg	1	R	0.559	1.3824	0.0512	0	0	0	-26
28	5	B6	10mg	0	L	0.505	2.1952	0.1728	0	0	0	-22
28	5	B6	10mg	1	R	0.576	2.1952	0.1728	0	0	0	-22
32	5	B6	10mg	0	L	0.522	3.2768	0.4096	0	0	0	-18
32	5	B6	10mg	1	R	0.584	3.2768	0.4096	0	0	0	-18
36	5	B6	10mg	0	L	0.542	4.6656	0.8	0.0064	0	0	-14
36	5	B6	10mg	1	R	0.573	4.6656	0.8	0.0064	0	0	-14
40	5	B6	10mg	0	L	0.55	6.4000000001	1.3824	0.0512	0	0	-10
40	5	B6	10mg	1	R	0.562	6.4000000001	1.3824	0.0512	0	0	-10
44	5	B6	10mg	0	L	0.567	8.5184000001	2.1952	0.1728	0	0	-6
44	5	B6	10mg	1	R	0.54	8.5184000001	2.1952	0.1728	0	0	-6
48	5	B6	10mg	0	L	0.575	11.0592	3.2768	0.4096	0	0	-2
48	5	B6	10mg	1	R	0.519	11.0592	3.2768	0.4096	0	0	-2
52	5	B6	10mg	0	L	0.565	14.0608	4.6656	0.8	0.0008	0	2
52	5	B6	10mg	1	R	0.508	14.0608	4.6656	0.8	0.0008	0	2
56	5	B6	10mg	0	L	0.562	17.5616	6.4000000001	1.3824	0.0216	0	6
56	5	B6	10mg	1	R	0.498	17.5616	6.4000000001	1.3824	0.0216	0	6
60	5	B6	10mg	0	L	0.559	21.6	8.5184000001	2.1952	0.1	0	10
60	5	B6	10mg	1	R	0.484	21.6	8.5184000001	2.1952	0.1	0	10
64	5	B6	10mg	0	L	0.556	26.2144	11.0592	3.2768	0.2744	0	14
64	5	B6	10mg	1	R	0.468	26.2144	11.0592	3.2768	0.2744	0	14
68	5	B6	10mg	0	L	0.556	31.4432	14.0608	4.6656	0.5832	0	18
68	5	B6	10mg	1	R	0.462	31.4432	14.0608	4.6656	0.5832	0	18
72	5	B6	10mg	0	L	0.555	37.3248	17.5616	6.4000000001	1.0648	0.0064	22
72	5	B6	10mg	1	R	0.456	37.3248	17.5616	6.4000000001	1.0648	0.0064	22
76	5	B6	10mg	0	L	0.552	43.8976	21.6	8.5184000001	1.7576	0.0512	26
76	5	B6	10mg	1	R	0.468	43.8976	21.6	8.5184000001	1.7576	0.0512	26
80	5	B6	10mg	0	L	0.549	51.2	26.2144	11.0592	2.7	0.1728	30
80	5	B6	10mg	1	R	0.494	51.2	26.2144	11.0592	2.7	0.1728	30
84	5	B6	10mg	0	L	0.55	59.270400001	31.4432	14.0608	3.9304	0.4096	34
84	5	B6	10mg	1	R	0.514	59.270400001	31.4432	14.0608	3.9304	0.4096	34
88	5	B6	10mg	0	L	0.549	68.107200001	37.2912	17.5344	5.4672000001	0.7872	38
88	5	B6	10mg	1	R	0.541	68.107200001	37.2912	17.5344	5.4672000001	0.7872	38
92	5	B6	10mg	0	L	0.557	77.548800001	43.6288	21.3824	7.2488000001	1.28	42
92	5	B6	10mg	1	R	0.555	77.548800001	43.6288	21.3824	7.2488000001	1.28	42
96	5	B6	10mg	0	L	0.579	87.393600001	50.2928	25.48	9.1936000001	1.8496	46
96	5	B6	10mg	1	R	0.575	87.393600001	50.2928	25.48	9.1936000001	1.8496	46
100	5	B6	10mg	0	L	0.596	97.440000001	57.120000001	29.7024	11.22	2.4576	50
100	5	B6	10mg	1	R	0.584	97.440000001	57.120000001	29.7024	11.22	2.4576	50
0	1	S6	10mg	0	L	0.35	0	0	0	0	0	-50
0	1	S6	10mg	1	R	0.601	0	0	0	0	0	-50
4	1	S6	10mg	0	L	0.406	0.0064	0	0	0	0	-46
4	1	S6	10mg	1	R	0.62	0.0064	0	0	0	0	-46
8	1	S6	10mg	0	L	0.433	0.0512	0	0	0	0	-42
8	1	S6	10mg	1	R	0.629	0.0512	0	0	0	0	-42
12	1	S6	10mg	0	L	0.471	0.1728	0	0	0	0	-38
12	1	S6	10mg	1	R	0.646	0.1728	0	0	0	0	-38
16	1	S6	10mg	0	L	0.488	0.4096	0	0	0	0	-34
16	1	S6	10mg	1	R	0.664	0.4096	0	0	0	0	-34
20	1	S6	10mg	0	L	0.489	0.8	0.0064	0	0	0	-30
20	1	S6	10mg	1	R	0.674	0.8	0.0064	0	0	0	-30
24	1	S6	10mg	0	L	0.473	1.3824	0.0512	0	0	0	-26
24	1	S6	10mg	1	R	0.689	1.3824	0.0512	0	0	0	-26
28	1	S6	10mg	0	L	0.449	2.1952	0.1728	0	0	0	-22
28	1	S6	10mg	1	R	0.702	2.1952	0.1728	0	0	0	-22
32	1	S6	10mg	0	L	0.439	3.2768	0.4096	0	0	0	-18
32	1	S6	10mg	1	R	0.704	3.2768	0.4096	0	0	0	-18
36	1	S6	10mg	0	L	0.424	4.6656	0.8	0.0064	0	0	-14
36	1	S6	10mg	1	R	0.708	4.6656	0.8	0.0064	0	0	-14
40	1	S6	10mg	0	L	0.426	6.4000000001	1.3824	0.0512	0	0	-10
40	1	S6	10mg	1	R	0.7	6.4000000001	1.3824	0.0512	0	0	-10
44	1	S6	10mg	0	L	0.429	8.5184000001	2.1952	0.1728	0	0	-6
44	1	S6	10mg	1	R	0.697	8.5184000001	2.1952	0.1728	0	0	-6
48	1	S6	10mg	0	L	0.448	11.0592	3.2768	0.4096	0	0	-2
48	1	S6	10mg	1	R	0.686	11.0592	3.2768	0.4096	0	0	-2
52	1	S6	10mg	0	L	0.468	14.0608	4.6656	0.8	0.0008	0	2
52	1	S6	10mg	1	R	0.682	14.0608	4.6656	0.8	0.0008	0	2
56	1	S6	10mg	0	L	0.482	17.5616	6.4000000001	1.3824	0.0216	0	6
56	1	S6	10mg	1	R	0.696	17.5616	6.4000000001	1.3824	0.0216	0	6
60	1	S6	10mg	0	L	0.494	21.6	8.5184000001	2.1952	0.1	0	10
60	1	S6	10mg	1	R	0.712	21.6	8.5184000001	2.1952	0.1	0	10
64	1	S6	10mg	0	L	0.512	26.2144	11.0592	3.2768	0.2744	0	14
64	1	S6	10mg	1	R	0.743	26.2144	11.0592	3.2768	0.2744	0	14
68	1	S6	10mg	0	L	0.534	31.4432	14.0608	4.6656	0.5832	0	18
68	1	S6	10mg	1	R	0.776	31.4432	14.0608	4.6656	0.5832	0	18
72	1	S6	10mg	0	L	0.554	37.3248	17.5616	6.4000000001	1.0648	0.0064	22
72	1	S6	10mg	1	R	0.787	37.3248	17.5616	6.4000000001	1.0648	0.0064	22
76	1	S6	10mg	0	L	0.597	43.8976	21.6	8.5184000001	1.7576	0.0512	26
76	1	S6	10mg	1	R	0.816	43.8976	21.6	8.5184000001	1.7576	0.0512	26
80	1	S6	10mg	0	L	0.638	51.2	26.2144	11.0592	2.7	0.1728	30
80	1	S6	10mg	1	R	0.845	51.2	26.2144	11.0592	2.7	0.1728	30
84	1	S6	10mg	0	L	0.667	59.270400001	31.4432	14.0608	3.9304	0.4096	34
84	1	S6	10mg	1	R	0.86	59.270400001	31.4432	14.0608	3.9304	0.4096	34
88	1	S6	10mg	0	L	0.724	68.107200001	37.2912	17.5344	5.4672000001	0.7872	38
88	1	S6	10mg	1	R	0.893	68.107200001	37.2912	17.5344	5.4672000001	0.7872	38
92	1	S6	10mg	0	L	0.776	77.548800001	43.6288	21.3824	7.2488000001	1.28	42
92	1	S6	10mg	1	R	0.933	77.548800001	43.6288	21.3824	7.2488000001	1.28	42
96	1	S6	10mg	0	L	0.813	87.393600001	50.2928	25.48	9.1936000001	1.8496	46
96	1	S6	10mg	1	R	0.957	87.393600001	50.2928	25.48	9.1936000001	1.8496	46
100	1	S6	10mg	0	L	0.871	97.440000001	57.120000001	29.7024	11.22	2.4576	50
100	1	S6	10mg	1	R	1.011	97.440000001	57.120000001	29.7024	11.22	2.4576	50
0	2	S6	10mg	0	L	0.357	0	0	0	0	0	-50
0	2	S6	10mg	1	R	0.44	0	0	0	0	0	-50
4	2	S6	10mg	0	L	0.4	0.0064	0	0	0	0	-46
4	2	S6	10mg	1	R	0.478	0.0064	0	0	0	0	-46
8	2	S6	10mg	0	L	0.419	0.0512	0	0	0	0	-42
8	2	S6	10mg	1	R	0.498	0.0512	0	0	0	0	-42
12	2	S6	10mg	0	L	0.457	0.1728	0	0	0	0	-38
12	2	S6	10mg	1	R	0.535	0.1728	0	0	0	0	-38
16	2	S6	10mg	0	L	0.493	0.4096	0	0	0	0	-34
16	2	S6	10mg	1	R	0.563	0.4096	0	0	0	0	-34
20	2	S6	10mg	0	L	0.505	0.8	0.0064	0	0	0	-30
20	2	S6	10mg	1	R	0.576	0.8	0.0064	0	0	0	-30
24	2	S6	10mg	0	L	0.52	1.3824	0.0512	0	0	0	-26
24	2	S6	10mg	1	R	0.597	1.3824	0.0512	0	0	0	-26
28	2	S6	10mg	0	L	0.54	2.1952	0.1728	0	0	0	-22
28	2	S6	10mg	1	R	0.597	2.1952	0.1728	0	0	0	-22
32	2	S6	10mg	0	L	0.541	3.2768	0.4096	0	0	0	-18
32	2	S6	10mg	1	R	0.598	3.2768	0.4096	0	0	0	-18
36	2	S6	10mg	0	L	0.539	4.6656	0.8	0.0064	0	0	-14
36	2	S6	10mg	1	R	0.592	4.6656	0.8	0.0064	0	0	-14
40	2	S6	10mg	0	L	0.542	6.4000000001	1.3824	0.0512	0	0	-10
40	2	S6	10mg	1	R	0.574	6.4000000001	1.3824	0.0512	0	0	-10
44	2	S6	10mg	0	L	0.543	8.5184000001	2.1952	0.1728	0	0	-6
44	2	S6	10mg	1	R	0.564	8.5184000001	2.1952	0.1728	0	0	-6
48	2	S6	10mg	0	L	0.545	11.0592	3.2768	0.4096	0	0	-2
48	2	S6	10mg	1	R	0.549	11.0592	3.2768	0.4096	0	0	-2
52	2	S6	10mg	0	L	0.555	14.0608	4.6656	0.8	0.0008	0	2
52	2	S6	10mg	1	R	0.547	14.0608	4.6656	0.8	0.0008	0	2
56	2	S6	10mg	0	L	0.564	17.5616	6.4000000001	1.3824	0.0216	0	6
56	2	S6	10mg	1	R	0.551	17.5616	6.4000000001	1.3824	0.0216	0	6
60	2	S6	10mg	0	L	0.577	21.6	8.5184000001	2.1952	0.1	0	10
60	2	S6	10mg	1	R	0.566	21.6	8.5184000001	2.1952	0.1	0	10
64	2	S6	10mg	0	L	0.582	26.2144	11.0592	3.2768	0.2744	0	14
64	2	S6	10mg	1	R	0.574	26.2144	11.0592	3.2768	0.2744	0	14
68	2	S6	10mg	0	L	0.588	31.4432	14.0608	4.6656	0.5832	0	18
68	2	S6	10mg	1	R	0.6	31.4432	14.0608	4.6656	0.5832	0	18
72	2	S6	10mg	0	L	0.602	37.3248	17.5616	6.4000000001	1.0648	0.0064	22
72	2	S6	10mg	1	R	0.641	37.3248	17.5616	6.4000000001	1.0648	0.0064	22
76	2	S6	10mg	0	L	0.61	43.8976	21.6	8.5184000001	1.7576	0.0512	26
76	2	S6	10mg	1	R	0.662	43.8976	21.6	8.5184000001	1.7576	0.0512	26
80	2	S6	10mg	0	L	0.636	51.2	26.2144	11.0592	2.7	0.1728	30
80	2	S6	10mg	1	R	0.695	51.2	26.2144	11.0592	2.7	0.1728	30
84	2	S6	10mg	0	L	0.677	59.270400001	31.4432	14.0608	3.9304	0.4096	34
84	2	S6	10mg	1	R	0.718	59.270400001	31.4432	14.0608	3.9304	0.4096	34
88	2	S6	10mg	0	L	0.707	68.107200001	37.2912	17.5344	5.4672000001	0.7872	38
88	2	S6	10mg	1	R	0.727	68.107200001	37.2912	17.5344	5.4672000001	0.7872	38
92	2	S6	10mg	0	L	0.756	77.548800001	43.6288	21.3824	7.2488000001	1.28	42
92	2	S6	10mg	1	R	0.741	77.548800001	43.6288	21.3824	7.2488000001	1.28	42
96	2	S6	10mg	0	L	0.824	87.393600001	50.2928	25.48	9.1936000001	1.8496	46
96	2	S6	10mg	1	R	0.766	87.393600001	50.2928	25.48	9.1936000001	1.8496	46
100	2	S6	10mg	0	L	0.853	97.440000001	57.120000001	29.7024	11.22	2.4576	50
100	2	S6	10mg	1	R	0.784	97.440000001	57.120000001	29.7024	11.22	2.4576	50
0	3	S6	10mg	0	L	0.485	0	0	0	0	0	-50
0	3	S6	10mg	1	R	0.559	0	0	0	0	0	-50
4	3	S6	10mg	0	L	0.528	0.0064	0	0	0	0	-46
4	3	S6	10mg	1	R	0.575	0.0064	0	0	0	0	-46
8	3	S6	10mg	0	L	0.54	0.0512	0	0	0	0	-42
8	3	S6	10mg	1	R	0.583	0.0512	0	0	0	0	-42
12	3	S6	10mg	0	L	0.561	0.1728	0	0	0	0	-38
12	3	S6	10mg	1	R	0.588	0.1728	0	0	0	0	-38
16	3	S6	10mg	0	L	0.575	0.4096	0	0	0	0	-34
16	3	S6	10mg	1	R	0.577	0.4096	0	0	0	0	-34
20	3	S6	10mg	0	L	0.582	0.8	0.0064	0	0	0	-30
20	3	S6	10mg	1	R	0.573	0.8	0.0064	0	0	0	-30
24	3	S6	10mg	0	L	0.582	1.3824	0.0512	0	0	0	-26
24	3	S6	10mg	1	R	0.551	1.3824	0.0512	0	0	0	-26
28	3	S6	10mg	0	L	0.58	2.1952	0.1728	0	0	0	-22
28	3	S6	10mg	1	R	0.536	2.1952	0.1728	0	0	0	-22
32	3	S6	10mg	0	L	0.577	3.2768	0.4096	0	0	0	-18
32	3	S6	10mg	1	R	0.53	3.2768	0.4096	0	0	0	-18
36	3	S6	10mg	0	L	0.574	4.6656	0.8	0.0064	0	0	-14
36	3	S6	10mg	1	R	0.519	4.6656	0.8	0.0064	0	0	-14
40	3	S6	10mg	0	L	0.565	6.4000000001	1.3824	0.0512	0	0	-10
40	3	S6	10mg	1	R	0.514	6.4000000001	1.3824	0.0512	0	0	-10
44	3	S6	10mg	0	L	0.566	8.5184000001	2.1952	0.1728	0	0	-6
44	3	S6	10mg	1	R	0.511	8.5184000001	2.1952	0.1728	0	0	-6
48	3	S6	10mg	0	L	0.563	11.0592	3.2768	0.4096	0	0	-2
48	3	S6	10mg	1	R	0.508	11.0592	3.2768	0.4096	0	0	-2
52	3	S6	10mg	0	L	0.559	14.0608	4.6656	0.8	0.0008	0	2
52	3	S6	10mg	1	R	0.506	14.0608	4.6656	0.8	0.0008	0	2
56	3	S6	10mg	0	L	0.56	17.5616	6.4000000001	1.3824	0.0216	0	6
56	3	S6	10mg	1	R	0.5	17.5616	6.4000000001	1.3824	0.0216	0	6
60	3	S6	10mg	0	L	0.556	21.6	8.5184000001	2.1952	0.1	0	10
60	3	S6	10mg	1	R	0.497	21.6	8.5184000001	2.1952	0.1	0	10
64	3	S6	10mg	0	L	0.551	26.2144	11.0592	3.2768	0.2744	0	14
64	3	S6	10mg	1	R	0.494	26.2144	11.0592	3.2768	0.2744	0	14
68	3	S6	10mg	0	L	0.546	31.4432	14.0608	4.6656	0.5832	0	18
68	3	S6	10mg	1	R	0.482	31.4432	14.0608	4.6656	0.5832	0	18
72	3	S6	10mg	0	L	0.54	37.3248	17.5616	6.4000000001	1.0648	0.0064	22
72	3	S6	10mg	1	R	0.474	37.3248	17.5616	6.4000000001	1.0648	0.0064	22
76	3	S6	10mg	0	L	0.541	43.8976	21.6	8.5184000001	1.7576	0.0512	26
76	3	S6	10mg	1	R	0.469	43.8976	21.6	8.5184000001	1.7576	0.0512	26
80	3	S6	10mg	0	L	0.548	51.2	26.2144	11.0592	2.7	0.1728	30
80	3	S6	10mg	1	R	0.469	51.2	26.2144	11.0592	2.7	0.1728	30
84	3	S6	10mg	0	L	0.557	59.270400001	31.4432	14.0608	3.9304	0.4096	34
84	3	S6	10mg	1	R	0.476	59.270400001	31.4432	14.0608	3.9304	0.4096	34
88	3	S6	10mg	0	L	0.561	68.107200001	37.2912	17.5344	5.4672000001	0.7872	38
88	3	S6	10mg	1	R	0.486	68.107200001	37.2912	17.5344	5.4672000001	0.7872	38
92	3	S6	10mg	0	L	0.583	77.548800001	43.6288	21.3824	7.2488000001	1.28	42
92	3	S6	10mg	1	R	0.507	77.548800001	43.6288	21.3824	7.2488000001	1.28	42
96	3	S6	10mg	0	L	0.613	87.393600001	50.2928	25.48	9.1936000001	1.8496	46
96	3	S6	10mg	1	R	0.525	87.393600001	50.2928	25.48	9.1936000001	1.8496	46
100	3	S6	10mg	0	L	0.633	97.440000001	57.120000001	29.7024	11.22	2.4576	50
100	3	S6	10mg	1	R	0.539	97.440000001	57.120000001	29.7024	11.22	2.4576	50
0	4	S6	10mg	0	L	0.43	0	0	0	0	0	-50
0	4	S6	10mg	1	R	0.694	0	0	0	0	0	-50
4	4	S6	10mg	0	L	0.459	0.0064	0	0	0	0	-46
4	4	S6	10mg	1	R	0.724	0.0064	0	0	0	0	-46
8	4	S6	10mg	0	L	0.505	0.0512	0	0	0	0	-42
8	4	S6	10mg	1	R	0.718	0.0512	0	0	0	0	-42
12	4	S6	10mg	0	L	0.525	0.1728	0	0	0	0	-38
12	4	S6	10mg	1	R	0.71	0.1728	0	0	0	0	-38
16	4	S6	10mg	0	L	0.571	0.4096	0	0	0	0	-34
16	4	S6	10mg	1	R	0.705	0.4096	0	0	0	0	-34
20	4	S6	10mg	0	L	0.608	0.8	0.0064	0	0	0	-30
20	4	S6	10mg	1	R	0.71	0.8	0.0064	0	0	0	-30
24	4	S6	10mg	0	L	0.632	1.3824	0.0512	0	0	0	-26
24	4	S6	10mg	1	R	0.708	1.3824	0.0512	0	0	0	-26
28	4	S6	10mg	0	L	0.635	2.1952	0.1728	0	0	0	-22
28	4	S6	10mg	1	R	0.697	2.1952	0.1728	0	0	0	-22
32	4	S6	10mg	0	L	0.632	3.2768	0.4096	0	0	0	-18
32	4	S6	10mg	1	R	0.677	3.2768	0.4096	0	0	0	-18
36	4	S6	10mg	0	L	0.631	4.6656	0.8	0.0064	0	0	-14
36	4	S6	10mg	1	R	0.661	4.6656	0.8	0.0064	0	0	-14
40	4	S6	10mg	0	L	0.623	6.4000000001	1.3824	0.0512	0	0	-10
40	4	S6	10mg	1	R	0.626	6.4000000001	1.3824	0.0512	0	0	-10
44	4	S6	10mg	0	L	0.627	8.5184000001	2.1952	0.1728	0	0	-6
44	4	S6	10mg	1	R	0.602	8.5184000001	2.1952	0.1728	0	0	-6
48	4	S6	10mg	0	L	0.634	11.0592	3.2768	0.4096	0	0	-2
48	4	S6	10mg	1	R	0.605	11.0592	3.2768	0.4096	0	0	-2
52	4	S6	10mg	0	L	0.644	14.0608	4.6656	0.8	0.0008	0	2
52	4	S6	10mg	1	R	0.628	14.0608	4.6656	0.8	0.0008	0	2
56	4	S6	10mg	0	L	0.658	17.5616	6.4000000001	1.3824	0.0216	0	6
56	4	S6	10mg	1	R	0.651	17.5616	6.4000000001	1.3824	0.0216	0	6
60	4	S6	10mg	0	L	0.665	21.6	8.5184000001	2.1952	0.1	0	10
60	4	S6	10mg	1	R	0.661	21.6	8.5184000001	2.1952	0.1	0	10
64	4	S6	10mg	0	L	0.69	26.2144	11.0592	3.2768	0.2744	0	14
64	4	S6	10mg	1	R	0.672	26.2144	11.0592	3.2768	0.2744	0	14
68	4	S6	10mg	0	L	0.733	31.4432	14.0608	4.6656	0.5832	0	18
68	4	S6	10mg	1	R	0.673	31.4432	14.0608	4.6656	0.5832	0	18
72	4	S6	10mg	0	L	0.787	37.3248	17.5616	6.4000000001	1.0648	0.0064	22
72	4	S6	10mg	1	R	0.67	37.3248	17.5616	6.4000000001	1.0648	0.0064	22
76	4	S6	10mg	0	L	0.854	43.8976	21.6	8.5184000001	1.7576	0.0512	26
76	4	S6	10mg	1	R	0.693	43.8976	21.6	8.5184000001	1.7576	0.0512	26
80	4	S6	10mg	0	L	0.891	51.2	26.2144	11.0592	2.7	0.1728	30
80	4	S6	10mg	1	R	0.712	51.2	26.2144	11.0592	2.7	0.1728	30
84	4	S6	10mg	0	L	0.961	59.270400001	31.4432	14.0608	3.9304	0.4096	34
84	4	S6	10mg	1	R	0.74	59.270400001	31.4432	14.0608	3.9304	0.4096	34
88	4	S6	10mg	0	L	1.027	68.107200001	37.2912	17.5344	5.4672000001	0.7872	38
88	4	S6	10mg	1	R	0.744	68.107200001	37.2912	17.5344	5.4672000001	0.7872	38
92	4	S6	10mg	0	L	1.081	77.548800001	43.6288	21.3824	7.2488000001	1.28	42
92	4	S6	10mg	1	R	0.697	77.548800001	43.6288	21.3824	7.2488000001	1.28	42
96	4	S6	10mg	0	L	1.119	87.393600001	50.2928	25.48	9.1936000001	1.8496	46
96	4	S6	10mg	1	R	0.633	87.393600001	50.2928	25.48	9.1936000001	1.8496	46
100	4	S6	10mg	0	L	1.127	97.440000001	57.120000001	29.7024	11.22	2.4576	50
100	4	S6	10mg	1	R	0.551	97.440000001	57.120000001	29.7024	11.22	2.4576	50
0	5	S6	10mg	0	L	0.542	0	0	0	0	0	-50
0	5	S6	10mg	1	R	0.377	0	0	0	0	0	-50
4	5	S6	10mg	0	L	0.565	0.0064	0	0	0	0	-46
4	5	S6	10mg	1	R	0.467	0.0064	0	0	0	0	-46
8	5	S6	10mg	0	L	0.574	0.0512	0	0	0	0	-42
8	5	S6	10mg	1	R	0.496	0.0512	0	0	0	0	-42
12	5	S6	10mg	0	L	0.583	0.1728	0	0	0	0	-38
12	5	S6	10mg	1	R	0.534	0.1728	0	0	0	0	-38
16	5	S6	10mg	0	L	0.586	0.4096	0	0	0	0	-34
16	5	S6	10mg	1	R	0.549	0.4096	0	0	0	0	-34
20	5	S6	10mg	0	L	0.587	0.8	0.0064	0	0	0	-30
20	5	S6	10mg	1	R	0.549	0.8	0.0064	0	0	0	-30
24	5	S6	10mg	0	L	0.59	1.3824	0.0512	0	0	0	-26
24	5	S6	10mg	1	R	0.546	1.3824	0.0512	0	0	0	-26
28	5	S6	10mg	0	L	0.594	2.1952	0.1728	0	0	0	-22
28	5	S6	10mg	1	R	0.528	2.1952	0.1728	0	0	0	-22
32	5	S6	10mg	0	L	0.594	3.2768	0.4096	0	0	0	-18
32	5	S6	10mg	1	R	0.524	3.2768	0.4096	0	0	0	-18
36	5	S6	10mg	0	L	0.595	4.6656	0.8	0.0064	0	0	-14
36	5	S6	10mg	1	R	0.52	4.6656	0.8	0.0064	0	0	-14
40	5	S6	10mg	0	L	0.595	6.4000000001	1.3824	0.0512	0	0	-10
40	5	S6	10mg	1	R	0.517	6.4000000001	1.3824	0.0512	0	0	-10
44	5	S6	10mg	0	L	0.592	8.5184000001	2.1952	0.1728	0	0	-6
44	5	S6	10mg	1	R	0.516	8.5184000001	2.1952	0.1728	0	0	-6
48	5	S6	10mg	0	L	0.585	11.0592	3.2768	0.4096	0	0	-2
48	5	S6	10mg	1	R	0.513	11.0592	3.2768	0.4096	0	0	-2
52	5	S6	10mg	0	L	0.573	14.0608	4.6656	0.8	0.0008	0	2
52	5	S6	10mg	1	R	0.501	14.0608	4.6656	0.8	0.0008	0	2
56	5	S6	10mg	0	L	0.57	17.5616	6.4000000001	1.3824	0.0216	0	6
56	5	S6	10mg	1	R	0.492	17.5616	6.4000000001	1.3824	0.0216	0	6
60	5	S6	10mg	0	L	0.553	21.6	8.5184000001	2.1952	0.1	0	10
60	5	S6	10mg	1	R	0.467	21.6	8.5184000001	2.1952	0.1	0	10
64	5	S6	10mg	0	L	0.543	26.2144	11.0592	3.2768	0.2744	0	14
64	5	S6	10mg	1	R	0.438	26.2144	11.0592	3.2768	0.2744	0	14
68	5	S6	10mg	0	L	0.541	31.4432	14.0608	4.6656	0.5832	0	18
68	5	S6	10mg	1	R	0.421	31.4432	14.0608	4.6656	0.5832	0	18
72	5	S6	10mg	0	L	0.536	37.3248	17.5616	6.4000000001	1.0648	0.0064	22
72	5	S6	10mg	1	R	0.384	37.3248	17.5616	6.4000000001	1.0648	0.0064	22
76	5	S6	10mg	0	L	0.542	43.8976	21.6	8.5184000001	1.7576	0.0512	26
76	5	S6	10mg	1	R	0.363	43.8976	21.6	8.5184000001	1.7576	0.0512	26
80	5	S6	10mg	0	L	0.551	51.2	26.2144	11.0592	2.7	0.1728	30
80	5	S6	10mg	1	R	0.351	51.2	26.2144	11.0592	2.7	0.1728	30
84	5	S6	10mg	0	L	0.579	59.270400001	31.4432	14.0608	3.9304	0.4096	34
84	5	S6	10mg	1	R	0.353	59.270400001	31.4432	14.0608	3.9304	0.4096	34
88	5	S6	10mg	0	L	0.608	68.107200001	37.2912	17.5344	5.4672000001	0.7872	38
88	5	S6	10mg	1	R	0.376	68.107200001	37.2912	17.5344	5.4672000001	0.7872	38
92	5	S6	10mg	0	L	0.616	77.548800001	43.6288	21.3824	7.2488000001	1.28	42
92	5	S6	10mg	1	R	0.394	77.548800001	43.6288	21.3824	7.2488000001	1.28	42
96	5	S6	10mg	0	L	0.631	87.393600001	50.2928	25.48	9.1936000001	1.8496	46
96	5	S6	10mg	1	R	0.432	87.393600001	50.2928	25.48	9.1936000001	1.8496	46
100	5	S6	10mg	0	L	0.645	97.440000001	57.120000001	29.7024	11.22	2.4576	50
100	5	S6	10mg	1	R	0.458	97.440000001	57.120000001	29.7024	11.22	2.4576	50
0	6	S6	10mg	0	L	0.53	0	0	0	0	0	-50
0	6	S6	10mg	1	R	0.474	0	0	0	0	0	-50
4	6	S6	10mg	0	L	0.568	0.0064	0	0	0	0	-46
4	6	S6	10mg	1	R	0.524	0.0064	0	0	0	0	-46
8	6	S6	10mg	0	L	0.58	0.0512	0	0	0	0	-42
8	6	S6	10mg	1	R	0.565	0.0512	0	0	0	0	-42
12	6	S6	10mg	0	L	0.579	0.1728	0	0	0	0	-38
12	6	S6	10mg	1	R	0.606	0.1728	0	0	0	0	-38
16	6	S6	10mg	0	L	0.57	0.4096	0	0	0	0	-34
16	6	S6	10mg	1	R	0.629	0.4096	0	0	0	0	-34
20	6	S6	10mg	0	L	0.554	0.8	0.0064	0	0	0	-30
20	6	S6	10mg	1	R	0.649	0.8	0.0064	0	0	0	-30
24	6	S6	10mg	0	L	0.547	1.3824	0.0512	0	0	0	-26
24	6	S6	10mg	1	R	0.655	1.3824	0.0512	0	0	0	-26
28	6	S6	10mg	0	L	0.543	2.1952	0.1728	0	0	0	-22
28	6	S6	10mg	1	R	0.657	2.1952	0.1728	0	0	0	-22
32	6	S6	10mg	0	L	0.538	3.2768	0.4096	0	0	0	-18
32	6	S6	10mg	1	R	0.647	3.2768	0.4096	0	0	0	-18
36	6	S6	10mg	0	L	0.534	4.6656	0.8	0.0064	0	0	-14
36	6	S6	10mg	1	R	0.637	4.6656	0.8	0.0064	0	0	-14
40	6	S6	10mg	0	L	0.533	6.4000000001	1.3824	0.0512	0	0	-10
40	6	S6	10mg	1	R	0.632	6.4000000001	1.3824	0.0512	0	0	-10
44	6	S6	10mg	0	L	0.531	8.5184000001	2.1952	0.1728	0	0	-6
44	6	S6	10mg	1	R	0.63	8.5184000001	2.1952	0.1728	0	0	-6
48	6	S6	10mg	0	L	0.537	11.0592	3.2768	0.4096	0	0	-2
48	6	S6	10mg	1	R	0.626	11.0592	3.2768	0.4096	0	0	-2
52	6	S6	10mg	0	L	0.545	14.0608	4.6656	0.8	0.0008	0	2
52	6	S6	10mg	1	R	0.627	14.0608	4.6656	0.8	0.0008	0	2
56	6	S6	10mg	0	L	0.556	17.5616	6.4000000001	1.3824	0.0216	0	6
56	6	S6	10mg	1	R	0.626	17.5616	6.4000000001	1.3824	0.0216	0	6
60	6	S6	10mg	0	L	0.563	21.6	8.5184000001	2.1952	0.1	0	10
60	6	S6	10mg	1	R	0.617	21.6	8.5184000001	2.1952	0.1	0	10
64	6	S6	10mg	0	L	0.568	26.2144	11.0592	3.2768	0.2744	0	14
64	6	S6	10mg	1	R	0.614	26.2144	11.0592	3.2768	0.2744	0	14
68	6	S6	10mg	0	L	0.577	31.4432	14.0608	4.6656	0.5832	0	18
68	6	S6	10mg	1	R	0.616	31.4432	14.0608	4.6656	0.5832	0	18
72	6	S6	10mg	0	L	0.589	37.3248	17.5616	6.4000000001	1.0648	0.0064	22
72	6	S6	10mg	1	R	0.621	37.3248	17.5616	6.4000000001	1.0648	0.0064	22
76	6	S6	10mg	0	L	0.63	43.8976	21.6	8.5184000001	1.7576	0.0512	26
76	6	S6	10mg	1	R	0.631	43.8976	21.6	8.5184000001	1.7576	0.0512	26
80	6	S6	10mg	0	L	0.667	51.2	26.2144	11.0592	2.7	0.1728	30
80	6	S6	10mg	1	R	0.641	51.2	26.2144	11.0592	2.7	0.1728	30
84	6	S6	10mg	0	L	0.696	59.270400001	31.4432	14.0608	3.9304	0.4096	34
84	6	S6	10mg	1	R	0.66	59.270400001	31.4432	14.0608	3.9304	0.4096	34
88	6	S6	10mg	0	L	0.712	68.107200001	37.2912	17.5344	5.4672000001	0.7872	38
88	6	S6	10mg	1	R	0.679	68.107200001	37.2912	17.5344	5.4672000001	0.7872	38
92	6	S6	10mg	0	L	0.709	77.548800001	43.6288	21.3824	7.2488000001	1.28	42
92	6	S6	10mg	1	R	0.706	77.548800001	43.6288	21.3824	7.2488000001	1.28	42
96	6	S6	10mg	0	L	0.704	87.393600001	50.2928	25.48	9.1936000001	1.8496	46
96	6	S6	10mg	1	R	0.724	87.393600001	50.2928	25.48	9.1936000001	1.8496	46
100	6	S6	10mg	0	L	0.71	97.440000001	57.120000001	29.7024	11.22	2.4576	50
100	6	S6	10mg	1	R	0.751	97.440000001	57.120000001	29.7024	11.22	2.4576	50
0	1	B6	0mg	0	L	0.464	0	0	0	0	0	-50
0	1	B6	0mg	1	R	0.552	0	0	0	0	0	-50
0	1	B6	5mg	0	L	0.583	0	0	0	0	0	-50
0	1	B6	5mg	1	R	0.377	0	0	0	0	0	-50
4	1	B6	0mg	0	L	0.494	0.0064	0	0	0	0	-46
4	1	B6	0mg	1	R	0.582	0.0064	0	0	0	0	-46
4	1	B6	5mg	0	L	0.61	0.0064	0	0	0	0	-46
4	1	B6	5mg	1	R	0.421	0.0064	0	0	0	0	-46
8	1	B6	0mg	0	L	0.493	0.0512	0	0	0	0	-42
8	1	B6	0mg	1	R	0.601	0.0512	0	0	0	0	-42
8	1	B6	5mg	0	L	0.621	0.0512	0	0	0	0	-42
8	1	B6	5mg	1	R	0.448	0.0512	0	0	0	0	-42
12	1	B6	0mg	0	L	0.501	0.1728	0	0	0	0	-38
12	1	B6	0mg	1	R	0.608	0.1728	0	0	0	0	-38
12	1	B6	5mg	0	L	0.655	0.1728	0	0	0	0	-38
12	1	B6	5mg	1	R	0.478	0.1728	0	0	0	0	-38
16	1	B6	0mg	0	L	0.514	0.4096	0	0	0	0	-34
16	1	B6	0mg	1	R	0.615	0.4096	0	0	0	0	-34
16	1	B6	5mg	0	L	0.671	0.4096	0	0	0	0	-34
16	1	B6	5mg	1	R	0.492	0.4096	0	0	0	0	-34
20	1	B6	0mg	0	L	0.534	0.8	0.0064	0	0	0	-30
20	1	B6	0mg	1	R	0.63	0.8	0.0064	0	0	0	-30
20	1	B6	5mg	0	L	0.692	0.8	0.0064	0	0	0	-30
20	1	B6	5mg	1	R	0.5	0.8	0.0064	0	0	0	-30
24	1	B6	0mg	0	L	0.541	1.3824	0.0512	0	0	0	-26
24	1	B6	0mg	1	R	0.631	1.3824	0.0512	0	0	0	-26
24	1	B6	5mg	0	L	0.695	1.3824	0.0512	0	0	0	-26
24	1	B6	5mg	1	R	0.506	1.3824	0.0512	0	0	0	-26
28	1	B6	0mg	0	L	0.552	2.1952	0.1728	0	0	0	-22
28	1	B6	0mg	1	R	0.651	2.1952	0.1728	0	0	0	-22
28	1	B6	5mg	0	L	0.695	2.1952	0.1728	0	0	0	-22
28	1	B6	5mg	1	R	0.5	2.1952	0.1728	0	0	0	-22
32	1	B6	0mg	0	L	0.561	3.2768	0.4096	0	0	0	-18
32	1	B6	0mg	1	R	0.656	3.2768	0.4096	0	0	0	-18
32	1	B6	5mg	0	L	0.687	3.2768	0.4096	0	0	0	-18
32	1	B6	5mg	1	R	0.497	3.2768	0.4096	0	0	0	-18
36	1	B6	0mg	0	L	0.557	4.6656	0.8	0.0064	0	0	-14
36	1	B6	0mg	1	R	0.656	4.6656	0.8	0.0064	0	0	-14
36	1	B6	5mg	0	L	0.679	4.6656	0.8	0.0064	0	0	-14
36	1	B6	5mg	1	R	0.496	4.6656	0.8	0.0064	0	0	-14
40	1	B6	0mg	0	L	0.547	6.4000000001	1.3824	0.0512	0	0	-10
40	1	B6	0mg	1	R	0.638	6.4000000001	1.3824	0.0512	0	0	-10
40	1	B6	5mg	0	L	0.676	6.4000000001	1.3824	0.0512	0	0	-10
40	1	B6	5mg	1	R	0.499	6.4000000001	1.3824	0.0512	0	0	-10
44	1	B6	0mg	0	L	0.545	8.5184000001	2.1952	0.1728	0	0	-6
44	1	B6	0mg	1	R	0.614	8.5184000001	2.1952	0.1728	0	0	-6
44	1	B6	5mg	0	L	0.667	8.5184000001	2.1952	0.1728	0	0	-6
44	1	B6	5mg	1	R	0.516	8.5184000001	2.1952	0.1728	0	0	-6
48	1	B6	0mg	0	L	0.547	11.0592	3.2768	0.4096	0	0	-2
48	1	B6	0mg	1	R	0.585	11.0592	3.2768	0.4096	0	0	-2
48	1	B6	5mg	0	L	0.67	11.0592	3.2768	0.4096	0	0	-2
48	1	B6	5mg	1	R	0.527	11.0592	3.2768	0.4096	0	0	-2
52	1	B6	0mg	0	L	0.547	14.0608	4.6656	0.8	0.0008	0	2
52	1	B6	0mg	1	R	0.571	14.0608	4.6656	0.8	0.0008	0	2
52	1	B6	5mg	0	L	0.671	14.0608	4.6656	0.8	0.0008	0	2
52	1	B6	5mg	1	R	0.552	14.0608	4.6656	0.8	0.0008	0	2
56	1	B6	0mg	0	L	0.554	17.5616	6.4000000001	1.3824	0.0216	0	6
56	1	B6	0mg	1	R	0.567	17.5616	6.4000000001	1.3824	0.0216	0	6
56	1	B6	5mg	0	L	0.667	17.5616	6.4000000001	1.3824	0.0216	0	6
56	1	B6	5mg	1	R	0.574	17.5616	6.4000000001	1.3824	0.0216	0	6
60	1	B6	0mg	0	L	0.564	21.6	8.5184000001	2.1952	0.1	0	10
60	1	B6	0mg	1	R	0.581	21.6	8.5184000001	2.1952	0.1	0	10
60	1	B6	5mg	0	L	0.665	21.6	8.5184000001	2.1952	0.1	0	10
60	1	B6	5mg	1	R	0.58	21.6	8.5184000001	2.1952	0.1	0	10
64	1	B6	0mg	0	L	0.565	26.2144	11.0592	3.2768	0.2744	0	14
64	1	B6	0mg	1	R	0.59	26.2144	11.0592	3.2768	0.2744	0	14
64	1	B6	5mg	0	L	0.672	26.2144	11.0592	3.2768	0.2744	0	14
64	1	B6	5mg	1	R	0.57	26.2144	11.0592	3.2768	0.2744	0	14
68	1	B6	0mg	0	L	0.587	31.4432	14.0608	4.6656	0.5832	0	18
68	1	B6	0mg	1	R	0.611	31.4432	14.0608	4.6656	0.5832	0	18
68	1	B6	5mg	0	L	0.692	31.4432	14.0608	4.6656	0.5832	0	18
68	1	B6	5mg	1	R	0.553	31.4432	14.0608	4.6656	0.5832	0	18
72	1	B6	0mg	0	L	0.6	37.3248	17.5616	6.4000000001	1.0648	0.0064	22
72	1	B6	0mg	1	R	0.634	37.3248	17.5616	6.4000000001	1.0648	0.0064	22
72	1	B6	5mg	0	L	0.705	37.3248	17.5616	6.4000000001	1.0648	0.0064	22
72	1	B6	5mg	1	R	0.546	37.3248	17.5616	6.4000000001	1.0648	0.0064	22
76	1	B6	0mg	0	L	0.634	43.8976	21.6	8.5184000001	1.7576	0.0512	26
76	1	B6	0mg	1	R	0.658	43.8976	21.6	8.5184000001	1.7576	0.0512	26
76	1	B6	5mg	0	L	0.734	43.8976	21.6	8.5184000001	1.7576	0.0512	26
76	1	B6	5mg	1	R	0.525	43.8976	21.6	8.5184000001	1.7576	0.0512	26
80	1	B6	0mg	0	L	0.659	51.2	26.2144	11.0592	2.7	0.1728	30
80	1	B6	0mg	1	R	0.664	51.2	26.2144	11.0592	2.7	0.1728	30
80	1	B6	5mg	0	L	0.749	51.2	26.2144	11.0592	2.7	0.1728	30
80	1	B6	5mg	1	R	0.521	51.2	26.2144	11.0592	2.7	0.1728	30
84	1	B6	0mg	0	L	0.713	59.270400001	31.4432	14.0608	3.9304	0.4096	34
84	1	B6	0mg	1	R	0.711	59.270400001	31.4432	14.0608	3.9304	0.4096	34
84	1	B6	5mg	0	L	0.786	59.270400001	31.4432	14.0608	3.9304	0.4096	34
84	1	B6	5mg	1	R	0.531	59.270400001	31.4432	14.0608	3.9304	0.4096	34
88	1	B6	0mg	0	L	0.779	68.107200001	37.2912	17.5344	5.4672000001	0.7872	38
88	1	B6	0mg	1	R	0.769	68.107200001	37.2912	17.5344	5.4672000001	0.7872	38
88	1	B6	5mg	0	L	0.824	68.107200001	37.2912	17.5344	5.4672000001	0.7872	38
88	1	B6	5mg	1	R	0.542	68.107200001	37.2912	17.5344	5.4672000001	0.7872	38
92	1	B6	0mg	0	L	0.824	77.548800001	43.6288	21.3824	7.2488000001	1.28	42
92	1	B6	0mg	1	R	0.789	77.548800001	43.6288	21.3824	7.2488000001	1.28	42
92	1	B6	5mg	0	L	0.844	77.548800001	43.6288	21.3824	7.2488000001	1.28	42
92	1	B6	5mg	1	R	0.555	77.548800001	43.6288	21.3824	7.2488000001	1.28	42
96	1	B6	0mg	0	L	0.893	87.393600001	50.2928	25.48	9.1936000001	1.8496	46
96	1	B6	0mg	1	R	0.815	87.393600001	50.2928	25.48	9.1936000001	1.8496	46
96	1	B6	5mg	0	L	0.878	87.393600001	50.2928	25.48	9.1936000001	1.8496	46
96	1	B6	5mg	1	R	0.582	87.393600001	50.2928	25.48	9.1936000001	1.8496	46
100	1	B6	0mg	0	L	0.969	97.440000001	57.120000001	29.7024	11.22	2.4576	50
100	1	B6	0mg	1	R	0.826	97.440000001	57.120000001	29.7024	11.22	2.4576	50
100	1	B6	5mg	0	L	0.914	97.440000001	57.120000001	29.7024	11.22	2.4576	50
100	1	B6	5mg	1	R	0.606	97.440000001	57.120000001	29.7024	11.22	2.4576	50
0	2	B6	0mg	0	L	0.586	0	0	0	0	0	-50
0	2	B6	0mg	1	R	0.488	0	0	0	0	0	-50
0	2	B6	5mg	0	L	0.457	0	0	0	0	0	-50
0	2	B6	5mg	1	R	0.359	0	0	0	0	0	-50
4	2	B6	0mg	0	L	0.61	0.0064	0	0	0	0	-46
4	2	B6	0mg	1	R	0.531	0.0064	0	0	0	0	-46
4	2	B6	5mg	0	L	0.467	0.0064	0	0	0	0	-46
4	2	B6	5mg	1	R	0.388	0.0064	0	0	0	0	-46
8	2	B6	0mg	0	L	0.631	0.0512	0	0	0	0	-42
8	2	B6	0mg	1	R	0.561	0.0512	0	0	0	0	-42
8	2	B6	5mg	0	L	0.491	0.0512	0	0	0	0	-42
8	2	B6	5mg	1	R	0.417	0.0512	0	0	0	0	-42
12	2	B6	0mg	0	L	0.644	0.1728	0	0	0	0	-38
12	2	B6	0mg	1	R	0.573	0.1728	0	0	0	0	-38
12	2	B6	5mg	0	L	0.5	0.1728	0	0	0	0	-38
12	2	B6	5mg	1	R	0.436	0.1728	0	0	0	0	-38
16	2	B6	0mg	0	L	0.655	0.4096	0	0	0	0	-34
16	2	B6	0mg	1	R	0.59	0.4096	0	0	0	0	-34
16	2	B6	5mg	0	L	0.526	0.4096	0	0	0	0	-34
16	2	B6	5mg	1	R	0.456	0.4096	0	0	0	0	-34
20	2	B6	0mg	0	L	0.669	0.8	0.0064	0	0	0	-30
20	2	B6	0mg	1	R	0.592	0.8	0.0064	0	0	0	-30
20	2	B6	5mg	0	L	0.548	0.8	0.0064	0	0	0	-30
20	2	B6	5mg	1	R	0.482	0.8	0.0064	0	0	0	-30
24	2	B6	0mg	0	L	0.674	1.3824	0.0512	0	0	0	-26
24	2	B6	0mg	1	R	0.586	1.3824	0.0512	0	0	0	-26
24	2	B6	5mg	0	L	0.564	1.3824	0.0512	0	0	0	-26
24	2	B6	5mg	1	R	0.493	1.3824	0.0512	0	0	0	-26
28	2	B6	0mg	0	L	0.681	2.1952	0.1728	0	0	0	-22
28	2	B6	0mg	1	R	0.59	2.1952	0.1728	0	0	0	-22
28	2	B6	5mg	0	L	0.574	2.1952	0.1728	0	0	0	-22
28	2	B6	5mg	1	R	0.492	2.1952	0.1728	0	0	0	-22
32	2	B6	0mg	0	L	0.68	3.2768	0.4096	0	0	0	-18
32	2	B6	0mg	1	R	0.605	3.2768	0.4096	0	0	0	-18
32	2	B6	5mg	0	L	0.58	3.2768	0.4096	0	0	0	-18
32	2	B6	5mg	1	R	0.496	3.2768	0.4096	0	0	0	-18
36	2	B6	0mg	0	L	0.68	4.6656	0.8	0.0064	0	0	-14
36	2	B6	0mg	1	R	0.611	4.6656	0.8	0.0064	0	0	-14
36	2	B6	5mg	0	L	0.585	4.6656	0.8	0.0064	0	0	-14
36	2	B6	5mg	1	R	0.501	4.6656	0.8	0.0064	0	0	-14
40	2	B6	0mg	0	L	0.679	6.4000000001	1.3824	0.0512	0	0	-10
40	2	B6	0mg	1	R	0.622	6.4000000001	1.3824	0.0512	0	0	-10
40	2	B6	5mg	0	L	0.592	6.4000000001	1.3824	0.0512	0	0	-10
40	2	B6	5mg	1	R	0.506	6.4000000001	1.3824	0.0512	0	0	-10
44	2	B6	0mg	0	L	0.678	8.5184000001	2.1952	0.1728	0	0	-6
44	2	B6	0mg	1	R	0.631	8.5184000001	2.1952	0.1728	0	0	-6
44	2	B6	5mg	0	L	0.597	8.5184000001	2.1952	0.1728	0	0	-6
44	2	B6	5mg	1	R	0.504	8.5184000001	2.1952	0.1728	0	0	-6
48	2	B6	0mg	0	L	0.68	11.0592	3.2768	0.4096	0	0	-2
48	2	B6	0mg	1	R	0.637	11.0592	3.2768	0.4096	0	0	-2
48	2	B6	5mg	0	L	0.605	11.0592	3.2768	0.4096	0	0	-2
48	2	B6	5mg	1	R	0.498	11.0592	3.2768	0.4096	0	0	-2
52	2	B6	0mg	0	L	0.681	14.0608	4.6656	0.8	0.0008	0	2
52	2	B6	0mg	1	R	0.636	14.0608	4.6656	0.8	0.0008	0	2
52	2	B6	5mg	0	L	0.613	14.0608	4.6656	0.8	0.0008	0	2
52	2	B6	5mg	1	R	0.491	14.0608	4.6656	0.8	0.0008	0	2
56	2	B6	0mg	0	L	0.693	17.5616	6.4000000001	1.3824	0.0216	0	6
56	2	B6	0mg	1	R	0.634	17.5616	6.4000000001	1.3824	0.0216	0	6
56	2	B6	5mg	0	L	0.628	17.5616	6.4000000001	1.3824	0.0216	0	6
56	2	B6	5mg	1	R	0.481	17.5616	6.4000000001	1.3824	0.0216	0	6
60	2	B6	0mg	0	L	0.696	21.6	8.5184000001	2.1952	0.1	0	10
60	2	B6	0mg	1	R	0.638	21.6	8.5184000001	2.1952	0.1	0	10
60	2	B6	5mg	0	L	0.645	21.6	8.5184000001	2.1952	0.1	0	10
60	2	B6	5mg	1	R	0.488	21.6	8.5184000001	2.1952	0.1	0	10
64	2	B6	0mg	0	L	0.715	26.2144	11.0592	3.2768	0.2744	0	14
64	2	B6	0mg	1	R	0.65	26.2144	11.0592	3.2768	0.2744	0	14
64	2	B6	5mg	0	L	0.658	26.2144	11.0592	3.2768	0.2744	0	14
64	2	B6	5mg	1	R	0.488	26.2144	11.0592	3.2768	0.2744	0	14
68	2	B6	0mg	0	L	0.746	31.4432	14.0608	4.6656	0.5832	0	18
68	2	B6	0mg	1	R	0.676	31.4432	14.0608	4.6656	0.5832	0	18
68	2	B6	5mg	0	L	0.681	31.4432	14.0608	4.6656	0.5832	0	18
68	2	B6	5mg	1	R	0.494	31.4432	14.0608	4.6656	0.5832	0	18
72	2	B6	0mg	0	L	0.781	37.3248	17.5616	6.4000000001	1.0648	0.0064	22
72	2	B6	0mg	1	R	0.711	37.3248	17.5616	6.4000000001	1.0648	0.0064	22
72	2	B6	5mg	0	L	0.706	37.3248	17.5616	6.4000000001	1.0648	0.0064	22
72	2	B6	5mg	1	R	0.509	37.3248	17.5616	6.4000000001	1.0648	0.0064	22
76	2	B6	0mg	0	L	0.802	43.8976	21.6	8.5184000001	1.7576	0.0512	26
76	2	B6	0mg	1	R	0.734	43.8976	21.6	8.5184000001	1.7576	0.0512	26
76	2	B6	5mg	0	L	0.757	43.8976	21.6	8.5184000001	1.7576	0.0512	26
76	2	B6	5mg	1	R	0.518	43.8976	21.6	8.5184000001	1.7576	0.0512	26
80	2	B6	0mg	0	L	0.833	51.2	26.2144	11.0592	2.7	0.1728	30
80	2	B6	0mg	1	R	0.784	51.2	26.2144	11.0592	2.7	0.1728	30
80	2	B6	5mg	0	L	0.778	51.2	26.2144	11.0592	2.7	0.1728	30
80	2	B6	5mg	1	R	0.527	51.2	26.2144	11.0592	2.7	0.1728	30
84	2	B6	0mg	0	L	0.865	59.270400001	31.4432	14.0608	3.9304	0.4096	34
84	2	B6	0mg	1	R	0.83	59.270400001	31.4432	14.0608	3.9304	0.4096	34
84	2	B6	5mg	0	L	0.829	59.270400001	31.4432	14.0608	3.9304	0.4096	34
84	2	B6	5mg	1	R	0.53	59.270400001	31.4432	14.0608	3.9304	0.4096	34
88	2	B6	0mg	0	L	0.883	68.107200001	37.2912	17.5344	5.4672000001	0.7872	38
88	2	B6	0mg	1	R	0.867	68.107200001	37.2912	17.5344	5.4672000001	0.7872	38
88	2	B6	5mg	0	L	0.89	68.107200001	37.2912	17.5344	5.4672000001	0.7872	38
88	2	B6	5mg	1	R	0.536	68.107200001	37.2912	17.5344	5.4672000001	0.7872	38
92	2	B6	0mg	0	L	0.889	77.548800001	43.6288	21.3824	7.2488000001	1.28	42
92	2	B6	0mg	1	R	0.876	77.548800001	43.6288	21.3824	7.2488000001	1.28	42
92	2	B6	5mg	0	L	0.935	77.548800001	43.6288	21.3824	7.2488000001	1.28	42
92	2	B6	5mg	1	R	0.558	77.548800001	43.6288	21.3824	7.2488000001	1.28	42
96	2	B6	0mg	0	L	0.906	87.393600001	50.2928	25.48	9.1936000001	1.8496	46
96	2	B6	0mg	1	R	0.863	87.393600001	50.2928	25.48	9.1936000001	1.8496	46
96	2	B6	5mg	0	L	0.982	87.393600001	50.2928	25.48	9.1936000001	1.8496	46
96	2	B6	5mg	1	R	0.579	87.393600001	50.2928	25.48	9.1936000001	1.8496	46
100	2	B6	0mg	0	L	0.909	97.440000001	57.120000001	29.7024	11.22	2.4576	50
100	2	B6	0mg	1	R	0.826	97.440000001	57.120000001	29.7024	11.22	2.4576	50
100	2	B6	5mg	0	L	1.005	97.440000001	57.120000001	29.7024	11.22	2.4576	50
100	2	B6	5mg	1	R	0.577	97.440000001	57.120000001	29.7024	11.22	2.4576	50
0	3	B6	0mg	0	L	0.507	0	0	0	0	0	-50
0	3	B6	0mg	1	R	0.374	0	0	0	0	0	-50
0	3	B6	5mg	0	L	0.632	0	0	0	0	0	-50
0	3	B6	5mg	1	R	0.409	0	0	0	0	0	-50
4	3	B6	0mg	0	L	0.544	0.0064	0	0	0	0	-46
4	3	B6	0mg	1	R	0.401	0.0064	0	0	0	0	-46
4	3	B6	5mg	0	L	0.642	0.0064	0	0	0	0	-46
4	3	B6	5mg	1	R	0.431	0.0064	0	0	0	0	-46
8	3	B6	0mg	0	L	0.562	0.0512	0	0	0	0	-42
8	3	B6	0mg	1	R	0.449	0.0512	0	0	0	0	-42
8	3	B6	5mg	0	L	0.637	0.0512	0	0	0	0	-42
8	3	B6	5mg	1	R	0.456	0.0512	0	0	0	0	-42
12	3	B6	0mg	0	L	0.569	0.1728	0	0	0	0	-38
12	3	B6	0mg	1	R	0.466	0.1728	0	0	0	0	-38
12	3	B6	5mg	0	L	0.639	0.1728	0	0	0	0	-38
12	3	B6	5mg	1	R	0.468	0.1728	0	0	0	0	-38
16	3	B6	0mg	0	L	0.572	0.4096	0	0	0	0	-34
16	3	B6	0mg	1	R	0.499	0.4096	0	0	0	0	-34
16	3	B6	5mg	0	L	0.636	0.4096	0	0	0	0	-34
16	3	B6	5mg	1	R	0.489	0.4096	0	0	0	0	-34
20	3	B6	0mg	0	L	0.572	0.8	0.0064	0	0	0	-30
20	3	B6	0mg	1	R	0.503	0.8	0.0064	0	0	0	-30
20	3	B6	5mg	0	L	0.639	0.8	0.0064	0	0	0	-30
20	3	B6	5mg	1	R	0.502	0.8	0.0064	0	0	0	-30
24	3	B6	0mg	0	L	0.561	1.3824	0.0512	0	0	0	-26
24	3	B6	0mg	1	R	0.502	1.3824	0.0512	0	0	0	-26
24	3	B6	5mg	0	L	0.649	1.3824	0.0512	0	0	0	-26
24	3	B6	5mg	1	R	0.51	1.3824	0.0512	0	0	0	-26
28	3	B6	0mg	0	L	0.543	2.1952	0.1728	0	0	0	-22
28	3	B6	0mg	1	R	0.515	2.1952	0.1728	0	0	0	-22
28	3	B6	5mg	0	L	0.647	2.1952	0.1728	0	0	0	-22
28	3	B6	5mg	1	R	0.516	2.1952	0.1728	0	0	0	-22
32	3	B6	0mg	0	L	0.532	3.2768	0.4096	0	0	0	-18
32	3	B6	0mg	1	R	0.534	3.2768	0.4096	0	0	0	-18
32	3	B6	5mg	0	L	0.656	3.2768	0.4096	0	0	0	-18
32	3	B6	5mg	1	R	0.523	3.2768	0.4096	0	0	0	-18
36	3	B6	0mg	0	L	0.525	4.6656	0.8	0.0064	0	0	-14
36	3	B6	0mg	1	R	0.536	4.6656	0.8	0.0064	0	0	-14
36	3	B6	5mg	0	L	0.654	4.6656	0.8	0.0064	0	0	-14
36	3	B6	5mg	1	R	0.537	4.6656	0.8	0.0064	0	0	-14
40	3	B6	0mg	0	L	0.519	6.4000000001	1.3824	0.0512	0	0	-10
40	3	B6	0mg	1	R	0.547	6.4000000001	1.3824	0.0512	0	0	-10
40	3	B6	5mg	0	L	0.648	6.4000000001	1.3824	0.0512	0	0	-10
40	3	B6	5mg	1	R	0.542	6.4000000001	1.3824	0.0512	0	0	-10
44	3	B6	0mg	0	L	0.522	8.5184000001	2.1952	0.1728	0	0	-6
44	3	B6	0mg	1	R	0.559	8.5184000001	2.1952	0.1728	0	0	-6
44	3	B6	5mg	0	L	0.646	8.5184000001	2.1952	0.1728	0	0	-6
44	3	B6	5mg	1	R	0.541	8.5184000001	2.1952	0.1728	0	0	-6
48	3	B6	0mg	0	L	0.542	11.0592	3.2768	0.4096	0	0	-2
48	3	B6	0mg	1	R	0.583	11.0592	3.2768	0.4096	0	0	-2
48	3	B6	5mg	0	L	0.641	11.0592	3.2768	0.4096	0	0	-2
48	3	B6	5mg	1	R	0.533	11.0592	3.2768	0.4096	0	0	-2
52	3	B6	0mg	0	L	0.578	14.0608	4.6656	0.8	0.0008	0	2
52	3	B6	0mg	1	R	0.613	14.0608	4.6656	0.8	0.0008	0	2
52	3	B6	5mg	0	L	0.641	14.0608	4.6656	0.8	0.0008	0	2
52	3	B6	5mg	1	R	0.51	14.0608	4.6656	0.8	0.0008	0	2
56	3	B6	0mg	0	L	0.615	17.5616	6.4000000001	1.3824	0.0216	0	6
56	3	B6	0mg	1	R	0.667	17.5616	6.4000000001	1.3824	0.0216	0	6
56	3	B6	5mg	0	L	0.648	17.5616	6.4000000001	1.3824	0.0216	0	6
56	3	B6	5mg	1	R	0.487	17.5616	6.4000000001	1.3824	0.0216	0	6
60	3	B6	0mg	0	L	0.632	21.6	8.5184000001	2.1952	0.1	0	10
60	3	B6	0mg	1	R	0.699	21.6	8.5184000001	2.1952	0.1	0	10
60	3	B6	5mg	0	L	0.658	21.6	8.5184000001	2.1952	0.1	0	10
60	3	B6	5mg	1	R	0.479	21.6	8.5184000001	2.1952	0.1	0	10
64	3	B6	0mg	0	L	0.646	26.2144	11.0592	3.2768	0.2744	0	14
64	3	B6	0mg	1	R	0.764	26.2144	11.0592	3.2768	0.2744	0	14
64	3	B6	5mg	0	L	0.665	26.2144	11.0592	3.2768	0.2744	0	14
64	3	B6	5mg	1	R	0.481	26.2144	11.0592	3.2768	0.2744	0	14
68	3	B6	0mg	0	L	0.662	31.4432	14.0608	4.6656	0.5832	0	18
68	3	B6	0mg	1	R	0.814	31.4432	14.0608	4.6656	0.5832	0	18
68	3	B6	5mg	0	L	0.683	31.4432	14.0608	4.6656	0.5832	0	18
68	3	B6	5mg	1	R	0.505	31.4432	14.0608	4.6656	0.5832	0	18
72	3	B6	0mg	0	L	0.691	37.3248	17.5616	6.4000000001	1.0648	0.0064	22
72	3	B6	0mg	1	R	0.864	37.3248	17.5616	6.4000000001	1.0648	0.0064	22
72	3	B6	5mg	0	L	0.714	37.3248	17.5616	6.4000000001	1.0648	0.0064	22
72	3	B6	5mg	1	R	0.55	37.3248	17.5616	6.4000000001	1.0648	0.0064	22
76	3	B6	0mg	0	L	0.752	43.8976	21.6	8.5184000001	1.7576	0.0512	26
76	3	B6	0mg	1	R	0.928	43.8976	21.6	8.5184000001	1.7576	0.0512	26
76	3	B6	5mg	0	L	0.752	43.8976	21.6	8.5184000001	1.7576	0.0512	26
76	3	B6	5mg	1	R	0.602	43.8976	21.6	8.5184000001	1.7576	0.0512	26
80	3	B6	0mg	0	L	0.797	51.2	26.2144	11.0592	2.7	0.1728	30
80	3	B6	0mg	1	R	1.014	51.2	26.2144	11.0592	2.7	0.1728	30
80	3	B6	5mg	0	L	0.779	51.2	26.2144	11.0592	2.7	0.1728	30
80	3	B6	5mg	1	R	0.63	51.2	26.2144	11.0592	2.7	0.1728	30
84	3	B6	0mg	0	L	0.825	59.270400001	31.4432	14.0608	3.9304	0.4096	34
84	3	B6	0mg	1	R	1.071	59.270400001	31.4432	14.0608	3.9304	0.4096	34
84	3	B6	5mg	0	L	0.824	59.270400001	31.4432	14.0608	3.9304	0.4096	34
84	3	B6	5mg	1	R	0.672	59.270400001	31.4432	14.0608	3.9304	0.4096	34
88	3	B6	0mg	0	L	0.856	68.107200001	37.2912	17.5344	5.4672000001	0.7872	38
88	3	B6	0mg	1	R	1.167	68.107200001	37.2912	17.5344	5.4672000001	0.7872	38
88	3	B6	5mg	0	L	0.871	68.107200001	37.2912	17.5344	5.4672000001	0.7872	38
88	3	B6	5mg	1	R	0.687	68.107200001	37.2912	17.5344	5.4672000001	0.7872	38
92	3	B6	0mg	0	L	0.862	77.548800001	43.6288	21.3824	7.2488000001	1.28	42
92	3	B6	0mg	1	R	1.25	77.548800001	43.6288	21.3824	7.2488000001	1.28	42
92	3	B6	5mg	0	L	0.89	77.548800001	43.6288	21.3824	7.2488000001	1.28	42
92	3	B6	5mg	1	R	0.667	77.548800001	43.6288	21.3824	7.2488000001	1.28	42
96	3	B6	0mg	0	L	0.864	87.393600001	50.2928	25.48	9.1936000001	1.8496	46
96	3	B6	0mg	1	R	1.271	87.393600001	50.2928	25.48	9.1936000001	1.8496	46
96	3	B6	5mg	0	L	0.893	87.393600001	50.2928	25.48	9.1936000001	1.8496	46
96	3	B6	5mg	1	R	0.656	87.393600001	50.2928	25.48	9.1936000001	1.8496	46
100	3	B6	0mg	0	L	0.845	97.440000001	57.120000001	29.7024	11.22	2.4576	50
100	3	B6	0mg	1	R	1.23	97.440000001	57.120000001	29.7024	11.22	2.4576	50
100	3	B6	5mg	0	L	0.88	97.440000001	57.120000001	29.7024	11.22	2.4576	50
100	3	B6	5mg	1	R	0.623	97.440000001	57.120000001	29.7024	11.22	2.4576	50
0	4	B6	0mg	0	L	0.615	0	0	0	0	0	-50
0	4	B6	0mg	1	R	0.543	0	0	0	0	0	-50
0	4	B6	5mg	0	L	0.403	0	0	0	0	0	-50
0	4	B6	5mg	1	R	0.355	0	0	0	0	0	-50
4	4	B6	0mg	0	L	0.62	0.0064	0	0	0	0	-46
4	4	B6	0mg	1	R	0.566	0.0064	0	0	0	0	-46
4	4	B6	5mg	0	L	0.418	0.0064	0	0	0	0	-46
4	4	B6	5mg	1	R	0.414	0.0064	0	0	0	0	-46
8	4	B6	0mg	0	L	0.617	0.0512	0	0	0	0	-42
8	4	B6	0mg	1	R	0.578	0.0512	0	0	0	0	-42
8	4	B6	5mg	0	L	0.433	0.0512	0	0	0	0	-42
8	4	B6	5mg	1	R	0.464	0.0512	0	0	0	0	-42
12	4	B6	0mg	0	L	0.609	0.1728	0	0	0	0	-38
12	4	B6	0mg	1	R	0.585	0.1728	0	0	0	0	-38
12	4	B6	5mg	0	L	0.441	0.1728	0	0	0	0	-38
12	4	B6	5mg	1	R	0.48	0.1728	0	0	0	0	-38
16	4	B6	0mg	0	L	0.607	0.4096	0	0	0	0	-34
16	4	B6	0mg	1	R	0.584	0.4096	0	0	0	0	-34
16	4	B6	5mg	0	L	0.466	0.4096	0	0	0	0	-34
16	4	B6	5mg	1	R	0.49	0.4096	0	0	0	0	-34
20	4	B6	0mg	0	L	0.607	0.8	0.0064	0	0	0	-30
20	4	B6	0mg	1	R	0.583	0.8	0.0064	0	0	0	-30
20	4	B6	5mg	0	L	0.493	0.8	0.0064	0	0	0	-30
20	4	B6	5mg	1	R	0.496	0.8	0.0064	0	0	0	-30
24	4	B6	0mg	0	L	0.609	1.3824	0.0512	0	0	0	-26
24	4	B6	0mg	1	R	0.579	1.3824	0.0512	0	0	0	-26
24	4	B6	5mg	0	L	0.533	1.3824	0.0512	0	0	0	-26
24	4	B6	5mg	1	R	0.501	1.3824	0.0512	0	0	0	-26
28	4	B6	0mg	0	L	0.614	2.1952	0.1728	0	0	0	-22
28	4	B6	0mg	1	R	0.585	2.1952	0.1728	0	0	0	-22
28	4	B6	5mg	0	L	0.565	2.1952	0.1728	0	0	0	-22
28	4	B6	5mg	1	R	0.505	2.1952	0.1728	0	0	0	-22
32	4	B6	0mg	0	L	0.615	3.2768	0.4096	0	0	0	-18
32	4	B6	0mg	1	R	0.595	3.2768	0.4096	0	0	0	-18
32	4	B6	5mg	0	L	0.58	3.2768	0.4096	0	0	0	-18
32	4	B6	5mg	1	R	0.509	3.2768	0.4096	0	0	0	-18
36	4	B6	0mg	0	L	0.619	4.6656	0.8	0.0064	0	0	-14
36	4	B6	0mg	1	R	0.6	4.6656	0.8	0.0064	0	0	-14
36	4	B6	5mg	0	L	0.598	4.6656	0.8	0.0064	0	0	-14
36	4	B6	5mg	1	R	0.509	4.6656	0.8	0.0064	0	0	-14
40	4	B6	0mg	0	L	0.62	6.4000000001	1.3824	0.0512	0	0	-10
40	4	B6	0mg	1	R	0.614	6.4000000001	1.3824	0.0512	0	0	-10
40	4	B6	5mg	0	L	0.598	6.4000000001	1.3824	0.0512	0	0	-10
40	4	B6	5mg	1	R	0.52	6.4000000001	1.3824	0.0512	0	0	-10
44	4	B6	0mg	0	L	0.631	8.5184000001	2.1952	0.1728	0	0	-6
44	4	B6	0mg	1	R	0.624	8.5184000001	2.1952	0.1728	0	0	-6
44	4	B6	5mg	0	L	0.592	8.5184000001	2.1952	0.1728	0	0	-6
44	4	B6	5mg	1	R	0.517	8.5184000001	2.1952	0.1728	0	0	-6
48	4	B6	0mg	0	L	0.639	11.0592	3.2768	0.4096	0	0	-2
48	4	B6	0mg	1	R	0.623	11.0592	3.2768	0.4096	0	0	-2
48	4	B6	5mg	0	L	0.58	11.0592	3.2768	0.4096	0	0	-2
48	4	B6	5mg	1	R	0.491	11.0592	3.2768	0.4096	0	0	-2
52	4	B6	0mg	0	L	0.651	14.0608	4.6656	0.8	0.0008	0	2
52	4	B6	0mg	1	R	0.612	14.0608	4.6656	0.8	0.0008	0	2
52	4	B6	5mg	0	L	0.577	14.0608	4.6656	0.8	0.0008	0	2
52	4	B6	5mg	1	R	0.476	14.0608	4.6656	0.8	0.0008	0	2
56	4	B6	0mg	0	L	0.669	17.5616	6.4000000001	1.3824	0.0216	0	6
56	4	B6	0mg	1	R	0.586	17.5616	6.4000000001	1.3824	0.0216	0	6
56	4	B6	5mg	0	L	0.577	17.5616	6.4000000001	1.3824	0.0216	0	6
56	4	B6	5mg	1	R	0.45	17.5616	6.4000000001	1.3824	0.0216	0	6
60	4	B6	0mg	0	L	0.685	21.6	8.5184000001	2.1952	0.1	0	10
60	4	B6	0mg	1	R	0.561	21.6	8.5184000001	2.1952	0.1	0	10
60	4	B6	5mg	0	L	0.59	21.6	8.5184000001	2.1952	0.1	0	10
60	4	B6	5mg	1	R	0.439	21.6	8.5184000001	2.1952	0.1	0	10
64	4	B6	0mg	0	L	0.693	26.2144	11.0592	3.2768	0.2744	0	14
64	4	B6	0mg	1	R	0.556	26.2144	11.0592	3.2768	0.2744	0	14
64	4	B6	5mg	0	L	0.616	26.2144	11.0592	3.2768	0.2744	0	14
64	4	B6	5mg	1	R	0.434	26.2144	11.0592	3.2768	0.2744	0	14
68	4	B6	0mg	0	L	0.712	31.4432	14.0608	4.6656	0.5832	0	18
68	4	B6	0mg	1	R	0.545	31.4432	14.0608	4.6656	0.5832	0	18
68	4	B6	5mg	0	L	0.634	31.4432	14.0608	4.6656	0.5832	0	18
68	4	B6	5mg	1	R	0.434	31.4432	14.0608	4.6656	0.5832	0	18
72	4	B6	0mg	0	L	0.726	37.3248	17.5616	6.4000000001	1.0648	0.0064	22
72	4	B6	0mg	1	R	0.564	37.3248	17.5616	6.4000000001	1.0648	0.0064	22
72	4	B6	5mg	0	L	0.664	37.3248	17.5616	6.4000000001	1.0648	0.0064	22
72	4	B6	5mg	1	R	0.442	37.3248	17.5616	6.4000000001	1.0648	0.0064	22
76	4	B6	0mg	0	L	0.732	43.8976	21.6	8.5184000001	1.7576	0.0512	26
76	4	B6	0mg	1	R	0.581	43.8976	21.6	8.5184000001	1.7576	0.0512	26
76	4	B6	5mg	0	L	0.711	43.8976	21.6	8.5184000001	1.7576	0.0512	26
76	4	B6	5mg	1	R	0.451	43.8976	21.6	8.5184000001	1.7576	0.0512	26
80	4	B6	0mg	0	L	0.772	51.2	26.2144	11.0592	2.7	0.1728	30
80	4	B6	0mg	1	R	0.619	51.2	26.2144	11.0592	2.7	0.1728	30
80	4	B6	5mg	0	L	0.768	51.2	26.2144	11.0592	2.7	0.1728	30
80	4	B6	5mg	1	R	0.447	51.2	26.2144	11.0592	2.7	0.1728	30
84	4	B6	0mg	0	L	0.812	59.270400001	31.4432	14.0608	3.9304	0.4096	34
84	4	B6	0mg	1	R	0.659	59.270400001	31.4432	14.0608	3.9304	0.4096	34
84	4	B6	5mg	0	L	0.821	59.270400001	31.4432	14.0608	3.9304	0.4096	34
84	4	B6	5mg	1	R	0.442	59.270400001	31.4432	14.0608	3.9304	0.4096	34
88	4	B6	0mg	0	L	0.864	68.107200001	37.2912	17.5344	5.4672000001	0.7872	38
88	4	B6	0mg	1	R	0.686	68.107200001	37.2912	17.5344	5.4672000001	0.7872	38
88	4	B6	5mg	0	L	0.844	68.107200001	37.2912	17.5344	5.4672000001	0.7872	38
88	4	B6	5mg	1	R	0.444	68.107200001	37.2912	17.5344	5.4672000001	0.7872	38
92	4	B6	0mg	0	L	0.89	77.548800001	43.6288	21.3824	7.2488000001	1.28	42
92	4	B6	0mg	1	R	0.698	77.548800001	43.6288	21.3824	7.2488000001	1.28	42
92	4	B6	5mg	0	L	0.905	77.548800001	43.6288	21.3824	7.2488000001	1.28	42
92	4	B6	5mg	1	R	0.47	77.548800001	43.6288	21.3824	7.2488000001	1.28	42
96	4	B6	0mg	0	L	0.922	87.393600001	50.2928	25.48	9.1936000001	1.8496	46
96	4	B6	0mg	1	R	0.692	87.393600001	50.2928	25.48	9.1936000001	1.8496	46
96	4	B6	5mg	0	L	0.937	87.393600001	50.2928	25.48	9.1936000001	1.8496	46
96	4	B6	5mg	1	R	0.537	87.393600001	50.2928	25.48	9.1936000001	1.8496	46
100	4	B6	0mg	0	L	0.923	97.440000001	57.120000001	29.7024	11.22	2.4576	50
100	4	B6	0mg	1	R	0.666	97.440000001	57.120000001	29.7024	11.22	2.4576	50
100	4	B6	5mg	0	L	0.967	97.440000001	57.120000001	29.7024	11.22	2.4576	50
100	4	B6	5mg	1	R	0.608	97.440000001	57.120000001	29.7024	11.22	2.4576	50
0	5	B6	0mg	0	L	0.414	0	0	0	0	0	-50
0	5	B6	0mg	1	R	0.546	0	0	0	0	0	-50
0	5	B6	5mg	0	L	0.483	0	0	0	0	0	-50
0	5	B6	5mg	1	R	0.434	0	0	0	0	0	-50
4	5	B6	0mg	0	L	0.464	0.0064	0	0	0	0	-46
4	5	B6	0mg	1	R	0.608	0.0064	0	0	0	0	-46
4	5	B6	5mg	0	L	0.523	0.0064	0	0	0	0	-46
4	5	B6	5mg	1	R	0.464	0.0064	0	0	0	0	-46
8	5	B6	0mg	0	L	0.502	0.0512	0	0	0	0	-42
8	5	B6	0mg	1	R	0.65	0.0512	0	0	0	0	-42
8	5	B6	5mg	0	L	0.542	0.0512	0	0	0	0	-42
8	5	B6	5mg	1	R	0.479	0.0512	0	0	0	0	-42
12	5	B6	0mg	0	L	0.523	0.1728	0	0	0	0	-38
12	5	B6	0mg	1	R	0.659	0.1728	0	0	0	0	-38
12	5	B6	5mg	0	L	0.566	0.1728	0	0	0	0	-38
12	5	B6	5mg	1	R	0.487	0.1728	0	0	0	0	-38
16	5	B6	0mg	0	L	0.557	0.4096	0	0	0	0	-34
16	5	B6	0mg	1	R	0.663	0.4096	0	0	0	0	-34
16	5	B6	5mg	0	L	0.574	0.4096	0	0	0	0	-34
16	5	B6	5mg	1	R	0.498	0.4096	0	0	0	0	-34
20	5	B6	0mg	0	L	0.581	0.8	0.0064	0	0	0	-30
20	5	B6	0mg	1	R	0.638	0.8	0.0064	0	0	0	-30
20	5	B6	5mg	0	L	0.575	0.8	0.0064	0	0	0	-30
20	5	B6	5mg	1	R	0.502	0.8	0.0064	0	0	0	-30
24	5	B6	0mg	0	L	0.597	1.3824	0.0512	0	0	0	-26
24	5	B6	0mg	1	R	0.604	1.3824	0.0512	0	0	0	-26
24	5	B6	5mg	0	L	0.574	1.3824	0.0512	0	0	0	-26
24	5	B6	5mg	1	R	0.529	1.3824	0.0512	0	0	0	-26
28	5	B6	0mg	0	L	0.61	2.1952	0.1728	0	0	0	-22
28	5	B6	0mg	1	R	0.58	2.1952	0.1728	0	0	0	-22
28	5	B6	5mg	0	L	0.563	2.1952	0.1728	0	0	0	-22
28	5	B6	5mg	1	R	0.551	2.1952	0.1728	0	0	0	-22
32	5	B6	0mg	0	L	0.604	3.2768	0.4096	0	0	0	-18
32	5	B6	0mg	1	R	0.577	3.2768	0.4096	0	0	0	-18
32	5	B6	5mg	0	L	0.561	3.2768	0.4096	0	0	0	-18
32	5	B6	5mg	1	R	0.558	3.2768	0.4096	0	0	0	-18
36	5	B6	0mg	0	L	0.601	4.6656	0.8	0.0064	0	0	-14
36	5	B6	0mg	1	R	0.581	4.6656	0.8	0.0064	0	0	-14
36	5	B6	5mg	0	L	0.56	4.6656	0.8	0.0064	0	0	-14
36	5	B6	5mg	1	R	0.551	4.6656	0.8	0.0064	0	0	-14
40	5	B6	0mg	0	L	0.592	6.4000000001	1.3824	0.0512	0	0	-10
40	5	B6	0mg	1	R	0.591	6.4000000001	1.3824	0.0512	0	0	-10
40	5	B6	5mg	0	L	0.554	6.4000000001	1.3824	0.0512	0	0	-10
40	5	B6	5mg	1	R	0.531	6.4000000001	1.3824	0.0512	0	0	-10
44	5	B6	0mg	0	L	0.584	8.5184000001	2.1952	0.1728	0	0	-6
44	5	B6	0mg	1	R	0.586	8.5184000001	2.1952	0.1728	0	0	-6
44	5	B6	5mg	0	L	0.552	8.5184000001	2.1952	0.1728	0	0	-6
44	5	B6	5mg	1	R	0.523	8.5184000001	2.1952	0.1728	0	0	-6
48	5	B6	0mg	0	L	0.59	11.0592	3.2768	0.4096	0	0	-2
48	5	B6	0mg	1	R	0.562	11.0592	3.2768	0.4096	0	0	-2
48	5	B6	5mg	0	L	0.553	11.0592	3.2768	0.4096	0	0	-2
48	5	B6	5mg	1	R	0.514	11.0592	3.2768	0.4096	0	0	-2
52	5	B6	0mg	0	L	0.609	14.0608	4.6656	0.8	0.0008	0	2
52	5	B6	0mg	1	R	0.525	14.0608	4.6656	0.8	0.0008	0	2
52	5	B6	5mg	0	L	0.558	14.0608	4.6656	0.8	0.0008	0	2
52	5	B6	5mg	1	R	0.528	14.0608	4.6656	0.8	0.0008	0	2
56	5	B6	0mg	0	L	0.624	17.5616	6.4000000001	1.3824	0.0216	0	6
56	5	B6	0mg	1	R	0.508	17.5616	6.4000000001	1.3824	0.0216	0	6
56	5	B6	5mg	0	L	0.57	17.5616	6.4000000001	1.3824	0.0216	0	6
56	5	B6	5mg	1	R	0.544	17.5616	6.4000000001	1.3824	0.0216	0	6
60	5	B6	0mg	0	L	0.659	21.6	8.5184000001	2.1952	0.1	0	10
60	5	B6	0mg	1	R	0.487	21.6	8.5184000001	2.1952	0.1	0	10
60	5	B6	5mg	0	L	0.576	21.6	8.5184000001	2.1952	0.1	0	10
60	5	B6	5mg	1	R	0.562	21.6	8.5184000001	2.1952	0.1	0	10
64	5	B6	0mg	0	L	0.707	26.2144	11.0592	3.2768	0.2744	0	14
64	5	B6	0mg	1	R	0.471	26.2144	11.0592	3.2768	0.2744	0	14
64	5	B6	5mg	0	L	0.595	26.2144	11.0592	3.2768	0.2744	0	14
64	5	B6	5mg	1	R	0.604	26.2144	11.0592	3.2768	0.2744	0	14
68	5	B6	0mg	0	L	0.748	31.4432	14.0608	4.6656	0.5832	0	18
68	5	B6	0mg	1	R	0.498	31.4432	14.0608	4.6656	0.5832	0	18
68	5	B6	5mg	0	L	0.615	31.4432	14.0608	4.6656	0.5832	0	18
68	5	B6	5mg	1	R	0.651	31.4432	14.0608	4.6656	0.5832	0	18
72	5	B6	0mg	0	L	0.795	37.3248	17.5616	6.4000000001	1.0648	0.0064	22
72	5	B6	0mg	1	R	0.558	37.3248	17.5616	6.4000000001	1.0648	0.0064	22
72	5	B6	5mg	0	L	0.625	37.3248	17.5616	6.4000000001	1.0648	0.0064	22
72	5	B6	5mg	1	R	0.674	37.3248	17.5616	6.4000000001	1.0648	0.0064	22
76	5	B6	0mg	0	L	0.834	43.8976	21.6	8.5184000001	1.7576	0.0512	26
76	5	B6	0mg	1	R	0.647	43.8976	21.6	8.5184000001	1.7576	0.0512	26
76	5	B6	5mg	0	L	0.647	43.8976	21.6	8.5184000001	1.7576	0.0512	26
76	5	B6	5mg	1	R	0.722	43.8976	21.6	8.5184000001	1.7576	0.0512	26
80	5	B6	0mg	0	L	0.855	51.2	26.2144	11.0592	2.7	0.1728	30
80	5	B6	0mg	1	R	0.687	51.2	26.2144	11.0592	2.7	0.1728	30
80	5	B6	5mg	0	L	0.683	51.2	26.2144	11.0592	2.7	0.1728	30
80	5	B6	5mg	1	R	0.773	51.2	26.2144	11.0592	2.7	0.1728	30
84	5	B6	0mg	0	L	0.904	59.270400001	31.4432	14.0608	3.9304	0.4096	34
84	5	B6	0mg	1	R	0.777	59.270400001	31.4432	14.0608	3.9304	0.4096	34
84	5	B6	5mg	0	L	0.704	59.270400001	31.4432	14.0608	3.9304	0.4096	34
84	5	B6	5mg	1	R	0.792	59.270400001	31.4432	14.0608	3.9304	0.4096	34
88	5	B6	0mg	0	L	0.962	68.107200001	37.2912	17.5344	5.4672000001	0.7872	38
88	5	B6	0mg	1	R	0.814	68.107200001	37.2912	17.5344	5.4672000001	0.7872	38
88	5	B6	5mg	0	L	0.753	68.107200001	37.2912	17.5344	5.4672000001	0.7872	38
88	5	B6	5mg	1	R	0.831	68.107200001	37.2912	17.5344	5.4672000001	0.7872	38
92	5	B6	0mg	0	L	1.012	77.548800001	43.6288	21.3824	7.2488000001	1.28	42
92	5	B6	0mg	1	R	0.807	77.548800001	43.6288	21.3824	7.2488000001	1.28	42
92	5	B6	5mg	0	L	0.82	77.548800001	43.6288	21.3824	7.2488000001	1.28	42
92	5	B6	5mg	1	R	0.855	77.548800001	43.6288	21.3824	7.2488000001	1.28	42
96	5	B6	0mg	0	L	1.065	87.393600001	50.2928	25.48	9.1936000001	1.8496	46
96	5	B6	0mg	1	R	0.755	87.393600001	50.2928	25.48	9.1936000001	1.8496	46
96	5	B6	5mg	0	L	0.86	87.393600001	50.2928	25.48	9.1936000001	1.8496	46
96	5	B6	5mg	1	R	0.867	87.393600001	50.2928	25.48	9.1936000001	1.8496	46
100	5	B6	0mg	0	L	1.077	97.440000001	57.120000001	29.7024	11.22	2.4576	50
100	5	B6	0mg	1	R	0.714	97.440000001	57.120000001	29.7024	11.22	2.4576	50
100	5	B6	5mg	0	L	0.939	97.440000001	57.120000001	29.7024	11.22	2.4576	50
100	5	B6	5mg	1	R	0.884	97.440000001	57.120000001	29.7024	11.22	2.4576	50
0	6	B6	0mg	0	L	0.568	0	0	0	0	0	-50
0	6	B6	0mg	1	R	0.565	0	0	0	0	0	-50
0	6	B6	5mg	0	L	0.484	0	0	0	0	0	-50
0	6	B6	5mg	1	R	0.498	0	0	0	0	0	-50
4	6	B6	0mg	0	L	0.588	0.0064	0	0	0	0	-46
4	6	B6	0mg	1	R	0.603	0.0064	0	0	0	0	-46
4	6	B6	5mg	0	L	0.537	0.0064	0	0	0	0	-46
4	6	B6	5mg	1	R	0.484	0.0064	0	0	0	0	-46
8	6	B6	0mg	0	L	0.596	0.0512	0	0	0	0	-42
8	6	B6	0mg	1	R	0.619	0.0512	0	0	0	0	-42
8	6	B6	5mg	0	L	0.557	0.0512	0	0	0	0	-42
8	6	B6	5mg	1	R	0.471	0.0512	0	0	0	0	-42
12	6	B6	0mg	0	L	0.608	0.1728	0	0	0	0	-38
12	6	B6	0mg	1	R	0.648	0.1728	0	0	0	0	-38
12	6	B6	5mg	0	L	0.587	0.1728	0	0	0	0	-38
12	6	B6	5mg	1	R	0.453	0.1728	0	0	0	0	-38
16	6	B6	0mg	0	L	0.613	0.4096	0	0	0	0	-34
16	6	B6	0mg	1	R	0.657	0.4096	0	0	0	0	-34
16	6	B6	5mg	0	L	0.591	0.4096	0	0	0	0	-34
16	6	B6	5mg	1	R	0.449	0.4096	0	0	0	0	-34
20	6	B6	0mg	0	L	0.617	0.8	0.0064	0	0	0	-30
20	6	B6	0mg	1	R	0.656	0.8	0.0064	0	0	0	-30
20	6	B6	5mg	0	L	0.589	0.8	0.0064	0	0	0	-30
20	6	B6	5mg	1	R	0.448	0.8	0.0064	0	0	0	-30
24	6	B6	0mg	0	L	0.616	1.3824	0.0512	0	0	0	-26
24	6	B6	0mg	1	R	0.651	1.3824	0.0512	0	0	0	-26
24	6	B6	5mg	0	L	0.571	1.3824	0.0512	0	0	0	-26
24	6	B6	5mg	1	R	0.463	1.3824	0.0512	0	0	0	-26
28	6	B6	0mg	0	L	0.622	2.1952	0.1728	0	0	0	-22
28	6	B6	0mg	1	R	0.633	2.1952	0.1728	0	0	0	-22
28	6	B6	5mg	0	L	0.56	2.1952	0.1728	0	0	0	-22
28	6	B6	5mg	1	R	0.473	2.1952	0.1728	0	0	0	-22
32	6	B6	0mg	0	L	0.629	3.2768	0.4096	0	0	0	-18
32	6	B6	0mg	1	R	0.616	3.2768	0.4096	0	0	0	-18
32	6	B6	5mg	0	L	0.539	3.2768	0.4096	0	0	0	-18
32	6	B6	5mg	1	R	0.491	3.2768	0.4096	0	0	0	-18
36	6	B6	0mg	0	L	0.625	4.6656	0.8	0.0064	0	0	-14
36	6	B6	0mg	1	R	0.61	4.6656	0.8	0.0064	0	0	-14
36	6	B6	5mg	0	L	0.534	4.6656	0.8	0.0064	0	0	-14
36	6	B6	5mg	1	R	0.507	4.6656	0.8	0.0064	0	0	-14
40	6	B6	0mg	0	L	0.624	6.4000000001	1.3824	0.0512	0	0	-10
40	6	B6	0mg	1	R	0.611	6.4000000001	1.3824	0.0512	0	0	-10
40	6	B6	5mg	0	L	0.536	6.4000000001	1.3824	0.0512	0	0	-10
40	6	B6	5mg	1	R	0.515	6.4000000001	1.3824	0.0512	0	0	-10
44	6	B6	0mg	0	L	0.619	8.5184000001	2.1952	0.1728	0	0	-6
44	6	B6	0mg	1	R	0.617	8.5184000001	2.1952	0.1728	0	0	-6
44	6	B6	5mg	0	L	0.538	8.5184000001	2.1952	0.1728	0	0	-6
44	6	B6	5mg	1	R	0.533	8.5184000001	2.1952	0.1728	0	0	-6
48	6	B6	0mg	0	L	0.615	11.0592	3.2768	0.4096	0	0	-2
48	6	B6	0mg	1	R	0.624	11.0592	3.2768	0.4096	0	0	-2
48	6	B6	5mg	0	L	0.548	11.0592	3.2768	0.4096	0	0	-2
48	6	B6	5mg	1	R	0.532	11.0592	3.2768	0.4096	0	0	-2
52	6	B6	0mg	0	L	0.603	14.0608	4.6656	0.8	0.0008	0	2
52	6	B6	0mg	1	R	0.625	14.0608	4.6656	0.8	0.0008	0	2
52	6	B6	5mg	0	L	0.554	14.0608	4.6656	0.8	0.0008	0	2
52	6	B6	5mg	1	R	0.526	14.0608	4.6656	0.8	0.0008	0	2
56	6	B6	0mg	0	L	0.585	17.5616	6.4000000001	1.3824	0.0216	0	6
56	6	B6	0mg	1	R	0.613	17.5616	6.4000000001	1.3824	0.0216	0	6
56	6	B6	5mg	0	L	0.561	17.5616	6.4000000001	1.3824	0.0216	0	6
56	6	B6	5mg	1	R	0.508	17.5616	6.4000000001	1.3824	0.0216	0	6
60	6	B6	0mg	0	L	0.579	21.6	8.5184000001	2.1952	0.1	0	10
60	6	B6	0mg	1	R	0.585	21.6	8.5184000001	2.1952	0.1	0	10
60	6	B6	5mg	0	L	0.574	21.6	8.5184000001	2.1952	0.1	0	10
60	6	B6	5mg	1	R	0.5	21.6	8.5184000001	2.1952	0.1	0	10
64	6	B6	0mg	0	L	0.589	26.2144	11.0592	3.2768	0.2744	0	14
64	6	B6	0mg	1	R	0.55	26.2144	11.0592	3.2768	0.2744	0	14
64	6	B6	5mg	0	L	0.583	26.2144	11.0592	3.2768	0.2744	0	14
64	6	B6	5mg	1	R	0.496	26.2144	11.0592	3.2768	0.2744	0	14
68	6	B6	0mg	0	L	0.601	31.4432	14.0608	4.6656	0.5832	0	18
68	6	B6	0mg	1	R	0.535	31.4432	14.0608	4.6656	0.5832	0	18
68	6	B6	5mg	0	L	0.598	31.4432	14.0608	4.6656	0.5832	0	18
68	6	B6	5mg	1	R	0.52	31.4432	14.0608	4.6656	0.5832	0	18
72	6	B6	0mg	0	L	0.641	37.3248	17.5616	6.4000000001	1.0648	0.0064	22
72	6	B6	0mg	1	R	0.513	37.3248	17.5616	6.4000000001	1.0648	0.0064	22
72	6	B6	5mg	0	L	0.612	37.3248	17.5616	6.4000000001	1.0648	0.0064	22
72	6	B6	5mg	1	R	0.536	37.3248	17.5616	6.4000000001	1.0648	0.0064	22
76	6	B6	0mg	0	L	0.707	43.8976	21.6	8.5184000001	1.7576	0.0512	26
76	6	B6	0mg	1	R	0.512	43.8976	21.6	8.5184000001	1.7576	0.0512	26
76	6	B6	5mg	0	L	0.634	43.8976	21.6	8.5184000001	1.7576	0.0512	26
76	6	B6	5mg	1	R	0.583	43.8976	21.6	8.5184000001	1.7576	0.0512	26
80	6	B6	0mg	0	L	0.78	51.2	26.2144	11.0592	2.7	0.1728	30
80	6	B6	0mg	1	R	0.532	51.2	26.2144	11.0592	2.7	0.1728	30
80	6	B6	5mg	0	L	0.652	51.2	26.2144	11.0592	2.7	0.1728	30
80	6	B6	5mg	1	R	0.61	51.2	26.2144	11.0592	2.7	0.1728	30
84	6	B6	0mg	0	L	0.816	59.270400001	31.4432	14.0608	3.9304	0.4096	34
84	6	B6	0mg	1	R	0.553	59.270400001	31.4432	14.0608	3.9304	0.4096	34
84	6	B6	5mg	0	L	0.668	59.270400001	31.4432	14.0608	3.9304	0.4096	34
84	6	B6	5mg	1	R	0.625	59.270400001	31.4432	14.0608	3.9304	0.4096	34
88	6	B6	0mg	0	L	0.886	68.107200001	37.2912	17.5344	5.4672000001	0.7872	38
88	6	B6	0mg	1	R	0.608	68.107200001	37.2912	17.5344	5.4672000001	0.7872	38
88	6	B6	5mg	0	L	0.684	68.107200001	37.2912	17.5344	5.4672000001	0.7872	38
88	6	B6	5mg	1	R	0.714	68.107200001	37.2912	17.5344	5.4672000001	0.7872	38
92	6	B6	0mg	0	L	0.917	77.548800001	43.6288	21.3824	7.2488000001	1.28	42
92	6	B6	0mg	1	R	0.662	77.548800001	43.6288	21.3824	7.2488000001	1.28	42
92	6	B6	5mg	0	L	0.697	77.548800001	43.6288	21.3824	7.2488000001	1.28	42
92	6	B6	5mg	1	R	0.891	77.548800001	43.6288	21.3824	7.2488000001	1.28	42
96	6	B6	0mg	0	L	0.921	87.393600001	50.2928	25.48	9.1936000001	1.8496	46
96	6	B6	0mg	1	R	0.686	87.393600001	50.2928	25.48	9.1936000001	1.8496	46
96	6	B6	5mg	0	L	0.707	87.393600001	50.2928	25.48	9.1936000001	1.8496	46
96	6	B6	5mg	1	R	0.999	87.393600001	50.2928	25.48	9.1936000001	1.8496	46
100	6	B6	0mg	0	L	0.918	97.440000001	57.120000001	29.7024	11.22	2.4576	50
100	6	B6	0mg	1	R	0.697	97.440000001	57.120000001	29.7024	11.22	2.4576	50
100	6	B6	5mg	0	L	0.719	97.440000001	57.120000001	29.7024	11.22	2.4576	50
100	6	B6	5mg	1	R	1.142	97.440000001	57.120000001	29.7024	11.22	2.4576	50
0	7	B6	0mg	0	L	0.54	0	0	0	0	0	-50
0	7	B6	0mg	1	R	0.473	0	0	0	0	0	-50
0	7	B6	5mg	0	L	0.517	0	0	0	0	0	-50
0	7	B6	5mg	1	R	0.553	0	0	0	0	0	-50
4	7	B6	0mg	0	L	0.572	0.0064	0	0	0	0	-46
4	7	B6	0mg	1	R	0.51	0.0064	0	0	0	0	-46
4	7	B6	5mg	0	L	0.538	0.0064	0	0	0	0	-46
4	7	B6	5mg	1	R	0.595	0.0064	0	0	0	0	-46
8	7	B6	0mg	0	L	0.604	0.0512	0	0	0	0	-42
8	7	B6	0mg	1	R	0.523	0.0512	0	0	0	0	-42
8	7	B6	5mg	0	L	0.535	0.0512	0	0	0	0	-42
8	7	B6	5mg	1	R	0.605	0.0512	0	0	0	0	-42
12	7	B6	0mg	0	L	0.638	0.1728	0	0	0	0	-38
12	7	B6	0mg	1	R	0.521	0.1728	0	0	0	0	-38
12	7	B6	5mg	0	L	0.515	0.1728	0	0	0	0	-38
12	7	B6	5mg	1	R	0.62	0.1728	0	0	0	0	-38
16	7	B6	0mg	0	L	0.661	0.4096	0	0	0	0	-34
16	7	B6	0mg	1	R	0.519	0.4096	0	0	0	0	-34
16	7	B6	5mg	0	L	0.49	0.4096	0	0	0	0	-34
16	7	B6	5mg	1	R	0.629	0.4096	0	0	0	0	-34
20	7	B6	0mg	0	L	0.668	0.8	0.0064	0	0	0	-30
20	7	B6	0mg	1	R	0.517	0.8	0.0064	0	0	0	-30
20	7	B6	5mg	0	L	0.48	0.8	0.0064	0	0	0	-30
20	7	B6	5mg	1	R	0.626	0.8	0.0064	0	0	0	-30
24	7	B6	0mg	0	L	0.67	1.3824	0.0512	0	0	0	-26
24	7	B6	0mg	1	R	0.536	1.3824	0.0512	0	0	0	-26
24	7	B6	5mg	0	L	0.471	1.3824	0.0512	0	0	0	-26
24	7	B6	5mg	1	R	0.612	1.3824	0.0512	0	0	0	-26
28	7	B6	0mg	0	L	0.658	2.1952	0.1728	0	0	0	-22
28	7	B6	0mg	1	R	0.547	2.1952	0.1728	0	0	0	-22
28	7	B6	5mg	0	L	0.476	2.1952	0.1728	0	0	0	-22
28	7	B6	5mg	1	R	0.602	2.1952	0.1728	0	0	0	-22
32	7	B6	0mg	0	L	0.64	3.2768	0.4096	0	0	0	-18
32	7	B6	0mg	1	R	0.551	3.2768	0.4096	0	0	0	-18
32	7	B6	5mg	0	L	0.497	3.2768	0.4096	0	0	0	-18
32	7	B6	5mg	1	R	0.572	3.2768	0.4096	0	0	0	-18
36	7	B6	0mg	0	L	0.627	4.6656	0.8	0.0064	0	0	-14
36	7	B6	0mg	1	R	0.549	4.6656	0.8	0.0064	0	0	-14
36	7	B6	5mg	0	L	0.529	4.6656	0.8	0.0064	0	0	-14
36	7	B6	5mg	1	R	0.555	4.6656	0.8	0.0064	0	0	-14
40	7	B6	0mg	0	L	0.63	6.4000000001	1.3824	0.0512	0	0	-10
40	7	B6	0mg	1	R	0.54	6.4000000001	1.3824	0.0512	0	0	-10
40	7	B6	5mg	0	L	0.542	6.4000000001	1.3824	0.0512	0	0	-10
40	7	B6	5mg	1	R	0.554	6.4000000001	1.3824	0.0512	0	0	-10
44	7	B6	0mg	0	L	0.654	8.5184000001	2.1952	0.1728	0	0	-6
44	7	B6	0mg	1	R	0.544	8.5184000001	2.1952	0.1728	0	0	-6
44	7	B6	5mg	0	L	0.575	8.5184000001	2.1952	0.1728	0	0	-6
44	7	B6	5mg	1	R	0.559	8.5184000001	2.1952	0.1728	0	0	-6
48	7	B6	0mg	0	L	0.681	11.0592	3.2768	0.4096	0	0	-2
48	7	B6	0mg	1	R	0.558	11.0592	3.2768	0.4096	0	0	-2
48	7	B6	5mg	0	L	0.589	11.0592	3.2768	0.4096	0	0	-2
48	7	B6	5mg	1	R	0.574	11.0592	3.2768	0.4096	0	0	-2
52	7	B6	0mg	0	L	0.705	14.0608	4.6656	0.8	0.0008	0	2
52	7	B6	0mg	1	R	0.57	14.0608	4.6656	0.8	0.0008	0	2
52	7	B6	5mg	0	L	0.592	14.0608	4.6656	0.8	0.0008	0	2
52	7	B6	5mg	1	R	0.582	14.0608	4.6656	0.8	0.0008	0	2
56	7	B6	0mg	0	L	0.705	17.5616	6.4000000001	1.3824	0.0216	0	6
56	7	B6	0mg	1	R	0.565	17.5616	6.4000000001	1.3824	0.0216	0	6
56	7	B6	5mg	0	L	0.595	17.5616	6.4000000001	1.3824	0.0216	0	6
56	7	B6	5mg	1	R	0.589	17.5616	6.4000000001	1.3824	0.0216	0	6
60	7	B6	0mg	0	L	0.697	21.6	8.5184000001	2.1952	0.1	0	10
60	7	B6	0mg	1	R	0.56	21.6	8.5184000001	2.1952	0.1	0	10
60	7	B6	5mg	0	L	0.585	21.6	8.5184000001	2.1952	0.1	0	10
60	7	B6	5mg	1	R	0.589	21.6	8.5184000001	2.1952	0.1	0	10
64	7	B6	0mg	0	L	0.676	26.2144	11.0592	3.2768	0.2744	0	14
64	7	B6	0mg	1	R	0.55	26.2144	11.0592	3.2768	0.2744	0	14
64	7	B6	5mg	0	L	0.585	26.2144	11.0592	3.2768	0.2744	0	14
64	7	B6	5mg	1	R	0.59	26.2144	11.0592	3.2768	0.2744	0	14
68	7	B6	0mg	0	L	0.66	31.4432	14.0608	4.6656	0.5832	0	18
68	7	B6	0mg	1	R	0.533	31.4432	14.0608	4.6656	0.5832	0	18
68	7	B6	5mg	0	L	0.584	31.4432	14.0608	4.6656	0.5832	0	18
68	7	B6	5mg	1	R	0.589	31.4432	14.0608	4.6656	0.5832	0	18
72	7	B6	0mg	0	L	0.674	37.3248	17.5616	6.4000000001	1.0648	0.0064	22
72	7	B6	0mg	1	R	0.521	37.3248	17.5616	6.4000000001	1.0648	0.0064	22
72	7	B6	5mg	0	L	0.585	37.3248	17.5616	6.4000000001	1.0648	0.0064	22
72	7	B6	5mg	1	R	0.595	37.3248	17.5616	6.4000000001	1.0648	0.0064	22
76	7	B6	0mg	0	L	0.698	43.8976	21.6	8.5184000001	1.7576	0.0512	26
76	7	B6	0mg	1	R	0.51	43.8976	21.6	8.5184000001	1.7576	0.0512	26
76	7	B6	5mg	0	L	0.601	43.8976	21.6	8.5184000001	1.7576	0.0512	26
76	7	B6	5mg	1	R	0.598	43.8976	21.6	8.5184000001	1.7576	0.0512	26
80	7	B6	0mg	0	L	0.737	51.2	26.2144	11.0592	2.7	0.1728	30
80	7	B6	0mg	1	R	0.509	51.2	26.2144	11.0592	2.7	0.1728	30
80	7	B6	5mg	0	L	0.634	51.2	26.2144	11.0592	2.7	0.1728	30
80	7	B6	5mg	1	R	0.592	51.2	26.2144	11.0592	2.7	0.1728	30
84	7	B6	0mg	0	L	0.771	59.270400001	31.4432	14.0608	3.9304	0.4096	34
84	7	B6	0mg	1	R	0.521	59.270400001	31.4432	14.0608	3.9304	0.4096	34
84	7	B6	5mg	0	L	0.646	59.270400001	31.4432	14.0608	3.9304	0.4096	34
84	7	B6	5mg	1	R	0.59	59.270400001	31.4432	14.0608	3.9304	0.4096	34
88	7	B6	0mg	0	L	0.781	68.107200001	37.2912	17.5344	5.4672000001	0.7872	38
88	7	B6	0mg	1	R	0.554	68.107200001	37.2912	17.5344	5.4672000001	0.7872	38
88	7	B6	5mg	0	L	0.681	68.107200001	37.2912	17.5344	5.4672000001	0.7872	38
88	7	B6	5mg	1	R	0.582	68.107200001	37.2912	17.5344	5.4672000001	0.7872	38
92	7	B6	0mg	0	L	0.784	77.548800001	43.6288	21.3824	7.2488000001	1.28	42
92	7	B6	0mg	1	R	0.56	77.548800001	43.6288	21.3824	7.2488000001	1.28	42
92	7	B6	5mg	0	L	0.705	77.548800001	43.6288	21.3824	7.2488000001	1.28	42
92	7	B6	5mg	1	R	0.585	77.548800001	43.6288	21.3824	7.2488000001	1.28	42
96	7	B6	0mg	0	L	0.778	87.393600001	50.2928	25.48	9.1936000001	1.8496	46
96	7	B6	0mg	1	R	0.549	87.393600001	50.2928	25.48	9.1936000001	1.8496	46
96	7	B6	5mg	0	L	0.706	87.393600001	50.2928	25.48	9.1936000001	1.8496	46
96	7	B6	5mg	1	R	0.596	87.393600001	50.2928	25.48	9.1936000001	1.8496	46
100	7	B6	0mg	0	L	0.767	97.440000001	57.120000001	29.7024	11.22	2.4576	50
100	7	B6	0mg	1	R	0.539	97.440000001	57.120000001	29.7024	11.22	2.4576	50
100	7	B6	5mg	0	L	0.71	97.440000001	57.120000001	29.7024	11.22	2.4576	50
100	7	B6	5mg	1	R	0.625	97.440000001	57.120000001	29.7024	11.22	2.4576	50
0	8	B6	0mg	0	L	0.551	0	0	0	0	0	-50
0	8	B6	0mg	1	R	0.718	0	0	0	0	0	-50
0	8	B6	5mg	0	L	0.619	0	0	0	0	0	-50
0	8	B6	5mg	1	R	0.644	0	0	0	0	0	-50
4	8	B6	0mg	0	L	0.563	0.0064	0	0	0	0	-46
4	8	B6	0mg	1	R	0.759	0.0064	0	0	0	0	-46
4	8	B6	5mg	0	L	0.638	0.0064	0	0	0	0	-46
4	8	B6	5mg	1	R	0.649	0.0064	0	0	0	0	-46
8	8	B6	0mg	0	L	0.576	0.0512	0	0	0	0	-42
8	8	B6	0mg	1	R	0.759	0.0512	0	0	0	0	-42
8	8	B6	5mg	0	L	0.639	0.0512	0	0	0	0	-42
8	8	B6	5mg	1	R	0.652	0.0512	0	0	0	0	-42
12	8	B6	0mg	0	L	0.585	0.1728	0	0	0	0	-38
12	8	B6	0mg	1	R	0.754	0.1728	0	0	0	0	-38
12	8	B6	5mg	0	L	0.64	0.1728	0	0	0	0	-38
12	8	B6	5mg	1	R	0.662	0.1728	0	0	0	0	-38
16	8	B6	0mg	0	L	0.593	0.4096	0	0	0	0	-34
16	8	B6	0mg	1	R	0.707	0.4096	0	0	0	0	-34
16	8	B6	5mg	0	L	0.632	0.4096	0	0	0	0	-34
16	8	B6	5mg	1	R	0.669	0.4096	0	0	0	0	-34
20	8	B6	0mg	0	L	0.585	0.8	0.0064	0	0	0	-30
20	8	B6	0mg	1	R	0.669	0.8	0.0064	0	0	0	-30
20	8	B6	5mg	0	L	0.626	0.8	0.0064	0	0	0	-30
20	8	B6	5mg	1	R	0.683	0.8	0.0064	0	0	0	-30
24	8	B6	0mg	0	L	0.573	1.3824	0.0512	0	0	0	-26
24	8	B6	0mg	1	R	0.65	1.3824	0.0512	0	0	0	-26
24	8	B6	5mg	0	L	0.631	1.3824	0.0512	0	0	0	-26
24	8	B6	5mg	1	R	0.683	1.3824	0.0512	0	0	0	-26
28	8	B6	0mg	0	L	0.563	2.1952	0.1728	0	0	0	-22
28	8	B6	0mg	1	R	0.637	2.1952	0.1728	0	0	0	-22
28	8	B6	5mg	0	L	0.628	2.1952	0.1728	0	0	0	-22
28	8	B6	5mg	1	R	0.679	2.1952	0.1728	0	0	0	-22
32	8	B6	0mg	0	L	0.561	3.2768	0.4096	0	0	0	-18
32	8	B6	0mg	1	R	0.64	3.2768	0.4096	0	0	0	-18
32	8	B6	5mg	0	L	0.626	3.2768	0.4096	0	0	0	-18
32	8	B6	5mg	1	R	0.68	3.2768	0.4096	0	0	0	-18
36	8	B6	0mg	0	L	0.567	4.6656	0.8	0.0064	0	0	-14
36	8	B6	0mg	1	R	0.643	4.6656	0.8	0.0064	0	0	-14
36	8	B6	5mg	0	L	0.619	4.6656	0.8	0.0064	0	0	-14
36	8	B6	5mg	1	R	0.676	4.6656	0.8	0.0064	0	0	-14
40	8	B6	0mg	0	L	0.586	6.4000000001	1.3824	0.0512	0	0	-10
40	8	B6	0mg	1	R	0.643	6.4000000001	1.3824	0.0512	0	0	-10
40	8	B6	5mg	0	L	0.615	6.4000000001	1.3824	0.0512	0	0	-10
40	8	B6	5mg	1	R	0.674	6.4000000001	1.3824	0.0512	0	0	-10
44	8	B6	0mg	0	L	0.606	8.5184000001	2.1952	0.1728	0	0	-6
44	8	B6	0mg	1	R	0.63	8.5184000001	2.1952	0.1728	0	0	-6
44	8	B6	5mg	0	L	0.607	8.5184000001	2.1952	0.1728	0	0	-6
44	8	B6	5mg	1	R	0.673	8.5184000001	2.1952	0.1728	0	0	-6
48	8	B6	0mg	0	L	0.608	11.0592	3.2768	0.4096	0	0	-2
48	8	B6	0mg	1	R	0.598	11.0592	3.2768	0.4096	0	0	-2
48	8	B6	5mg	0	L	0.607	11.0592	3.2768	0.4096	0	0	-2
48	8	B6	5mg	1	R	0.678	11.0592	3.2768	0.4096	0	0	-2
52	8	B6	0mg	0	L	0.614	14.0608	4.6656	0.8	0.0008	0	2
52	8	B6	0mg	1	R	0.561	14.0608	4.6656	0.8	0.0008	0	2
52	8	B6	5mg	0	L	0.618	14.0608	4.6656	0.8	0.0008	0	2
52	8	B6	5mg	1	R	0.673	14.0608	4.6656	0.8	0.0008	0	2
56	8	B6	0mg	0	L	0.619	17.5616	6.4000000001	1.3824	0.0216	0	6
56	8	B6	0mg	1	R	0.548	17.5616	6.4000000001	1.3824	0.0216	0	6
56	8	B6	5mg	0	L	0.629	17.5616	6.4000000001	1.3824	0.0216	0	6
56	8	B6	5mg	1	R	0.679	17.5616	6.4000000001	1.3824	0.0216	0	6
60	8	B6	0mg	0	L	0.625	21.6	8.5184000001	2.1952	0.1	0	10
60	8	B6	0mg	1	R	0.515	21.6	8.5184000001	2.1952	0.1	0	10
60	8	B6	5mg	0	L	0.645	21.6	8.5184000001	2.1952	0.1	0	10
60	8	B6	5mg	1	R	0.675	21.6	8.5184000001	2.1952	0.1	0	10
64	8	B6	0mg	0	L	0.654	26.2144	11.0592	3.2768	0.2744	0	14
64	8	B6	0mg	1	R	0.501	26.2144	11.0592	3.2768	0.2744	0	14
64	8	B6	5mg	0	L	0.653	26.2144	11.0592	3.2768	0.2744	0	14
64	8	B6	5mg	1	R	0.672	26.2144	11.0592	3.2768	0.2744	0	14
68	8	B6	0mg	0	L	0.695	31.4432	14.0608	4.6656	0.5832	0	18
68	8	B6	0mg	1	R	0.52	31.4432	14.0608	4.6656	0.5832	0	18
68	8	B6	5mg	0	L	0.673	31.4432	14.0608	4.6656	0.5832	0	18
68	8	B6	5mg	1	R	0.68	31.4432	14.0608	4.6656	0.5832	0	18
72	8	B6	0mg	0	L	0.758	37.3248	17.5616	6.4000000001	1.0648	0.0064	22
72	8	B6	0mg	1	R	0.549	37.3248	17.5616	6.4000000001	1.0648	0.0064	22
72	8	B6	5mg	0	L	0.695	37.3248	17.5616	6.4000000001	1.0648	0.0064	22
72	8	B6	5mg	1	R	0.697	37.3248	17.5616	6.4000000001	1.0648	0.0064	22
76	8	B6	0mg	0	L	0.794	43.8976	21.6	8.5184000001	1.7576	0.0512	26
76	8	B6	0mg	1	R	0.571	43.8976	21.6	8.5184000001	1.7576	0.0512	26
76	8	B6	5mg	0	L	0.714	43.8976	21.6	8.5184000001	1.7576	0.0512	26
76	8	B6	5mg	1	R	0.733	43.8976	21.6	8.5184000001	1.7576	0.0512	26
80	8	B6	0mg	0	L	0.88	51.2	26.2144	11.0592	2.7	0.1728	30
80	8	B6	0mg	1	R	0.634	51.2	26.2144	11.0592	2.7	0.1728	30
80	8	B6	5mg	0	L	0.734	51.2	26.2144	11.0592	2.7	0.1728	30
80	8	B6	5mg	1	R	0.793	51.2	26.2144	11.0592	2.7	0.1728	30
84	8	B6	0mg	0	L	0.956	59.270400001	31.4432	14.0608	3.9304	0.4096	34
84	8	B6	0mg	1	R	0.726	59.270400001	31.4432	14.0608	3.9304	0.4096	34
84	8	B6	5mg	0	L	0.747	59.270400001	31.4432	14.0608	3.9304	0.4096	34
84	8	B6	5mg	1	R	0.824	59.270400001	31.4432	14.0608	3.9304	0.4096	34
88	8	B6	0mg	0	L	0.994	68.107200001	37.2912	17.5344	5.4672000001	0.7872	38
88	8	B6	0mg	1	R	0.806	68.107200001	37.2912	17.5344	5.4672000001	0.7872	38
88	8	B6	5mg	0	L	0.777	68.107200001	37.2912	17.5344	5.4672000001	0.7872	38
88	8	B6	5mg	1	R	0.885	68.107200001	37.2912	17.5344	5.4672000001	0.7872	38
92	8	B6	0mg	0	L	0.964	77.548800001	43.6288	21.3824	7.2488000001	1.28	42
92	8	B6	0mg	1	R	0.839	77.548800001	43.6288	21.3824	7.2488000001	1.28	42
92	8	B6	5mg	0	L	0.807	77.548800001	43.6288	21.3824	7.2488000001	1.28	42
92	8	B6	5mg	1	R	0.93	77.548800001	43.6288	21.3824	7.2488000001	1.28	42
96	8	B6	0mg	0	L	0.943	87.393600001	50.2928	25.48	9.1936000001	1.8496	46
96	8	B6	0mg	1	R	0.834	87.393600001	50.2928	25.48	9.1936000001	1.8496	46
96	8	B6	5mg	0	L	0.823	87.393600001	50.2928	25.48	9.1936000001	1.8496	46
96	8	B6	5mg	1	R	0.945	87.393600001	50.2928	25.48	9.1936000001	1.8496	46
100	8	B6	0mg	0	L	0.856	97.440000001	57.120000001	29.7024	11.22	2.4576	50
100	8	B6	0mg	1	R	0.791	97.440000001	57.120000001	29.7024	11.22	2.4576	50
100	8	B6	5mg	0	L	0.827	97.440000001	57.120000001	29.7024	11.22	2.4576	50
100	8	B6	5mg	1	R	0.937	97.440000001	57.120000001	29.7024	11.22	2.4576	50
0	9	B6	0mg	0	L	0.494	0	0	0	0	0	-50
0	9	B6	0mg	1	R	0.562	0	0	0	0	0	-50
0	9	B6	5mg	0	L	0.416	0	0	0	0	0	-50
0	9	B6	5mg	1	R	0.345	0	0	0	0	0	-50
4	9	B6	0mg	0	L	0.521	0.0064	0	0	0	0	-46
4	9	B6	0mg	1	R	0.618	0.0064	0	0	0	0	-46
4	9	B6	5mg	0	L	0.443	0.0064	0	0	0	0	-46
4	9	B6	5mg	1	R	0.391	0.0064	0	0	0	0	-46
8	9	B6	0mg	0	L	0.529	0.0512	0	0	0	0	-42
8	9	B6	0mg	1	R	0.641	0.0512	0	0	0	0	-42
8	9	B6	5mg	0	L	0.458	0.0512	0	0	0	0	-42
8	9	B6	5mg	1	R	0.414	0.0512	0	0	0	0	-42
12	9	B6	0mg	0	L	0.54	0.1728	0	0	0	0	-38
12	9	B6	0mg	1	R	0.668	0.1728	0	0	0	0	-38
12	9	B6	5mg	0	L	0.493	0.1728	0	0	0	0	-38
12	9	B6	5mg	1	R	0.462	0.1728	0	0	0	0	-38
16	9	B6	0mg	0	L	0.547	0.4096	0	0	0	0	-34
16	9	B6	0mg	1	R	0.683	0.4096	0	0	0	0	-34
16	9	B6	5mg	0	L	0.522	0.4096	0	0	0	0	-34
16	9	B6	5mg	1	R	0.498	0.4096	0	0	0	0	-34
20	9	B6	0mg	0	L	0.549	0.8	0.0064	0	0	0	-30
20	9	B6	0mg	1	R	0.681	0.8	0.0064	0	0	0	-30
20	9	B6	5mg	0	L	0.548	0.8	0.0064	0	0	0	-30
20	9	B6	5mg	1	R	0.521	0.8	0.0064	0	0	0	-30
24	9	B6	0mg	0	L	0.548	1.3824	0.0512	0	0	0	-26
24	9	B6	0mg	1	R	0.669	1.3824	0.0512	0	0	0	-26
24	9	B6	5mg	0	L	0.564	1.3824	0.0512	0	0	0	-26
24	9	B6	5mg	1	R	0.526	1.3824	0.0512	0	0	0	-26
28	9	B6	0mg	0	L	0.543	2.1952	0.1728	0	0	0	-22
28	9	B6	0mg	1	R	0.658	2.1952	0.1728	0	0	0	-22
28	9	B6	5mg	0	L	0.58	2.1952	0.1728	0	0	0	-22
28	9	B6	5mg	1	R	0.533	2.1952	0.1728	0	0	0	-22
32	9	B6	0mg	0	L	0.537	3.2768	0.4096	0	0	0	-18
32	9	B6	0mg	1	R	0.648	3.2768	0.4096	0	0	0	-18
32	9	B6	5mg	0	L	0.596	3.2768	0.4096	0	0	0	-18
32	9	B6	5mg	1	R	0.535	3.2768	0.4096	0	0	0	-18
36	9	B6	0mg	0	L	0.526	4.6656	0.8	0.0064	0	0	-14
36	9	B6	0mg	1	R	0.635	4.6656	0.8	0.0064	0	0	-14
36	9	B6	5mg	0	L	0.607	4.6656	0.8	0.0064	0	0	-14
36	9	B6	5mg	1	R	0.521	4.6656	0.8	0.0064	0	0	-14
40	9	B6	0mg	0	L	0.518	6.4000000001	1.3824	0.0512	0	0	-10
40	9	B6	0mg	1	R	0.636	6.4000000001	1.3824	0.0512	0	0	-10
40	9	B6	5mg	0	L	0.607	6.4000000001	1.3824	0.0512	0	0	-10
40	9	B6	5mg	1	R	0.514	6.4000000001	1.3824	0.0512	0	0	-10
44	9	B6	0mg	0	L	0.515	8.5184000001	2.1952	0.1728	0	0	-6
44	9	B6	0mg	1	R	0.639	8.5184000001	2.1952	0.1728	0	0	-6
44	9	B6	5mg	0	L	0.612	8.5184000001	2.1952	0.1728	0	0	-6
44	9	B6	5mg	1	R	0.51	8.5184000001	2.1952	0.1728	0	0	-6
48	9	B6	0mg	0	L	0.521	11.0592	3.2768	0.4096	0	0	-2
48	9	B6	0mg	1	R	0.649	11.0592	3.2768	0.4096	0	0	-2
48	9	B6	5mg	0	L	0.619	11.0592	3.2768	0.4096	0	0	-2
48	9	B6	5mg	1	R	0.521	11.0592	3.2768	0.4096	0	0	-2
52	9	B6	0mg	0	L	0.536	14.0608	4.6656	0.8	0.0008	0	2
52	9	B6	0mg	1	R	0.646	14.0608	4.6656	0.8	0.0008	0	2
52	9	B6	5mg	0	L	0.621	14.0608	4.6656	0.8	0.0008	0	2
52	9	B6	5mg	1	R	0.533	14.0608	4.6656	0.8	0.0008	0	2
56	9	B6	0mg	0	L	0.542	17.5616	6.4000000001	1.3824	0.0216	0	6
56	9	B6	0mg	1	R	0.638	17.5616	6.4000000001	1.3824	0.0216	0	6
56	9	B6	5mg	0	L	0.639	17.5616	6.4000000001	1.3824	0.0216	0	6
56	9	B6	5mg	1	R	0.567	17.5616	6.4000000001	1.3824	0.0216	0	6
60	9	B6	0mg	0	L	0.559	21.6	8.5184000001	2.1952	0.1	0	10
60	9	B6	0mg	1	R	0.621	21.6	8.5184000001	2.1952	0.1	0	10
60	9	B6	5mg	0	L	0.662	21.6	8.5184000001	2.1952	0.1	0	10
60	9	B6	5mg	1	R	0.625	21.6	8.5184000001	2.1952	0.1	0	10
64	9	B6	0mg	0	L	0.572	26.2144	11.0592	3.2768	0.2744	0	14
64	9	B6	0mg	1	R	0.593	26.2144	11.0592	3.2768	0.2744	0	14
64	9	B6	5mg	0	L	0.696	26.2144	11.0592	3.2768	0.2744	0	14
64	9	B6	5mg	1	R	0.681	26.2144	11.0592	3.2768	0.2744	0	14
68	9	B6	0mg	0	L	0.578	31.4432	14.0608	4.6656	0.5832	0	18
68	9	B6	0mg	1	R	0.58	31.4432	14.0608	4.6656	0.5832	0	18
68	9	B6	5mg	0	L	0.715	31.4432	14.0608	4.6656	0.5832	0	18
68	9	B6	5mg	1	R	0.702	31.4432	14.0608	4.6656	0.5832	0	18
72	9	B6	0mg	0	L	0.596	37.3248	17.5616	6.4000000001	1.0648	0.0064	22
72	9	B6	0mg	1	R	0.566	37.3248	17.5616	6.4000000001	1.0648	0.0064	22
72	9	B6	5mg	0	L	0.752	37.3248	17.5616	6.4000000001	1.0648	0.0064	22
72	9	B6	5mg	1	R	0.726	37.3248	17.5616	6.4000000001	1.0648	0.0064	22
76	9	B6	0mg	0	L	0.62	43.8976	21.6	8.5184000001	1.7576	0.0512	26
76	9	B6	0mg	1	R	0.571	43.8976	21.6	8.5184000001	1.7576	0.0512	26
76	9	B6	5mg	0	L	0.788	43.8976	21.6	8.5184000001	1.7576	0.0512	26
76	9	B6	5mg	1	R	0.734	43.8976	21.6	8.5184000001	1.7576	0.0512	26
80	9	B6	0mg	0	L	0.632	51.2	26.2144	11.0592	2.7	0.1728	30
80	9	B6	0mg	1	R	0.589	51.2	26.2144	11.0592	2.7	0.1728	30
80	9	B6	5mg	0	L	0.802	51.2	26.2144	11.0592	2.7	0.1728	30
80	9	B6	5mg	1	R	0.727	51.2	26.2144	11.0592	2.7	0.1728	30
84	9	B6	0mg	0	L	0.662	59.270400001	31.4432	14.0608	3.9304	0.4096	34
84	9	B6	0mg	1	R	0.634	59.270400001	31.4432	14.0608	3.9304	0.4096	34
84	9	B6	5mg	0	L	0.841	59.270400001	31.4432	14.0608	3.9304	0.4096	34
84	9	B6	5mg	1	R	0.721	59.270400001	31.4432	14.0608	3.9304	0.4096	34
88	9	B6	0mg	0	L	0.7	68.107200001	37.2912	17.5344	5.4672000001	0.7872	38
88	9	B6	0mg	1	R	0.689	68.107200001	37.2912	17.5344	5.4672000001	0.7872	38
88	9	B6	5mg	0	L	0.885	68.107200001	37.2912	17.5344	5.4672000001	0.7872	38
88	9	B6	5mg	1	R	0.749	68.107200001	37.2912	17.5344	5.4672000001	0.7872	38
92	9	B6	0mg	0	L	0.723	77.548800001	43.6288	21.3824	7.2488000001	1.28	42
92	9	B6	0mg	1	R	0.711	77.548800001	43.6288	21.3824	7.2488000001	1.28	42
92	9	B6	5mg	0	L	0.929	77.548800001	43.6288	21.3824	7.2488000001	1.28	42
92	9	B6	5mg	1	R	0.811	77.548800001	43.6288	21.3824	7.2488000001	1.28	42
96	9	B6	0mg	0	L	0.767	87.393600001	50.2928	25.48	9.1936000001	1.8496	46
96	9	B6	0mg	1	R	0.748	87.393600001	50.2928	25.48	9.1936000001	1.8496	46
96	9	B6	5mg	0	L	0.957	87.393600001	50.2928	25.48	9.1936000001	1.8496	46
96	9	B6	5mg	1	R	0.85	87.393600001	50.2928	25.48	9.1936000001	1.8496	46
100	9	B6	0mg	0	L	0.807	97.440000001	57.120000001	29.7024	11.22	2.4576	50
100	9	B6	0mg	1	R	0.755	97.440000001	57.120000001	29.7024	11.22	2.4576	50
100	9	B6	5mg	0	L	1.01	97.440000001	57.120000001	29.7024	11.22	2.4576	50
100	9	B6	5mg	1	R	0.94	97.440000001	57.120000001	29.7024	11.22	2.4576	50
0	10	B6	5mg	0	L	0.466	0	0	0	0	0	-50
0	10	B6	5mg	1	R	0.336	0	0	0	0	0	-50
4	10	B6	5mg	0	L	0.5	0.0064	0	0	0	0	-46
4	10	B6	5mg	1	R	0.391	0.0064	0	0	0	0	-46
8	10	B6	5mg	0	L	0.508	0.0512	0	0	0	0	-42
8	10	B6	5mg	1	R	0.412	0.0512	0	0	0	0	-42
12	10	B6	5mg	0	L	0.543	0.1728	0	0	0	0	-38
12	10	B6	5mg	1	R	0.454	0.1728	0	0	0	0	-38
16	10	B6	5mg	0	L	0.576	0.4096	0	0	0	0	-34
16	10	B6	5mg	1	R	0.491	0.4096	0	0	0	0	-34
20	10	B6	5mg	0	L	0.612	0.8	0.0064	0	0	0	-30
20	10	B6	5mg	1	R	0.526	0.8	0.0064	0	0	0	-30
24	10	B6	5mg	0	L	0.622	1.3824	0.0512	0	0	0	-26
24	10	B6	5mg	1	R	0.538	1.3824	0.0512	0	0	0	-26
28	10	B6	5mg	0	L	0.639	2.1952	0.1728	0	0	0	-22
28	10	B6	5mg	1	R	0.56	2.1952	0.1728	0	0	0	-22
32	10	B6	5mg	0	L	0.641	3.2768	0.4096	0	0	0	-18
32	10	B6	5mg	1	R	0.57	3.2768	0.4096	0	0	0	-18
36	10	B6	5mg	0	L	0.637	4.6656	0.8	0.0064	0	0	-14
36	10	B6	5mg	1	R	0.576	4.6656	0.8	0.0064	0	0	-14
40	10	B6	5mg	0	L	0.633	6.4000000001	1.3824	0.0512	0	0	-10
40	10	B6	5mg	1	R	0.577	6.4000000001	1.3824	0.0512	0	0	-10
44	10	B6	5mg	0	L	0.639	8.5184000001	2.1952	0.1728	0	0	-6
44	10	B6	5mg	1	R	0.587	8.5184000001	2.1952	0.1728	0	0	-6
48	10	B6	5mg	0	L	0.649	11.0592	3.2768	0.4096	0	0	-2
48	10	B6	5mg	1	R	0.614	11.0592	3.2768	0.4096	0	0	-2
52	10	B6	5mg	0	L	0.666	14.0608	4.6656	0.8	0.0008	0	2
52	10	B6	5mg	1	R	0.659	14.0608	4.6656	0.8	0.0008	0	2
56	10	B6	5mg	0	L	0.677	17.5616	6.4000000001	1.3824	0.0216	0	6
56	10	B6	5mg	1	R	0.693	17.5616	6.4000000001	1.3824	0.0216	0	6
60	10	B6	5mg	0	L	0.702	21.6	8.5184000001	2.1952	0.1	0	10
60	10	B6	5mg	1	R	0.765	21.6	8.5184000001	2.1952	0.1	0	10
64	10	B6	5mg	0	L	0.726	26.2144	11.0592	3.2768	0.2744	0	14
64	10	B6	5mg	1	R	0.848	26.2144	11.0592	3.2768	0.2744	0	14
68	10	B6	5mg	0	L	0.754	31.4432	14.0608	4.6656	0.5832	0	18
68	10	B6	5mg	1	R	0.924	31.4432	14.0608	4.6656	0.5832	0	18
72	10	B6	5mg	0	L	0.762	37.3248	17.5616	6.4000000001	1.0648	0.0064	22
72	10	B6	5mg	1	R	0.956	37.3248	17.5616	6.4000000001	1.0648	0.0064	22
76	10	B6	5mg	0	L	0.793	43.8976	21.6	8.5184000001	1.7576	0.0512	26
76	10	B6	5mg	1	R	0.995	43.8976	21.6	8.5184000001	1.7576	0.0512	26
80	10	B6	5mg	0	L	0.815	51.2	26.2144	11.0592	2.7	0.1728	30
80	10	B6	5mg	1	R	1.025	51.2	26.2144	11.0592	2.7	0.1728	30
84	10	B6	5mg	0	L	0.847	59.270400001	31.4432	14.0608	3.9304	0.4096	34
84	10	B6	5mg	1	R	1.035	59.270400001	31.4432	14.0608	3.9304	0.4096	34
88	10	B6	5mg	0	L	0.864	68.107200001	37.2912	17.5344	5.4672000001	0.7872	38
88	10	B6	5mg	1	R	1.028	68.107200001	37.2912	17.5344	5.4672000001	0.7872	38
92	10	B6	5mg	0	L	0.906	77.548800001	43.6288	21.3824	7.2488000001	1.28	42
92	10	B6	5mg	1	R	1.013	77.548800001	43.6288	21.3824	7.2488000001	1.28	42
96	10	B6	5mg	0	L	0.96	87.393600001	50.2928	25.48	9.1936000001	1.8496	46
96	10	B6	5mg	1	R	1.002	87.393600001	50.2928	25.48	9.1936000001	1.8496	46
100	10	B6	5mg	0	L	1.015	97.440000001	57.120000001	29.7024	11.22	2.4576	50
100	10	B6	5mg	1	R	0.976	97.440000001	57.120000001	29.7024	11.22	2.4576	50
0	1	S6	0mg	0	L	0.528	0	0	0	0	0	-50
0	1	S6	0mg	1	R	0.442	0	0	0	0	0	-50
0	1	S6	5mg	0	L	0.658	0	0	0	0	0	-50
0	1	S6	5mg	1	R	0.514	0	0	0	0	0	-50
4	1	S6	0mg	0	L	0.541	0.0064	0	0	0	0	-46
4	1	S6	0mg	1	R	0.465	0.0064	0	0	0	0	-46
4	1	S6	5mg	0	L	0.664	0.0064	0	0	0	0	-46
4	1	S6	5mg	1	R	0.56	0.0064	0	0	0	0	-46
8	1	S6	0mg	0	L	0.544	0.0512	0	0	0	0	-42
8	1	S6	0mg	1	R	0.478	0.0512	0	0	0	0	-42
8	1	S6	5mg	0	L	0.633	0.0512	0	0	0	0	-42
8	1	S6	5mg	1	R	0.591	0.0512	0	0	0	0	-42
12	1	S6	0mg	0	L	0.554	0.1728	0	0	0	0	-38
12	1	S6	0mg	1	R	0.509	0.1728	0	0	0	0	-38
12	1	S6	5mg	0	L	0.618	0.1728	0	0	0	0	-38
12	1	S6	5mg	1	R	0.602	0.1728	0	0	0	0	-38
16	1	S6	0mg	0	L	0.553	0.4096	0	0	0	0	-34
16	1	S6	0mg	1	R	0.541	0.4096	0	0	0	0	-34
16	1	S6	5mg	0	L	0.575	0.4096	0	0	0	0	-34
16	1	S6	5mg	1	R	0.611	0.4096	0	0	0	0	-34
20	1	S6	0mg	0	L	0.553	0.8	0.0064	0	0	0	-30
20	1	S6	0mg	1	R	0.573	0.8	0.0064	0	0	0	-30
20	1	S6	5mg	0	L	0.536	0.8	0.0064	0	0	0	-30
20	1	S6	5mg	1	R	0.607	0.8	0.0064	0	0	0	-30
24	1	S6	0mg	0	L	0.548	1.3824	0.0512	0	0	0	-26
24	1	S6	0mg	1	R	0.587	1.3824	0.0512	0	0	0	-26
24	1	S6	5mg	0	L	0.518	1.3824	0.0512	0	0	0	-26
24	1	S6	5mg	1	R	0.584	1.3824	0.0512	0	0	0	-26
28	1	S6	0mg	0	L	0.546	2.1952	0.1728	0	0	0	-22
28	1	S6	0mg	1	R	0.589	2.1952	0.1728	0	0	0	-22
28	1	S6	5mg	0	L	0.505	2.1952	0.1728	0	0	0	-22
28	1	S6	5mg	1	R	0.569	2.1952	0.1728	0	0	0	-22
32	1	S6	0mg	0	L	0.545	3.2768	0.4096	0	0	0	-18
32	1	S6	0mg	1	R	0.579	3.2768	0.4096	0	0	0	-18
32	1	S6	5mg	0	L	0.506	3.2768	0.4096	0	0	0	-18
32	1	S6	5mg	1	R	0.569	3.2768	0.4096	0	0	0	-18
36	1	S6	0mg	0	L	0.55	4.6656	0.8	0.0064	0	0	-14
36	1	S6	0mg	1	R	0.561	4.6656	0.8	0.0064	0	0	-14
36	1	S6	5mg	0	L	0.515	4.6656	0.8	0.0064	0	0	-14
36	1	S6	5mg	1	R	0.571	4.6656	0.8	0.0064	0	0	-14
40	1	S6	0mg	0	L	0.549	6.4000000001	1.3824	0.0512	0	0	-10
40	1	S6	0mg	1	R	0.556	6.4000000001	1.3824	0.0512	0	0	-10
40	1	S6	5mg	0	L	0.536	6.4000000001	1.3824	0.0512	0	0	-10
40	1	S6	5mg	1	R	0.569	6.4000000001	1.3824	0.0512	0	0	-10
44	1	S6	0mg	0	L	0.555	8.5184000001	2.1952	0.1728	0	0	-6
44	1	S6	0mg	1	R	0.554	8.5184000001	2.1952	0.1728	0	0	-6
44	1	S6	5mg	0	L	0.552	8.5184000001	2.1952	0.1728	0	0	-6
44	1	S6	5mg	1	R	0.549	8.5184000001	2.1952	0.1728	0	0	-6
48	1	S6	0mg	0	L	0.565	11.0592	3.2768	0.4096	0	0	-2
48	1	S6	0mg	1	R	0.552	11.0592	3.2768	0.4096	0	0	-2
48	1	S6	5mg	0	L	0.561	11.0592	3.2768	0.4096	0	0	-2
48	1	S6	5mg	1	R	0.522	11.0592	3.2768	0.4096	0	0	-2
52	1	S6	0mg	0	L	0.567	14.0608	4.6656	0.8	0.0008	0	2
52	1	S6	0mg	1	R	0.547	14.0608	4.6656	0.8	0.0008	0	2
52	1	S6	5mg	0	L	0.561	14.0608	4.6656	0.8	0.0008	0	2
52	1	S6	5mg	1	R	0.486	14.0608	4.6656	0.8	0.0008	0	2
56	1	S6	0mg	0	L	0.578	17.5616	6.4000000001	1.3824	0.0216	0	6
56	1	S6	0mg	1	R	0.552	17.5616	6.4000000001	1.3824	0.0216	0	6
56	1	S6	5mg	0	L	0.554	17.5616	6.4000000001	1.3824	0.0216	0	6
56	1	S6	5mg	1	R	0.441	17.5616	6.4000000001	1.3824	0.0216	0	6
60	1	S6	0mg	0	L	0.6	21.6	8.5184000001	2.1952	0.1	0	10
60	1	S6	0mg	1	R	0.562	21.6	8.5184000001	2.1952	0.1	0	10
60	1	S6	5mg	0	L	0.552	21.6	8.5184000001	2.1952	0.1	0	10
60	1	S6	5mg	1	R	0.424	21.6	8.5184000001	2.1952	0.1	0	10
64	1	S6	0mg	0	L	0.62	26.2144	11.0592	3.2768	0.2744	0	14
64	1	S6	0mg	1	R	0.58	26.2144	11.0592	3.2768	0.2744	0	14
64	1	S6	5mg	0	L	0.549	26.2144	11.0592	3.2768	0.2744	0	14
64	1	S6	5mg	1	R	0.389	26.2144	11.0592	3.2768	0.2744	0	14
68	1	S6	0mg	0	L	0.635	31.4432	14.0608	4.6656	0.5832	0	18
68	1	S6	0mg	1	R	0.595	31.4432	14.0608	4.6656	0.5832	0	18
68	1	S6	5mg	0	L	0.56	31.4432	14.0608	4.6656	0.5832	0	18
68	1	S6	5mg	1	R	0.38	31.4432	14.0608	4.6656	0.5832	0	18
72	1	S6	0mg	0	L	0.67	37.3248	17.5616	6.4000000001	1.0648	0.0064	22
72	1	S6	0mg	1	R	0.637	37.3248	17.5616	6.4000000001	1.0648	0.0064	22
72	1	S6	5mg	0	L	0.587	37.3248	17.5616	6.4000000001	1.0648	0.0064	22
72	1	S6	5mg	1	R	0.385	37.3248	17.5616	6.4000000001	1.0648	0.0064	22
76	1	S6	0mg	0	L	0.7	43.8976	21.6	8.5184000001	1.7576	0.0512	26
76	1	S6	0mg	1	R	0.69	43.8976	21.6	8.5184000001	1.7576	0.0512	26
76	1	S6	5mg	0	L	0.639	43.8976	21.6	8.5184000001	1.7576	0.0512	26
76	1	S6	5mg	1	R	0.412	43.8976	21.6	8.5184000001	1.7576	0.0512	26
80	1	S6	0mg	0	L	0.722	51.2	26.2144	11.0592	2.7	0.1728	30
80	1	S6	0mg	1	R	0.73	51.2	26.2144	11.0592	2.7	0.1728	30
80	1	S6	5mg	0	L	0.697	51.2	26.2144	11.0592	2.7	0.1728	30
80	1	S6	5mg	1	R	0.441	51.2	26.2144	11.0592	2.7	0.1728	30
84	1	S6	0mg	0	L	0.734	59.270400001	31.4432	14.0608	3.9304	0.4096	34
84	1	S6	0mg	1	R	0.743	59.270400001	31.4432	14.0608	3.9304	0.4096	34
84	1	S6	5mg	0	L	0.718	59.270400001	31.4432	14.0608	3.9304	0.4096	34
84	1	S6	5mg	1	R	0.455	59.270400001	31.4432	14.0608	3.9304	0.4096	34
88	1	S6	0mg	0	L	0.744	68.107200001	37.2912	17.5344	5.4672000001	0.7872	38
88	1	S6	0mg	1	R	0.744	68.107200001	37.2912	17.5344	5.4672000001	0.7872	38
88	1	S6	5mg	0	L	0.756	68.107200001	37.2912	17.5344	5.4672000001	0.7872	38
88	1	S6	5mg	1	R	0.464	68.107200001	37.2912	17.5344	5.4672000001	0.7872	38
92	1	S6	0mg	0	L	0.749	77.548800001	43.6288	21.3824	7.2488000001	1.28	42
92	1	S6	0mg	1	R	0.744	77.548800001	43.6288	21.3824	7.2488000001	1.28	42
92	1	S6	5mg	0	L	0.78	77.548800001	43.6288	21.3824	7.2488000001	1.28	42
92	1	S6	5mg	1	R	0.469	77.548800001	43.6288	21.3824	7.2488000001	1.28	42
96	1	S6	0mg	0	L	0.749	87.393600001	50.2928	25.48	9.1936000001	1.8496	46
96	1	S6	0mg	1	R	0.74	87.393600001	50.2928	25.48	9.1936000001	1.8496	46
96	1	S6	5mg	0	L	0.768	87.393600001	50.2928	25.48	9.1936000001	1.8496	46
96	1	S6	5mg	1	R	0.483	87.393600001	50.2928	25.48	9.1936000001	1.8496	46
100	1	S6	0mg	0	L	0.747	97.440000001	57.120000001	29.7024	11.22	2.4576	50
100	1	S6	0mg	1	R	0.73	97.440000001	57.120000001	29.7024	11.22	2.4576	50
100	1	S6	5mg	0	L	0.788	97.440000001	57.120000001	29.7024	11.22	2.4576	50
100	1	S6	5mg	1	R	0.518	97.440000001	57.120000001	29.7024	11.22	2.4576	50
0	2	S6	0mg	0	L	0.526	0	0	0	0	0	-50
0	2	S6	0mg	1	R	0.354	0	0	0	0	0	-50
0	2	S6	5mg	0	L	0.704	0	0	0	0	0	-50
0	2	S6	5mg	1	R	0.422	0	0	0	0	0	-50
4	2	S6	0mg	0	L	0.551	0.0064	0	0	0	0	-46
4	2	S6	0mg	1	R	0.397	0.0064	0	0	0	0	-46
4	2	S6	5mg	0	L	0.714	0.0064	0	0	0	0	-46
4	2	S6	5mg	1	R	0.475	0.0064	0	0	0	0	-46
8	2	S6	0mg	0	L	0.57	0.0512	0	0	0	0	-42
8	2	S6	0mg	1	R	0.434	0.0512	0	0	0	0	-42
8	2	S6	5mg	0	L	0.708	0.0512	0	0	0	0	-42
8	2	S6	5mg	1	R	0.523	0.0512	0	0	0	0	-42
12	2	S6	0mg	0	L	0.597	0.1728	0	0	0	0	-38
12	2	S6	0mg	1	R	0.471	0.1728	0	0	0	0	-38
12	2	S6	5mg	0	L	0.687	0.1728	0	0	0	0	-38
12	2	S6	5mg	1	R	0.55	0.1728	0	0	0	0	-38
16	2	S6	0mg	0	L	0.606	0.4096	0	0	0	0	-34
16	2	S6	0mg	1	R	0.491	0.4096	0	0	0	0	-34
16	2	S6	5mg	0	L	0.675	0.4096	0	0	0	0	-34
16	2	S6	5mg	1	R	0.569	0.4096	0	0	0	0	-34
20	2	S6	0mg	0	L	0.628	0.8	0.0064	0	0	0	-30
20	2	S6	0mg	1	R	0.532	0.8	0.0064	0	0	0	-30
20	2	S6	5mg	0	L	0.657	0.8	0.0064	0	0	0	-30
20	2	S6	5mg	1	R	0.596	0.8	0.0064	0	0	0	-30
24	2	S6	0mg	0	L	0.641	1.3824	0.0512	0	0	0	-26
24	2	S6	0mg	1	R	0.552	1.3824	0.0512	0	0	0	-26
24	2	S6	5mg	0	L	0.639	1.3824	0.0512	0	0	0	-26
24	2	S6	5mg	1	R	0.619	1.3824	0.0512	0	0	0	-26
28	2	S6	0mg	0	L	0.641	2.1952	0.1728	0	0	0	-22
28	2	S6	0mg	1	R	0.55	2.1952	0.1728	0	0	0	-22
28	2	S6	5mg	0	L	0.628	2.1952	0.1728	0	0	0	-22
28	2	S6	5mg	1	R	0.641	2.1952	0.1728	0	0	0	-22
32	2	S6	0mg	0	L	0.644	3.2768	0.4096	0	0	0	-18
32	2	S6	0mg	1	R	0.54	3.2768	0.4096	0	0	0	-18
32	2	S6	5mg	0	L	0.622	3.2768	0.4096	0	0	0	-18
32	2	S6	5mg	1	R	0.656	3.2768	0.4096	0	0	0	-18
36	2	S6	0mg	0	L	0.648	4.6656	0.8	0.0064	0	0	-14
36	2	S6	0mg	1	R	0.526	4.6656	0.8	0.0064	0	0	-14
36	2	S6	5mg	0	L	0.626	4.6656	0.8	0.0064	0	0	-14
36	2	S6	5mg	1	R	0.655	4.6656	0.8	0.0064	0	0	-14
40	2	S6	0mg	0	L	0.648	6.4000000001	1.3824	0.0512	0	0	-10
40	2	S6	0mg	1	R	0.521	6.4000000001	1.3824	0.0512	0	0	-10
40	2	S6	5mg	0	L	0.629	6.4000000001	1.3824	0.0512	0	0	-10
40	2	S6	5mg	1	R	0.65	6.4000000001	1.3824	0.0512	0	0	-10
44	2	S6	0mg	0	L	0.656	8.5184000001	2.1952	0.1728	0	0	-6
44	2	S6	0mg	1	R	0.527	8.5184000001	2.1952	0.1728	0	0	-6
44	2	S6	5mg	0	L	0.646	8.5184000001	2.1952	0.1728	0	0	-6
44	2	S6	5mg	1	R	0.635	8.5184000001	2.1952	0.1728	0	0	-6
48	2	S6	0mg	0	L	0.67	11.0592	3.2768	0.4096	0	0	-2
48	2	S6	0mg	1	R	0.544	11.0592	3.2768	0.4096	0	0	-2
48	2	S6	5mg	0	L	0.659	11.0592	3.2768	0.4096	0	0	-2
48	2	S6	5mg	1	R	0.616	11.0592	3.2768	0.4096	0	0	-2
52	2	S6	0mg	0	L	0.693	14.0608	4.6656	0.8	0.0008	0	2
52	2	S6	0mg	1	R	0.566	14.0608	4.6656	0.8	0.0008	0	2
52	2	S6	5mg	0	L	0.679	14.0608	4.6656	0.8	0.0008	0	2
52	2	S6	5mg	1	R	0.597	14.0608	4.6656	0.8	0.0008	0	2
56	2	S6	0mg	0	L	0.72	17.5616	6.4000000001	1.3824	0.0216	0	6
56	2	S6	0mg	1	R	0.587	17.5616	6.4000000001	1.3824	0.0216	0	6
56	2	S6	5mg	0	L	0.702	17.5616	6.4000000001	1.3824	0.0216	0	6
56	2	S6	5mg	1	R	0.586	17.5616	6.4000000001	1.3824	0.0216	0	6
60	2	S6	0mg	0	L	0.752	21.6	8.5184000001	2.1952	0.1	0	10
60	2	S6	0mg	1	R	0.602	21.6	8.5184000001	2.1952	0.1	0	10
60	2	S6	5mg	0	L	0.721	21.6	8.5184000001	2.1952	0.1	0	10
60	2	S6	5mg	1	R	0.573	21.6	8.5184000001	2.1952	0.1	0	10
64	2	S6	0mg	0	L	0.783	26.2144	11.0592	3.2768	0.2744	0	14
64	2	S6	0mg	1	R	0.623	26.2144	11.0592	3.2768	0.2744	0	14
64	2	S6	5mg	0	L	0.748	26.2144	11.0592	3.2768	0.2744	0	14
64	2	S6	5mg	1	R	0.572	26.2144	11.0592	3.2768	0.2744	0	14
68	2	S6	0mg	0	L	0.799	31.4432	14.0608	4.6656	0.5832	0	18
68	2	S6	0mg	1	R	0.635	31.4432	14.0608	4.6656	0.5832	0	18
68	2	S6	5mg	0	L	0.766	31.4432	14.0608	4.6656	0.5832	0	18
68	2	S6	5mg	1	R	0.58	31.4432	14.0608	4.6656	0.5832	0	18
72	2	S6	0mg	0	L	0.83	37.3248	17.5616	6.4000000001	1.0648	0.0064	22
72	2	S6	0mg	1	R	0.655	37.3248	17.5616	6.4000000001	1.0648	0.0064	22
72	2	S6	5mg	0	L	0.812	37.3248	17.5616	6.4000000001	1.0648	0.0064	22
72	2	S6	5mg	1	R	0.607	37.3248	17.5616	6.4000000001	1.0648	0.0064	22
76	2	S6	0mg	0	L	0.858	43.8976	21.6	8.5184000001	1.7576	0.0512	26
76	2	S6	0mg	1	R	0.692	43.8976	21.6	8.5184000001	1.7576	0.0512	26
76	2	S6	5mg	0	L	0.865	43.8976	21.6	8.5184000001	1.7576	0.0512	26
76	2	S6	5mg	1	R	0.655	43.8976	21.6	8.5184000001	1.7576	0.0512	26
80	2	S6	0mg	0	L	0.892	51.2	26.2144	11.0592	2.7	0.1728	30
80	2	S6	0mg	1	R	0.738	51.2	26.2144	11.0592	2.7	0.1728	30
80	2	S6	5mg	0	L	0.918	51.2	26.2144	11.0592	2.7	0.1728	30
80	2	S6	5mg	1	R	0.714	51.2	26.2144	11.0592	2.7	0.1728	30
84	2	S6	0mg	0	L	0.935	59.270400001	31.4432	14.0608	3.9304	0.4096	34
84	2	S6	0mg	1	R	0.776	59.270400001	31.4432	14.0608	3.9304	0.4096	34
84	2	S6	5mg	0	L	0.971	59.270400001	31.4432	14.0608	3.9304	0.4096	34
84	2	S6	5mg	1	R	0.748	59.270400001	31.4432	14.0608	3.9304	0.4096	34
88	2	S6	0mg	0	L	0.991	68.107200001	37.2912	17.5344	5.4672000001	0.7872	38
88	2	S6	0mg	1	R	0.777	68.107200001	37.2912	17.5344	5.4672000001	0.7872	38
88	2	S6	5mg	0	L	0.994	68.107200001	37.2912	17.5344	5.4672000001	0.7872	38
88	2	S6	5mg	1	R	0.759	68.107200001	37.2912	17.5344	5.4672000001	0.7872	38
92	2	S6	0mg	0	L	1.043	77.548800001	43.6288	21.3824	7.2488000001	1.28	42
92	2	S6	0mg	1	R	0.761	77.548800001	43.6288	21.3824	7.2488000001	1.28	42
92	2	S6	5mg	0	L	0.991	77.548800001	43.6288	21.3824	7.2488000001	1.28	42
92	2	S6	5mg	1	R	0.74	77.548800001	43.6288	21.3824	7.2488000001	1.28	42
96	2	S6	0mg	0	L	1.068	87.393600001	50.2928	25.48	9.1936000001	1.8496	46
96	2	S6	0mg	1	R	0.743	87.393600001	50.2928	25.48	9.1936000001	1.8496	46
96	2	S6	5mg	0	L	0.981	87.393600001	50.2928	25.48	9.1936000001	1.8496	46
96	2	S6	5mg	1	R	0.732	87.393600001	50.2928	25.48	9.1936000001	1.8496	46
100	2	S6	0mg	0	L	1.103	97.440000001	57.120000001	29.7024	11.22	2.4576	50
100	2	S6	0mg	1	R	0.69	97.440000001	57.120000001	29.7024	11.22	2.4576	50
100	2	S6	5mg	0	L	0.946	97.440000001	57.120000001	29.7024	11.22	2.4576	50
100	2	S6	5mg	1	R	0.691	97.440000001	57.120000001	29.7024	11.22	2.4576	50
0	3	S6	0mg	0	L	0.501	0	0	0	0	0	-50
0	3	S6	0mg	1	R	0.527	0	0	0	0	0	-50
0	3	S6	5mg	0	L	0.609	0	0	0	0	0	-50
0	3	S6	5mg	1	R	0.505	0	0	0	0	0	-50
4	3	S6	0mg	0	L	0.537	0.0064	0	0	0	0	-46
4	3	S6	0mg	1	R	0.573	0.0064	0	0	0	0	-46
4	3	S6	5mg	0	L	0.647	0.0064	0	0	0	0	-46
4	3	S6	5mg	1	R	0.573	0.0064	0	0	0	0	-46
8	3	S6	0mg	0	L	0.548	0.0512	0	0	0	0	-42
8	3	S6	0mg	1	R	0.583	0.0512	0	0	0	0	-42
8	3	S6	5mg	0	L	0.688	0.0512	0	0	0	0	-42
8	3	S6	5mg	1	R	0.626	0.0512	0	0	0	0	-42
12	3	S6	0mg	0	L	0.555	0.1728	0	0	0	0	-38
12	3	S6	0mg	1	R	0.599	0.1728	0	0	0	0	-38
12	3	S6	5mg	0	L	0.697	0.1728	0	0	0	0	-38
12	3	S6	5mg	1	R	0.637	0.1728	0	0	0	0	-38
16	3	S6	0mg	0	L	0.566	0.4096	0	0	0	0	-34
16	3	S6	0mg	1	R	0.598	0.4096	0	0	0	0	-34
16	3	S6	5mg	0	L	0.71	0.4096	0	0	0	0	-34
16	3	S6	5mg	1	R	0.654	0.4096	0	0	0	0	-34
20	3	S6	0mg	0	L	0.573	0.8	0.0064	0	0	0	-30
20	3	S6	0mg	1	R	0.601	0.8	0.0064	0	0	0	-30
20	3	S6	5mg	0	L	0.701	0.8	0.0064	0	0	0	-30
20	3	S6	5mg	1	R	0.649	0.8	0.0064	0	0	0	-30
24	3	S6	0mg	0	L	0.58	1.3824	0.0512	0	0	0	-26
24	3	S6	0mg	1	R	0.606	1.3824	0.0512	0	0	0	-26
24	3	S6	5mg	0	L	0.68	1.3824	0.0512	0	0	0	-26
24	3	S6	5mg	1	R	0.629	1.3824	0.0512	0	0	0	-26
28	3	S6	0mg	0	L	0.585	2.1952	0.1728	0	0	0	-22
28	3	S6	0mg	1	R	0.612	2.1952	0.1728	0	0	0	-22
28	3	S6	5mg	0	L	0.647	2.1952	0.1728	0	0	0	-22
28	3	S6	5mg	1	R	0.609	2.1952	0.1728	0	0	0	-22
32	3	S6	0mg	0	L	0.592	3.2768	0.4096	0	0	0	-18
32	3	S6	0mg	1	R	0.627	3.2768	0.4096	0	0	0	-18
32	3	S6	5mg	0	L	0.627	3.2768	0.4096	0	0	0	-18
32	3	S6	5mg	1	R	0.602	3.2768	0.4096	0	0	0	-18
36	3	S6	0mg	0	L	0.591	4.6656	0.8	0.0064	0	0	-14
36	3	S6	0mg	1	R	0.63	4.6656	0.8	0.0064	0	0	-14
36	3	S6	5mg	0	L	0.616	4.6656	0.8	0.0064	0	0	-14
36	3	S6	5mg	1	R	0.607	4.6656	0.8	0.0064	0	0	-14
40	3	S6	0mg	0	L	0.586	6.4000000001	1.3824	0.0512	0	0	-10
40	3	S6	0mg	1	R	0.643	6.4000000001	1.3824	0.0512	0	0	-10
40	3	S6	5mg	0	L	0.598	6.4000000001	1.3824	0.0512	0	0	-10
40	3	S6	5mg	1	R	0.613	6.4000000001	1.3824	0.0512	0	0	-10
44	3	S6	0mg	0	L	0.591	8.5184000001	2.1952	0.1728	0	0	-6
44	3	S6	0mg	1	R	0.641	8.5184000001	2.1952	0.1728	0	0	-6
44	3	S6	5mg	0	L	0.597	8.5184000001	2.1952	0.1728	0	0	-6
44	3	S6	5mg	1	R	0.607	8.5184000001	2.1952	0.1728	0	0	-6
48	3	S6	0mg	0	L	0.591	11.0592	3.2768	0.4096	0	0	-2
48	3	S6	0mg	1	R	0.637	11.0592	3.2768	0.4096	0	0	-2
48	3	S6	5mg	0	L	0.602	11.0592	3.2768	0.4096	0	0	-2
48	3	S6	5mg	1	R	0.583	11.0592	3.2768	0.4096	0	0	-2
52	3	S6	0mg	0	L	0.596	14.0608	4.6656	0.8	0.0008	0	2
52	3	S6	0mg	1	R	0.625	14.0608	4.6656	0.8	0.0008	0	2
52	3	S6	5mg	0	L	0.62	14.0608	4.6656	0.8	0.0008	0	2
52	3	S6	5mg	1	R	0.557	14.0608	4.6656	0.8	0.0008	0	2
56	3	S6	0mg	0	L	0.602	17.5616	6.4000000001	1.3824	0.0216	0	6
56	3	S6	0mg	1	R	0.624	17.5616	6.4000000001	1.3824	0.0216	0	6
56	3	S6	5mg	0	L	0.652	17.5616	6.4000000001	1.3824	0.0216	0	6
56	3	S6	5mg	1	R	0.522	17.5616	6.4000000001	1.3824	0.0216	0	6
60	3	S6	0mg	0	L	0.614	21.6	8.5184000001	2.1952	0.1	0	10
60	3	S6	0mg	1	R	0.609	21.6	8.5184000001	2.1952	0.1	0	10
60	3	S6	5mg	0	L	0.672	21.6	8.5184000001	2.1952	0.1	0	10
60	3	S6	5mg	1	R	0.504	21.6	8.5184000001	2.1952	0.1	0	10
64	3	S6	0mg	0	L	0.615	26.2144	11.0592	3.2768	0.2744	0	14
64	3	S6	0mg	1	R	0.605	26.2144	11.0592	3.2768	0.2744	0	14
64	3	S6	5mg	0	L	0.708	26.2144	11.0592	3.2768	0.2744	0	14
64	3	S6	5mg	1	R	0.484	26.2144	11.0592	3.2768	0.2744	0	14
68	3	S6	0mg	0	L	0.613	31.4432	14.0608	4.6656	0.5832	0	18
68	3	S6	0mg	1	R	0.608	31.4432	14.0608	4.6656	0.5832	0	18
68	3	S6	5mg	0	L	0.75	31.4432	14.0608	4.6656	0.5832	0	18
68	3	S6	5mg	1	R	0.508	31.4432	14.0608	4.6656	0.5832	0	18
72	3	S6	0mg	0	L	0.617	37.3248	17.5616	6.4000000001	1.0648	0.0064	22
72	3	S6	0mg	1	R	0.604	37.3248	17.5616	6.4000000001	1.0648	0.0064	22
72	3	S6	5mg	0	L	0.81	37.3248	17.5616	6.4000000001	1.0648	0.0064	22
72	3	S6	5mg	1	R	0.556	37.3248	17.5616	6.4000000001	1.0648	0.0064	22
76	3	S6	0mg	0	L	0.622	43.8976	21.6	8.5184000001	1.7576	0.0512	26
76	3	S6	0mg	1	R	0.605	43.8976	21.6	8.5184000001	1.7576	0.0512	26
76	3	S6	5mg	0	L	0.869	43.8976	21.6	8.5184000001	1.7576	0.0512	26
76	3	S6	5mg	1	R	0.632	43.8976	21.6	8.5184000001	1.7576	0.0512	26
80	3	S6	0mg	0	L	0.65	51.2	26.2144	11.0592	2.7	0.1728	30
80	3	S6	0mg	1	R	0.608	51.2	26.2144	11.0592	2.7	0.1728	30
80	3	S6	5mg	0	L	0.942	51.2	26.2144	11.0592	2.7	0.1728	30
80	3	S6	5mg	1	R	0.72	51.2	26.2144	11.0592	2.7	0.1728	30
84	3	S6	0mg	0	L	0.68	59.270400001	31.4432	14.0608	3.9304	0.4096	34
84	3	S6	0mg	1	R	0.618	59.270400001	31.4432	14.0608	3.9304	0.4096	34
84	3	S6	5mg	0	L	0.982	59.270400001	31.4432	14.0608	3.9304	0.4096	34
84	3	S6	5mg	1	R	0.753	59.270400001	31.4432	14.0608	3.9304	0.4096	34
88	3	S6	0mg	0	L	0.701	68.107200001	37.2912	17.5344	5.4672000001	0.7872	38
88	3	S6	0mg	1	R	0.619	68.107200001	37.2912	17.5344	5.4672000001	0.7872	38
88	3	S6	5mg	0	L	1.048	68.107200001	37.2912	17.5344	5.4672000001	0.7872	38
88	3	S6	5mg	1	R	0.822	68.107200001	37.2912	17.5344	5.4672000001	0.7872	38
92	3	S6	0mg	0	L	0.733	77.548800001	43.6288	21.3824	7.2488000001	1.28	42
92	3	S6	0mg	1	R	0.619	77.548800001	43.6288	21.3824	7.2488000001	1.28	42
92	3	S6	5mg	0	L	1.106	77.548800001	43.6288	21.3824	7.2488000001	1.28	42
92	3	S6	5mg	1	R	0.855	77.548800001	43.6288	21.3824	7.2488000001	1.28	42
96	3	S6	0mg	0	L	0.742	87.393600001	50.2928	25.48	9.1936000001	1.8496	46
96	3	S6	0mg	1	R	0.615	87.393600001	50.2928	25.48	9.1936000001	1.8496	46
96	3	S6	5mg	0	L	1.15	87.393600001	50.2928	25.48	9.1936000001	1.8496	46
96	3	S6	5mg	1	R	0.851	87.393600001	50.2928	25.48	9.1936000001	1.8496	46
100	3	S6	0mg	0	L	0.763	97.440000001	57.120000001	29.7024	11.22	2.4576	50
100	3	S6	0mg	1	R	0.618	97.440000001	57.120000001	29.7024	11.22	2.4576	50
100	3	S6	5mg	0	L	1.158	97.440000001	57.120000001	29.7024	11.22	2.4576	50
100	3	S6	5mg	1	R	0.801	97.440000001	57.120000001	29.7024	11.22	2.4576	50
0	4	S6	0mg	0	L	0.527	0	0	0	0	0	-50
0	4	S6	0mg	1	R	0.578	0	0	0	0	0	-50
0	4	S6	5mg	0	L	0.572	0	0	0	0	0	-50
0	4	S6	5mg	1	R	0.337	0	0	0	0	0	-50
4	4	S6	0mg	0	L	0.549	0.0064	0	0	0	0	-46
4	4	S6	0mg	1	R	0.615	0.0064	0	0	0	0	-46
4	4	S6	5mg	0	L	0.585	0.0064	0	0	0	0	-46
4	4	S6	5mg	1	R	0.398	0.0064	0	0	0	0	-46
8	4	S6	0mg	0	L	0.556	0.0512	0	0	0	0	-42
8	4	S6	0mg	1	R	0.639	0.0512	0	0	0	0	-42
8	4	S6	5mg	0	L	0.593	0.0512	0	0	0	0	-42
8	4	S6	5mg	1	R	0.416	0.0512	0	0	0	0	-42
12	4	S6	0mg	0	L	0.56	0.1728	0	0	0	0	-38
12	4	S6	0mg	1	R	0.648	0.1728	0	0	0	0	-38
12	4	S6	5mg	0	L	0.61	0.1728	0	0	0	0	-38
12	4	S6	5mg	1	R	0.444	0.1728	0	0	0	0	-38
16	4	S6	0mg	0	L	0.564	0.4096	0	0	0	0	-34
16	4	S6	0mg	1	R	0.63	0.4096	0	0	0	0	-34
16	4	S6	5mg	0	L	0.614	0.4096	0	0	0	0	-34
16	4	S6	5mg	1	R	0.446	0.4096	0	0	0	0	-34
20	4	S6	0mg	0	L	0.563	0.8	0.0064	0	0	0	-30
20	4	S6	0mg	1	R	0.598	0.8	0.0064	0	0	0	-30
20	4	S6	5mg	0	L	0.608	0.8	0.0064	0	0	0	-30
20	4	S6	5mg	1	R	0.434	0.8	0.0064	0	0	0	-30
24	4	S6	0mg	0	L	0.57	1.3824	0.0512	0	0	0	-26
24	4	S6	0mg	1	R	0.579	1.3824	0.0512	0	0	0	-26
24	4	S6	5mg	0	L	0.586	1.3824	0.0512	0	0	0	-26
24	4	S6	5mg	1	R	0.418	1.3824	0.0512	0	0	0	-26
28	4	S6	0mg	0	L	0.58	2.1952	0.1728	0	0	0	-22
28	4	S6	0mg	1	R	0.581	2.1952	0.1728	0	0	0	-22
28	4	S6	5mg	0	L	0.575	2.1952	0.1728	0	0	0	-22
28	4	S6	5mg	1	R	0.416	2.1952	0.1728	0	0	0	-22
32	4	S6	0mg	0	L	0.587	3.2768	0.4096	0	0	0	-18
32	4	S6	0mg	1	R	0.587	3.2768	0.4096	0	0	0	-18
32	4	S6	5mg	0	L	0.554	3.2768	0.4096	0	0	0	-18
32	4	S6	5mg	1	R	0.425	3.2768	0.4096	0	0	0	-18
36	4	S6	0mg	0	L	0.605	4.6656	0.8	0.0064	0	0	-14
36	4	S6	0mg	1	R	0.603	4.6656	0.8	0.0064	0	0	-14
36	4	S6	5mg	0	L	0.535	4.6656	0.8	0.0064	0	0	-14
36	4	S6	5mg	1	R	0.452	4.6656	0.8	0.0064	0	0	-14
40	4	S6	0mg	0	L	0.616	6.4000000001	1.3824	0.0512	0	0	-10
40	4	S6	0mg	1	R	0.599	6.4000000001	1.3824	0.0512	0	0	-10
40	4	S6	5mg	0	L	0.527	6.4000000001	1.3824	0.0512	0	0	-10
40	4	S6	5mg	1	R	0.468	6.4000000001	1.3824	0.0512	0	0	-10
44	4	S6	0mg	0	L	0.631	8.5184000001	2.1952	0.1728	0	0	-6
44	4	S6	0mg	1	R	0.574	8.5184000001	2.1952	0.1728	0	0	-6
44	4	S6	5mg	0	L	0.523	8.5184000001	2.1952	0.1728	0	0	-6
44	4	S6	5mg	1	R	0.504	8.5184000001	2.1952	0.1728	0	0	-6
48	4	S6	0mg	0	L	0.635	11.0592	3.2768	0.4096	0	0	-2
48	4	S6	0mg	1	R	0.535	11.0592	3.2768	0.4096	0	0	-2
48	4	S6	5mg	0	L	0.526	11.0592	3.2768	0.4096	0	0	-2
48	4	S6	5mg	1	R	0.51	11.0592	3.2768	0.4096	0	0	-2
52	4	S6	0mg	0	L	0.639	14.0608	4.6656	0.8	0.0008	0	2
52	4	S6	0mg	1	R	0.507	14.0608	4.6656	0.8	0.0008	0	2
52	4	S6	5mg	0	L	0.523	14.0608	4.6656	0.8	0.0008	0	2
52	4	S6	5mg	1	R	0.507	14.0608	4.6656	0.8	0.0008	0	2
56	4	S6	0mg	0	L	0.635	17.5616	6.4000000001	1.3824	0.0216	0	6
56	4	S6	0mg	1	R	0.494	17.5616	6.4000000001	1.3824	0.0216	0	6
56	4	S6	5mg	0	L	0.532	17.5616	6.4000000001	1.3824	0.0216	0	6
56	4	S6	5mg	1	R	0.474	17.5616	6.4000000001	1.3824	0.0216	0	6
60	4	S6	0mg	0	L	0.639	21.6	8.5184000001	2.1952	0.1	0	10
60	4	S6	0mg	1	R	0.512	21.6	8.5184000001	2.1952	0.1	0	10
60	4	S6	5mg	0	L	0.532	21.6	8.5184000001	2.1952	0.1	0	10
60	4	S6	5mg	1	R	0.452	21.6	8.5184000001	2.1952	0.1	0	10
64	4	S6	0mg	0	L	0.648	26.2144	11.0592	3.2768	0.2744	0	14
64	4	S6	0mg	1	R	0.544	26.2144	11.0592	3.2768	0.2744	0	14
64	4	S6	5mg	0	L	0.544	26.2144	11.0592	3.2768	0.2744	0	14
64	4	S6	5mg	1	R	0.407	26.2144	11.0592	3.2768	0.2744	0	14
68	4	S6	0mg	0	L	0.678	31.4432	14.0608	4.6656	0.5832	0	18
68	4	S6	0mg	1	R	0.587	31.4432	14.0608	4.6656	0.5832	0	18
68	4	S6	5mg	0	L	0.55	31.4432	14.0608	4.6656	0.5832	0	18
68	4	S6	5mg	1	R	0.384	31.4432	14.0608	4.6656	0.5832	0	18
72	4	S6	0mg	0	L	0.714	37.3248	17.5616	6.4000000001	1.0648	0.0064	22
72	4	S6	0mg	1	R	0.627	37.3248	17.5616	6.4000000001	1.0648	0.0064	22
72	4	S6	5mg	0	L	0.578	37.3248	17.5616	6.4000000001	1.0648	0.0064	22
72	4	S6	5mg	1	R	0.351	37.3248	17.5616	6.4000000001	1.0648	0.0064	22
76	4	S6	0mg	0	L	0.754	43.8976	21.6	8.5184000001	1.7576	0.0512	26
76	4	S6	0mg	1	R	0.659	43.8976	21.6	8.5184000001	1.7576	0.0512	26
76	4	S6	5mg	0	L	0.617	43.8976	21.6	8.5184000001	1.7576	0.0512	26
76	4	S6	5mg	1	R	0.336	43.8976	21.6	8.5184000001	1.7576	0.0512	26
80	4	S6	0mg	0	L	0.805	51.2	26.2144	11.0592	2.7	0.1728	30
80	4	S6	0mg	1	R	0.682	51.2	26.2144	11.0592	2.7	0.1728	30
80	4	S6	5mg	0	L	0.639	51.2	26.2144	11.0592	2.7	0.1728	30
80	4	S6	5mg	1	R	0.335	51.2	26.2144	11.0592	2.7	0.1728	30
84	4	S6	0mg	0	L	0.846	59.270400001	31.4432	14.0608	3.9304	0.4096	34
84	4	S6	0mg	1	R	0.673	59.270400001	31.4432	14.0608	3.9304	0.4096	34
84	4	S6	5mg	0	L	0.686	59.270400001	31.4432	14.0608	3.9304	0.4096	34
84	4	S6	5mg	1	R	0.334	59.270400001	31.4432	14.0608	3.9304	0.4096	34
88	4	S6	0mg	0	L	0.87	68.107200001	37.2912	17.5344	5.4672000001	0.7872	38
88	4	S6	0mg	1	R	0.651	68.107200001	37.2912	17.5344	5.4672000001	0.7872	38
88	4	S6	5mg	0	L	0.704	68.107200001	37.2912	17.5344	5.4672000001	0.7872	38
88	4	S6	5mg	1	R	0.341	68.107200001	37.2912	17.5344	5.4672000001	0.7872	38
92	4	S6	0mg	0	L	0.881	77.548800001	43.6288	21.3824	7.2488000001	1.28	42
92	4	S6	0mg	1	R	0.635	77.548800001	43.6288	21.3824	7.2488000001	1.28	42
92	4	S6	5mg	0	L	0.744	77.548800001	43.6288	21.3824	7.2488000001	1.28	42
92	4	S6	5mg	1	R	0.348	77.548800001	43.6288	21.3824	7.2488000001	1.28	42
96	4	S6	0mg	0	L	0.877	87.393600001	50.2928	25.48	9.1936000001	1.8496	46
96	4	S6	0mg	1	R	0.623	87.393600001	50.2928	25.48	9.1936000001	1.8496	46
96	4	S6	5mg	0	L	0.772	87.393600001	50.2928	25.48	9.1936000001	1.8496	46
96	4	S6	5mg	1	R	0.358	87.393600001	50.2928	25.48	9.1936000001	1.8496	46
100	4	S6	0mg	0	L	0.86	97.440000001	57.120000001	29.7024	11.22	2.4576	50
100	4	S6	0mg	1	R	0.638	97.440000001	57.120000001	29.7024	11.22	2.4576	50
100	4	S6	5mg	0	L	0.781	97.440000001	57.120000001	29.7024	11.22	2.4576	50
100	4	S6	5mg	1	R	0.382	97.440000001	57.120000001	29.7024	11.22	2.4576	50
0	5	S6	0mg	0	L	0.664	0	0	0	0	0	-50
0	5	S6	0mg	1	R	0.659	0	0	0	0	0	-50
0	5	S6	5mg	0	L	0.59	0	0	0	0	0	-50
0	5	S6	5mg	1	R	0.454	0	0	0	0	0	-50
4	5	S6	0mg	0	L	0.688	0.0064	0	0	0	0	-46
4	5	S6	0mg	1	R	0.711	0.0064	0	0	0	0	-46
4	5	S6	5mg	0	L	0.618	0.0064	0	0	0	0	-46
4	5	S6	5mg	1	R	0.517	0.0064	0	0	0	0	-46
8	5	S6	0mg	0	L	0.702	0.0512	0	0	0	0	-42
8	5	S6	0mg	1	R	0.725	0.0512	0	0	0	0	-42
8	5	S6	5mg	0	L	0.635	0.0512	0	0	0	0	-42
8	5	S6	5mg	1	R	0.6	0.0512	0	0	0	0	-42
12	5	S6	0mg	0	L	0.703	0.1728	0	0	0	0	-38
12	5	S6	0mg	1	R	0.716	0.1728	0	0	0	0	-38
12	5	S6	5mg	0	L	0.64	0.1728	0	0	0	0	-38
12	5	S6	5mg	1	R	0.635	0.1728	0	0	0	0	-38
16	5	S6	0mg	0	L	0.69	0.4096	0	0	0	0	-34
16	5	S6	0mg	1	R	0.675	0.4096	0	0	0	0	-34
16	5	S6	5mg	0	L	0.65	0.4096	0	0	0	0	-34
16	5	S6	5mg	1	R	0.691	0.4096	0	0	0	0	-34
20	5	S6	0mg	0	L	0.675	0.8	0.0064	0	0	0	-30
20	5	S6	0mg	1	R	0.631	0.8	0.0064	0	0	0	-30
20	5	S6	5mg	0	L	0.659	0.8	0.0064	0	0	0	-30
[truncated: 341 more rows]
