# Supplementary material for: Novel imaging biomarkers for mapping the impact of mild mitochondrial uncoupling in the outer retina in vivo
Source: PLoS One. 2020 Jan 10;15(1):e0226840. doi: 10.1371/journal.pone.0226840 (PMC6953833; doi:10.1371/journal.pone.0226840)
Supplement: S1 Data and Code — (ZIP) [file pone.0226840.s003.zip › Novel_Imaging_Biomarkers_MRI_raw_data_description.txt]

Variable Description

depth: retinal depth (% thickness)
mouse: mouse identifier
strain: mouse strain (B6/S6)
dose: DNP dose (0mg/5mg/10mg)
right: indicator variable for side of eye (1=superior/0=inferior)
side: side of eye (L=inferior/R=superior)
t1: t1 values
depth1-depth5: cubic spline coefficients
depthc: centered retinal depth (% thickness)
