# Supplementary material for: Novel imaging biomarkers for mapping the impact of mild mitochondrial uncoupling in the outer retina in vivo
Source: PLoS One. 2020 Jan 10;15(1):e0226840. doi: 10.1371/journal.pone.0226840 (PMC6953833; doi:10.1371/journal.pone.0226840)
Supplement: S1 Data and Code — (ZIP) [file pone.0226840.s003.zip › Novel_Imaging_Biomarkers_OCT_raw_data.txt]

thick	mouse	eye	strain	adapted	od	dnp	sup	side	treat
58.6	2783	OS	B6	light	0	0	0	inf	baseline
61.81	2783	OS	B6	light	0	0	1	sup	baseline
53.78	2783	OS	B6	light	0	1	0	inf	DNP
55.39	2783	OS	B6	light	0	1	1	sup	DNP
57.22	2784	OS	B6	light	0	0	0	inf	baseline
58.6	2784	OS	B6	light	0	0	1	sup	baseline
54.24	2784	OS	B6	light	0	1	0	inf	DNP
56.23	2784	OS	B6	light	0	1	1	sup	DNP
58.22	2785	OS	B6	light	0	0	0	inf	baseline
58.91	2785	OS	B6	light	0	0	1	sup	baseline
55.69	2785	OS	B6	light	0	1	0	inf	DNP
58.52	2785	OS	B6	light	0	1	1	sup	DNP
60.05	2788	OS	B6	light	0	0	0	inf	baseline
57.99	2788	OS	B6	light	0	0	1	sup	baseline
54.7	2788	OS	B6	light	0	1	0	inf	DNP
54.93	2788	OS	B6	light	0	1	1	sup	DNP
58.75	2789	OS	B6	light	0	0	0	inf	baseline
58.91	2789	OS	B6	light	0	0	1	sup	baseline
51.79	2789	OS	B6	light	0	1	0	inf	DNP
53.63	2789	OS	B6	light	0	1	1	sup	DNP
52.785	1	OS	S6	light	0	0	0	inf	baseline
53.3205	1	OS	S6	light	0	0	1	sup	baseline
51.867	1	OS	S6	light	0	1	0	inf	DNP
50.643	1	OS	S6	light	0	1	1	sup	DNP
53.4735	2	OS	S6	light	0	0	0	inf	baseline
52.632	2	OS	S6	light	0	0	1	sup	baseline
51.714	2	OS	S6	light	0	1	0	inf	DNP
51.714	2	OS	S6	light	0	1	1	sup	DNP
51.255	3	OS	S6	light	0	0	0	inf	baseline
52.02	3	OS	S6	light	0	0	1	sup	baseline
49.8015	3	OS	S6	light	0	1	0	inf	DNP
51.7905	3	OS	S6	light	0	1	1	sup	DNP
53.6265	4	OS	S6	light	0	0	0	inf	baseline
52.938	4	OS	S6	light	0	0	1	sup	baseline
50.031	4	OS	S6	light	0	1	0	inf	DNP
49.419	4	OS	S6	light	0	1	1	sup	DNP
53.4735	5	OS	S6	light	0	0	0	inf	baseline
52.632	5	OS	S6	light	0	0	1	sup	baseline
49.4955	5	OS	S6	light	0	1	0	inf	DNP
49.572	5	OS	S6	light	0	1	1	sup	DNP
53.24	1	OS	B6	dark	0	0	0	inf	baseline
55	1	OS	B6	dark	0	0	1	sup	baseline
52.94	1	OS	B6	dark	0	1	0	inf	DNP
54.7	1	OS	B6	dark	0	1	1	sup	DNP
52.33	2	OS	B6	dark	0	0	0	inf	baseline
54.62	2	OS	B6	dark	0	0	1	sup	baseline
50.95	2	OS	B6	dark	0	1	0	inf	DNP
54.77	2	OS	B6	dark	0	1	1	sup	DNP
52.4	3	OS	B6	dark	0	0	0	inf	baseline
55.16	3	OS	B6	dark	0	0	1	sup	baseline
53.7	3	OS	B6	dark	0	1	0	inf	DNP
53.09	3	OS	B6	dark	0	1	1	sup	DNP
55.39	4	OS	B6	dark	0	0	0	inf	baseline
55.46	4	OS	B6	dark	0	0	1	sup	baseline
53.09	4	OS	B6	dark	0	1	0	inf	DNP
53.24	4	OS	B6	dark	0	1	1	sup	DNP
52.63	5	OS	B6	dark	0	0	0	inf	baseline
52.63	5	OS	B6	dark	0	0	1	sup	baseline
51.64	5	OS	B6	dark	0	1	1	sup	DNP
51.1	6	OS	B6	dark	0	0	0	inf	baseline
53.78	6	OS	B6	dark	0	0	1	sup	baseline
52.02	6	OS	B6	dark	0	1	0	inf	DNP
54.85	6	OS	B6	dark	0	1	1	sup	DNP
53.86	7	OS	B6	dark	0	0	0	inf	baseline
55.46	7	OS	B6	dark	0	0	1	sup	baseline
53.24	7	OS	B6	dark	0	1	0	inf	DNP
53.55	7	OS	B6	dark	0	1	1	sup	DNP
53.01	8	OS	S6	dark	0	0	0	inf	baseline
54.16	8	OS	S6	dark	0	0	1	sup	baseline
50.72	8	OS	S6	dark	0	1	0	inf	DNP
50.03	8	OS	S6	dark	0	1	1	sup	DNP
50.49	9	OS	S6	dark	0	0	0	inf	baseline
53.32	9	OS	S6	dark	0	0	1	sup	baseline
50.72	9	OS	S6	dark	0	1	0	inf	DNP
50.72	9	OS	S6	dark	0	1	1	sup	DNP
51.64	10	OS	S6	dark	0	0	0	inf	baseline
52.25	10	OS	S6	dark	0	0	1	sup	baseline
50.34	10	OS	S6	dark	0	1	0	inf	DNP
50.87	10	OS	S6	dark	0	1	1	sup	DNP
52.56	11	OS	S6	dark	0	0	0	inf	baseline
52.25	11	OS	S6	dark	0	0	1	sup	baseline
51.18	11	OS	S6	dark	0	1	0	inf	DNP
49.27	11	OS	S6	dark	0	1	1	sup	DNP
50.72	12	OS	S6	dark	0	0	0	inf	baseline
49.34	12	OS	S6	dark	0	0	1	sup	baseline
49.19	12	OS	S6	dark	0	1	0	inf	DNP
47.51	12	OS	S6	dark	0	1	1	sup	DNP
