# Supplementary material for: Novel imaging biomarkers for mapping the impact of mild mitochondrial uncoupling in the outer retina in vivo
Source: PLoS One. 2020 Jan 10;15(1):e0226840. doi: 10.1371/journal.pone.0226840 (PMC6953833; doi:10.1371/journal.pone.0226840)
Supplement: S1 Data and Code — (ZIP) [file pone.0226840.s003.zip › Novel_Imaging_Biomarkers_OCT_raw_data_description.txt]

Variable Description

thick: retinal pigment epithelium region thickness (ELM-RPE)
mouse: mouse identifier
eye: eye (OS only)
strain: mouse strain (B6/S6)
adapted: mouse adaptation  (dark/light)
dnp: indicator variable for DNP treatment
sup: indicator variable for superior eye region
side: region of eye (inferior/superior)
treat: treatment (DNP/baseline)
